# Supplementary material for: Helicobacter pylori genome variability in a framework of familial transmission
Source: BMC Microbiol. 2007 Jun 11;7:54. doi: 10.1186/1471-2180-7-54 (PMC1899507; doi:10.1186/1471-2180-7-54)
Supplement: Additional File 1 — Primer information and sequences [file 1471-2180-7-54-S1.xls]

## Sheet: Primer information
Gene name	Gene coordinate start 26695	Gene coordinate stop 26695	Primer F name	Primer F start 26695	Primer F stop 26695	Primer F sequence 5'-3'	Primer R name	Primer R start 26695	Primer R stop 26695	Primer R sequence 5'-3'	Length in 26695
hsdS5 (HP0790)	845540	846835	HP1SF2	845640	845656	GCT GGG ATA CCG GCT AAT AA	SRU2	846318	846299	TTT TGG ACG CTT TCA CAG AA	678
ureI (HP0071)	74747	75334	HP71S3(+)	75338	75321	GGC AAT GCT AGG ACT TGT	HP71AS(-)	74711	74734	TCC CTT AGA TTG CCA ACT AAA CGC	627
flaB (HP0115)	122948	124492	FLAB:F	123947	123931	AAG GCA TGC TCG CTA GCG	FLAB:R	123420	123435	TAA TGT CTC TAG CGT CGG	527
mutY (HP0142)	153727	154713	MUTY101(+)	154605	154583	AGC GAA GTG ATG AGC CAA CAA AC	MUTY102(-)	154112	154134	AAA GGG CAA ATC GCA CAT TTG GG	493
cag2 (HP0521)	547783	548025	521AF	547872	547894	AAT AAA TGG CTC AAT GAA AAT GG	521AR	548050	548025	TTT TTG AAA TTC TTT TTT CTT TTC AT	178
cag2 (HP0521B)	Not applicable	Not applicable	521BF	Not applicable	Not applicable	CTA AAG ACT TCT AAT ATC ATA GG	521BR	Not applicable	Not applicable	CTT CAT CAG CCA CAT TCT TTG	Not applicable
cag PAI PCR: "empty-site"	Not applicable	Not applicable	UPCAGF	546857	546877	ACT TTC ACG CCC TTT CCC TCC	DOWNCAGR	584868	584848	TTG CAT GCG TTA TTA TTT CAC	38011
cag PAI PCR: cagA (HP0547)	579921	583481	CAGASBRAF	581419	581437	ATG ATG GCG TGA TGT TTG T	CAGASBRAR	582241	582222	TTT TCA AGG TCG CTT TTT GC	822
RAPD	Not applicable	Not applicable	1283	Not applicable	Not applicable	GCG ATC CCC A
			1290	Not applicable	Not applicable	GTG GAT GCG A

## Sheet: Sequences
Fragment	Isolate	Sequence (5'-3')
hsdS (prrB)	15:7	agcaatatcagtattaccaaaacatgcttttagactttaacgatatcaaccaaaaccacaaagacgctaaagaaagattagcgcaaaaaccctaccccaaacgcttgaaaaccttactccaaactctagcgcctaagggggtggagtttaggaagttgggggaggtgtgtgaaataattagaggtaaaagggttacaaaaaaagaaatactagataaaggaaaatatcccgttgtatctggtggaataggatttatgggatatttaaatgaatataacagagaggaaaatacaattactatagctcaatatggaactgccggatttgtcaattggcaaaatcaaaagttttgggcaaatgatgtttgtttttctgtcattccaaaagaaaccctaatca…
	15:8	aaagcaatatcagtattaccaaaacatgcttttagactttaacgatatcaaccaaaaccacaaagacgctaaagaaagattagcgcaaaaaccctaccccaaacgcttgaaaaccttactccaaactctagcgcctaagggggtggagtttaggaagttgggggaggtgtgtgaaataattagaggtaaaagggttacaaaaaaagaaatactagataaaggaaaatatcccgttgtatctggtggaataggatttatgggatatttaaatgaatataacagagaggaaaatacaattactatagctcaatatggaactgccggatttgtcaattggcaaaatcaaaagttttgggcaaatgatgtttgtttttctgtcattccaaaagaaaccctaat…
	15:10	aagcaatatcagtattaccaaaacatgcttttagactttaacgatatcaaccaaaaccacaaagacgctaaagaaagattagcgcaaaaaccctaccccaaacgcttgaaaaccttactccaaactctagcgcctaagggggtggagtttaggaagttgggggaggtgtgtgaaataattagaggtaaaagggttacaaaaaaagaaatactagataaaggaaaatatcccgttgtatctggtggaataggatttatgggatatttaaatgaatataacagagaggaaaatacaattactatagctcaatatggaactgccggatttgtcaattggcaaaatcaaaagttttgggcaaatgatgtttgtttttctgtcattccaaaagaaaccctaatc…
	16:1	aagcaatatcagtattaccaaaacatgcttttagactttaacgatattaaccaaaatcacaaagacgccaaagaaagattggcgcacaaaccctaccccaaacgcttgaaaaccttactccaaaccttagcgcctaagggggtggagtttaggaaattgggggatattatcttatctctaaaaaccggattaaatccaagaaaattttttaaacttaatacccctaatgcaaataattactatgtaactgtgagagaattagaagaatatactataaaattcactcatcaaacagatagaattgatgacaatgctctttctttatgtttaaaacgctctaatcttgaaaaagatgatattttgttctctggaactggaacaataggaaaagtatcaatt…
	16:3	ttaccaaaacatgcttttagactttaacgatattaaccaaaatcacaaagacgccaaagaaagattggcgcacaaaccctaccccaaacgcttgaaaaccttactccaaaccttagcgcctaagggggtggagtttaggaaattgggggatattatcttatctctaaaaaccggattaaatccaagaaaattttttaaacttaatacccctaatgcaaataattactatgtaactgtgagagaattagaagaatatactataaaattcactcatcaaacagatagaattgatgacaatgctctttctttatgtttaaaacgctctaatcttgaaaaagatgatattttgttctctggaactggaacaataggaaaagtatcaattattaaagaaaatcc…
	16:13	taccaaaacatgcttttagactttaacgatattaaccaaaatcacaaagacgccaaagaaagattggcgcacaaaccctaccccaaacgcttgaaaaccttactccaaaccttagcgcctaagggggtggagtttaggaaattgggggatattatcttatctctaaaaaccggattaaatccaagaaaattttttaaacttaatacccctaatgcaaataattactatgtaactgtgagagaattagaagaatatactataaaattcactcatcaaacagatagaattgatgacaatgctctttctttatgtttaaaacgctctaatcttgaaaaagatgatattttgttctctggaactggaacaataggaaaagtatcaattattaaagaaaatcca…
	13:5	ttaccaaacatgcttttagactttaacgatattaaccaaaatcacaaagacgccaaagaaagattggcgcacaaaccctaccccaaacgcttgaaaaccttactccaaaccttagcgcctaagggggtggagtttaggaaattgggggatattatcttatctctaaaaaccggattaaatccaagaaaattttttaaacttaatacccctaatgcaaataattactatgtaactgtgagagaattagaagaatatactataaaattcactcatcaaacagatagaattgatgacaatgctctttctttatgtttaaaacgctctaatcttgaaaaagatgatattttgttctctggaactggaacaataggaaaagtatcaattattaaagaaaatcca…
	13:10	ttaccaaaacatgcttttagactttaacgatattaaccaaaatcacaaagacgccaaagaaagattggcgcacaaaccctaccccaaacgcttgaaaaccttactccaaaccttagcgcctaagggggtggagtttaggaaattgggggatattatcttatctctaaaaaccggattaaatccaagaaaattttttaaacttaatacccctaatgcaaataattactatgtaactgtgagagaattagaagaatatactataaaattcactcatcaaacagatagaattgatgacaatgctctttctttatgtttaaaacgctctaatcttgaaaaagatgatattttgttctctggaactggaacaataggaaaagtatcaattattaaagaaaatcc…
	13:11	gcttttagactttaacgatattaaccaaaatcacaaagacgccaaagaaagattggcgcacaaaccctaccccaaacgcttgaaaaccttactccaaaccttagcgcctaagggggtggagtttaggaaattgggggatattatcttatctctaaaaaccggattaaatccaagaaaattttttaaacttaatacccctaatgcaaataattactatgtaactgtgagagaattagaagaatatactataaaattcactcatcaaacagatagaattgatgacaatgctctttctttatgtttaaaacgctctaatcttgaaaaagatgatattttgttctctggaactggaacaataggaaaagtatcaattattaaagaaaatccaaataattgggc…
	125:3	gcttttagactttaacgatattaaccaaaatcacaaagacgccaaagaaagattggcgcacaaaccctaccccaaacgcttgaaaaccttactccaaaccttagcgcctaagggggtggagtttaggaaattgggggatattatcttatctctaaaaaccggattaaatccaagaaaattttttaaacttaatacccctaatgcaaataattactatgtaactgtgagagaattagaagaatatactataaaattcactcatcaaacagatagaattgatgacaatgctctttctttatgtttaaaacgctctaatcttgaaaaagatgatattttgttctctggaactggaacaataggaaaagtatcaattattaaagaaaatccaaataattgggc…
	125:7	ttaccaaaacatgcttttagactttaacgatattaaccaaaatcacaaagacgccaaagaaagattggcgcacaaaccctaccccaaacgcttgaaaaccttactccaaaccttagcgcctaagggggtggagtttaggaaattgggggatattatcttatctctaaaaaccggattaaatccaagaaaattttttaaacttaatacccctaatgcaaataattactatgtaactgtgagagaattagaagaatatactataaaattcactcatcaaacagatagaattgatgacaatgctctttctttatgtttaaaacgctctaatcttgaaaaagatgatattttgttctctggaactggaacaataggaaaagtatcaattattaaagaaaatcc…
	125:11	accaaaacatgcttttagactttaacgatattaaccaaaatcacaaagacgccaaagaaagattggcgcacaaaccctaccccaaacgcttgaaaaccttactccaaaccttagcgcctaagggggtggagtttaggaaattgggggatattatcttatctctaaaaaccggattaaatccaagaaaattttttaaacttaatacccctaatgcaaataattactatgtaactgtgagagaattagaagaatatactataaaattcactcatcaaacagatagaattgatgacaatgctctttctttatgtttaaaacgctctaatcttgaaaaagatgatattttgttctctggaactggaacaataggaaaagtatcaattattaaagaaaatccaa…
	24a:5	aaacatgcttttagactttaacgatattaaccaaaatcacaaagacgccaaagaaagattggcgcacaaaccctaccccaaacgcttgaaaaccttactccaaaccttagcgcctaagggggtggagtttaggaaattgggggatattatcttatctctaaaaaccggattaaatccaagaaaattttttaaacttaatacccctaatgcaaataattactatgtaactgtgagagaattagaagaatatactataaaattcactcatcaaacagatagaattgatgacaatgctctttctttatgtttaaaacgctctaatcttgaaaaagatgatattttgttctctggaactggaacaataggaaaagtatcaattattaaagaaaatccaaataa…
	24a:10	atatcagtattaccaaaacatgcttttagactttaacgatattaaccaaaatcacaaagacgccaaagaaagattggcgcacaaaccctaccccaaacgcttgaaaaccttactccaaaccttagcgcctaagggggtggagtttaggaaattgggggatattatcttatctctaaaaaccggattaaatccaagaaaattttttaaacttaatacccctaatgcaaataattactatgtaactgtgagagaattagaagaatatactataaaattcactcatcaaacagatagaattgatgacaatgctctttctttatgtttaaaacgctctaatcttgaaaaagatgatattttgttctctggaactggaacaataggaaaagtatcaattattaa…
	24a:12	ttaccaaaacatgcttttagactttaacgatattaaccaaaatcacaaagacgccaaagaaagattggcgcacaaaccctaccccaaacgcttgaaaaccttactccaaaccttagcgcctaagggggtggagtttaggaaattgggggatattatcttatctctaaaaaccggattaaatccaagaaaattttttaaacttaatacccctaatgcaaataattactatgtaactgtgagagaattagaagaatatactataaaattcactcatcaaacagatagaattgatgacaatgctctttctttatgtttaaaacgctctaatcttgaaaaagatgatattttgttctctggaactggaacaataggaaaagtatcaattattaaagaaaatcc…
ureI	15:7	tatgttgggattgttttaatcagcaacgggatttgcggattaaccaaagtcgatcctaaaagcactgcggtgatgaacttttttgtgggcggactttccattatttgtaatgtggtggtcatcacttattctgcactcaaccctacagcccctgtagaaggtgccgaagatattgctcaagtatcgcaccatttgactaatttctatgggccagcgactgggttattgtttggttttacctacttgtatgcggctatcaaccacacttttggtttggattggaggccgtattcttggtatagcttattcgtagcgatcaacactgttcctgctgcgattttatcccactatagcgatatgcttgatgaccacaaagtgttaggcatcactgaaggcgat…
	15:8	tatgttgggattgttttaatcagcaacgggatttgcggattaaccaaagtcgatcctaaaagcactgcggtgatgaacttttttgtgggcggactttccattatttgtaatgtggtggtcatcacttattctgcactcaaccctacagcccctgtagaaggtgccgaagatattgctcaagtatcgcaccatttgactaatttctatgggccagcgactgggttattgtttggttttacctacttgtatgcggctatcaaccacacttttggtttggattggaggccgtattcttggtatagcttattcgtagcgatcaacactgttcctgctgcgattttatcccactatagcgatatgcttgatgaccacaaagtgttaggcatcactgaaggcgat…
	15:10	atgtatatgttgggattgttttaatcagcaacgggatttgcggattaaccaaagtcgatcctaaaagcactgcggtgatgaacttttttgtgggcggactttccattatttgtaatgtggtggtcatcacttattctgcactcaaccctacagcccctgtagaaggtgccgaagatattgctcaagtatcgcaccatttgactaatttctatgggccagcgactgggttattgtttggttttacctacttgtatgcggctatcaaccacacttttggtttggattggaggccgtattcttggtatagcttattcgtagcgatcaacactgttcctgctgcgattttatcccactatagcgatatgcttgatgaccacaaagtgttaggcatcactgaag…
	16:1	tatgttgggattgttttaatcagcaacgggatttgcggattaaccaaagtcgatcctaaaagcactgcggtgatgaacttttttgtgggcggactttccattatttgtaatgtggtggtcatcacttattctgcactcaaccctacagcccctgtagaaggtgcagaagatattgttcaagtatcacaccatttgactagtttctatgggccagcgactgggttattgtttggttttacctacttgtatgcggctatcaaccacacttttggtttggattggaggccctattcttggtatagcctattcgtagcgatcaacactgttcctgctgcgattttatcccactatagcgatatgcttgatgaccacaaagtgttaggcatcactgaaggcgat…
	16:3	tatgttgggattgttttaatcagcaacgggatttgcggattaaccaaagtcgatcctaaaagcactgcggtgatgaacttttttgtgggcggactttccattatttgtaatgtggtggtcatcacttattctgcactcaaccctacagcccctgtagaaggtgccgaagatattgctcaagtatcgcaccatttgactaatttctatgggccagcgactgggttattgtttggttttacctacttgtatgcggctatcaaccacacttttggtttggattggaggccgtattcttggtatagcttattcgtagcgatcaacactgttcctgctgcgattttatcccactatagcgatatgcttgatgaccacaaagtgttaggcatcactgaaggcgat…
	16:13	tatgttgggattgttttaatcagcaacgggatttgcggattaaccaaagtcgatcctaaaagcactgcggtgatgaacttttttgtgggcggactttccattatttgtaatgtggtggtcatcacttattctgcactcaaccctacagcccctgtagaaggtgccgaagatattgctcaagtatcgcaccatttgactaatttctatgggccagcgactgggttattgtttggttttacctacttgtatgcggctatcaaccacacttttggtttggattggaggccgtattcttggtatagcttattcgtagcgatcaacactgttcctgctgcgattttatcccactatagcgatatgcttgatgaccacaaagtgttaggcatcactgaaggcgat…
	13:5	tgtatatgttgggattgttttaatcagcaacgggatttgcggattaaccaaagtcgatcctaaaagcactgcggtgatgaacttttttgtgggcggactttccattatttgtaatgtggtggtcatcacttattctgcactcaaccctacagcccctgtagaaggtgccgaagatattgctcaagtatcgcaccatttgactaatttctatgggccagcgactgggttattgtttggttttacctacttgtatgcggctatcaaccacacttttggtttggattggaggccgtattcttggtatagcttattcgtagcgatcaacactgttcctgctgcgattttatcccactatagcgatatgcttgatgaccacaaagtgttaggcatcactgaagg…
	13:10	atatgttgggattgttttaatcagcaacgggatttgcggattaaccaaagtcgatcctaaaagcactgcggtgatgaacttttttgtgggcggactttccattatttgtaatgtggtggtcatcacttattctgcactcaaccctacagcccctgtagaaggtgccgaagatattgctcaagtatcgcaccatttgactaatttctatgggccagcgactgggttattgtttggttttacctacttgtatgcggctatcaaccacacttttggtttggattggaggccgtattcttggtatagcttattcgtagcgatcaacactgttcctgctgcgattttatcccactatagcgatatgcttgatgaccacaaagtgttaggcatcactgaaggcga…
	13:11	tatgttgggattgttttaatcagcaacgggatttgcggattaaccaaagtcgatcctaaaagcactgcggtgatgaacttttttgtgggcggactttccattatttgtaatgtggtggtcatcacttattctgcactcaaccctacagcccctgtagaaggtgccgaagatattgctcaagtatcgcaccatttgactaatttctatgggccagcgactgggttattgtttggttttacctacttgtatgcggctatcaaccacacttttggtttggattggaggccgtattcttggtatagcttattcgtagcgatcaacactgttcctgctgcgattttatcccactatagcgatatgcttgatgaccacaaagtgttaggcatcactgaaggcgat…
	125:3	tgttatatgttgggattgttttaatcagcaacgggatttgcggattaaccaaagtcgatcctaaaagcactgcggtgatgaacttttttgtgggcggactttccattatttgtaatgtggtggtcatcacttattctgcactcaaccctacagcccctgtagaaggtgccgaagatattgctcaagtatcgcaccatttgactaatttctatgggccagcgactgggttattgtttggttttacctacttgtatgcggctatcaaccacacttttggtttggattggaggccgtattcttggtatagcttattcgtagcgatcaacactgttcctgctgcgattttatcccactatagcgatatgcttgatgaccacaaagtgttaggcatcactgaag…
	125:7	atatgttgggattgttttaatcagcaacgggatttgcggattaaccaaagtcgatcctaaaagcactgcggtgatgaacttttttgtgggcggactttccattatttgtaatgtggtggtcatcacttattctgcactcaaccctacagcccctgtagaaggtgccgaagatattgctcaagtatcgcaccatttgactaatttctatgggccagcgactgggttattgtttggttttacctacttgtatgcggctatcaaccacacttttggtttggattggaggccgtattcttggtatagcttattcgtagcgatcaacactgttcctgctgcgattttatcccactatagcgatatgcttgatgaccacaaagtgttaggcatcactgaaggcga…
	125:11	tatgttgggattgttttaatcagcaacgggatttgcggattaaccaaagtcgatcctaaaagcactgcggtgatgaacttttttgtgggcggactttccattatttgtaatgtggtggtcatcacttattctgcactcaaccctacagcccctgtagaaggtgccgaagatattgctcaagtatcgcaccatttgactaatttctatgggccagcgactgggttattgtttggttttacctacttgtatgcggctatcaaccacacttttggtttggattggaggccgtattcttggtatagcttattcgtagcgatcaacactgttcctgctgcgattttatcccactatagcgatatgcttgatgaccacaaagtgttaggcatcactgaaggcgat…
	24a:5	tatgttgggattgttttaatcagcaacgggatttgcggattaaccaaagtcgatcctaaaagcactgcggtgatgaacttttttgtgggcggactttccattatttgtaatgtggtggtcatcacttattctgcactcaaccctacagcccctgtagaaggtgccgaagatattgctcaagtatcgcaccatttgactaatttctatgggccagcgactgggttattgtttggttttacctacttgtatgcggctatcaaccacacttttggtttggattggaggccgtattcttggtatagcttattcgtagcgatcaacactgttcctgctgcgattttatcccactatagcgatatgcttgatgaccacaaagtgttaggcatcactgaaggcgat…
	24a:10	tatgttgggattgttttaatcagcaacgggatttgcggattaaccaaagtcgatcctaaaagcactgcggtgatgaacttttttgtgggcggactttccattatttgtaatgtggtggtcatcacttattctgcactcaaccctacagcccctgtagaaggtgccgaagatattgctcaagtatcgcaccatttgactaatttctatgggccagcgactgggttattgtttggttttacctacttgtatgcggctatcaaccacacttttggtttggattggaggccgtattcttggtatagcttattcgtagcgatcaacactgttcctgctgcgattttatcccactatagcgatatgcttgatgaccacaaagtgttaggcatcactgaaggcgat…
	24a:12	tatgttgggattgttttaatcagcaacgggatttgcggattaaccaaagtcgatcctaaaagcactgcggtgatgaacttttttgtgggcggactttccattatttgtaatgtggtggtcatcacttattctgcactcaaccctacagcccctgtagaaggtgccgaagatattgctcaagtatcgcaccatttgactaatttctatgggccagcgactgggttattgtttggttttacctacttgtatgcggctatcaaccacacttttggtttggattggaggccgtattcttggtatagcttattcgtagcgatcaacactgttcctgctgcgattttatcccactatagcgatatgcttgatgaccacaaagtgttaggcatcactgaaggcgat…
flaB	15:7	tagcgcagcggcgcaaaacttgactgaagtgggattgaatttcaaacaagtcaatggcgtgaatgattataagattgaaaccgtgcgtatttctacaagcgctggcactgggattggggcgttaagcgaaatcatcaaccgcttttctaacaccttaggcgttagggcgtcttataatgtcatggctaccggtggcactcccgtgcaatcaggaaccgtgagagaactcaccattaatggcgtagaaattgggaccgtgaatgatgtgcataaaaacgacgctgatgggaggttgactaacgccattaattccgtcaaagatcgcaccggcgtggaagcgagcttggatattcaagggcgcattaatttgcactccattgacgggcgcgcgatttctgt…
	15:8	ctagcgcagcggcgcaaaacttgactgaagtgggattgaatttcaaacaagtcaatggcgtgaatgattataagattgaaaccgtgcgtatttctacaagcgctggcactgggattggggcgttaagcgaaatcatcaaccgcttttctaacaccttaggcgttagggcgtcttataatgtcatggctaccggtggcactcccgtgcaatcaggaaccgtgagagaactcaccattaatggcgtagaaattgggaccgtgaatgatgtgcataaaaacgacgctgatgggaggttgactaacgccattaattccgtcaaagatcgcaccggcgtggaagcgagcttggatattcaagggcgcattaatttgcactccattgacgggcgcgcgatttctg…
	15:10	gcagcggcgcaaaacttgactgaagtgggattgaatttcaaacaagtcaatggcgtgaatgattataagattgaaaccgtgcgtatttctacaagcgctggcactgggattggggcgttaagcgaaatcatcaaccgcttttctaacaccttaggcgttagggcgtcttataatgtcatggctaccggtggcactcccgtgcaatcaggaaccgtgagagaactcaccattaatggcgtagaaattgggaccgtgaatgatgtgcataaaaacgacgctgatgggaggttgactaacgccattaattccgtcaaagatcgcaccggcgtggaagcgagcttggatattcaagggcgcattaatttgcactccattgacgggcgcgcgatttctgtgcat…
	16:1	gcggcgcaaaacttgactgaagtggggttgaatttcaaacaagtcaatggcgtgaatgattataagattgaaaccgtgcgcatttctacaagcgctggcactgggattggagcgttaagcgaaatcatcaatcgtttttctaacactttaggcgttagggcttcttataatgtcatggctaccggcggcactcccgtgcaatcaggaactgtaagggatcttaccattaatggcgtagaaattggaaccgtgaatgatgtgcataaaaacgacgctgacgggagattgactaatgcgatcaactccgtcaaagacaggaccggcgtggaagcgagcttggatattcaagggcgcattaacttgcactccattgatgggcgcgcgatttctgtgcatgca…
	16:3	tagcgcagcggcgcaaaacttgactgaagtggggttgaatttcaaacaagtcaatggcgtgaatgattataagattgaaaccgtgcgcatttctacaagcgctggcactgggattggagcgttaagcgaaatcatcaatcgtttttctaacactttaggcgttagggcttcttataatgtcatggctaccggcggcactcccgtgcaatcaggaactgtaagggatcttaccattaatggcgtagaaattggaaccgtgaatgatgtgcataaaaacgacgctgacgggagattgactaatgcgatcaactccgtcaaagacaggaccggcgtggaagcgagcttggatattcaagggcgcattaacttgcactccattgatgggcgcgcgatttctgt…
	16:13	agcgcagcggcgcaaaacttgactgaagtggggttgaatttcaaacaagtcaatggcgtgaatgattataagattgaaaccgtgcgcatttctacaagcgctggcactgggattggagcgttaagcgaaatcatcaatcgtttttctaacactttaggcgttagggcttcttataatgtcatggctaccggcggcactcccgtgcaatcaggaactgtaagggatcttaccattaatggcgtagaaattggaaccgtgaatgatgtgcataaaaacgacgctgacgggagattgactaatgcgatcaactccgtcaaagacaggaccggcgtggaagcgagcttggatattcaagggcgcattaacttgcactccattgatgggcgcgcgatttctgtg…
	13:5	gcggcgcaaaacttgactgaagtggggttgaatttcaaacaagtcaatggcgtgaatgattataagattgaaaccgtgcgcatttctacaagcgctggcactgggattggagcgttaagcgaaatcatcaatcgtttttctaacactttaggcgttagggcttcttataatgtcatggctaccggcggcactcccgtgcaatcaggaactgtaagggatcttaccattaatggcgtagaaattggaaccgtgaatgatgtgcataaaaacgacgctgacgggagattgactaatgcgatcaactccgtcaaagacaggaccggcgtggaagcgagcttggatattcaagggcgcattaacttgcactccattgatgggcgcgcgatttctgtgcatgca…
	13:10	tagcgcagcggcgcaaaacttgactgaagtggggttgaatttcaaacaagtcaatggcgtgaatgattataagattgaaaccgtgcgcatttctacaagcgctggcactgggattggagcgttaagcgaaatcatcaatcgtttttctaacactttaggcgttagggcttcttataatgtcatggctaccggcggcactcccgtgcaatcaggaactgtaagggatcttaccattaatggcgtagaaattggaaccgtgaatgatgtgcataaaaacgacgctgacgggagattgactaatgcgatcaactccgtcaaagacaggaccggcgtggaagcgagcttggatattcaagggcgcattaacttgcactccattgatgggcgcgcgatttctgt…
	13:11	ctagcgcagcggcgcaaaacttgactgaagtggggttgaatttcaaacaagtcaatggcgtgaatgattataagattgaaaccgtgcgcatttctacaagcgctggcactgggattggagcgttaagcgaaatcatcaatcgtttttctaacactttaggcgttagggcttcttataatgtcatggctaccggcggcactcccgtgcaatcaggaactgtaagggatcttaccattaatggcgtagaaattggaaccgtgaatgatgtgcataaaaacgacgctgacgggagattgactaatgcgatcaactccgtcaaagacaggaccggcgtggaagcgagcttggatattcaagggcgcattaacttgcactccattgatgggcgcgcgatttctg…
	125:3	gcgcagcggcgcaaaacttgactgaagtggggttgaatttcaaacaagtcaatggcgtgaatgattataagattgaaaccgtgcgcatttctacaagcgctggcactgggattggagcgttaagcgaaatcatcaatcgtttttctaacactttaggcgttagggcttcttataatgtcatggctaccggcggcactcccgtgcaatcaggaactgtaagggatcttaccattaatggcgtagaaattggaaccgtgaatgatgtgcataaaaacgacgctgacgggagattgactaatgcgatcaactccgtcaaagacaggaccggcgtggaagcgagcttggatattcaagggcgcattaacttgcactccattgatgggcgcgcgatttctgtgc…
	125:7	cagcggcgcaaaacttgactgaagtggggttgaatttcaaacaagtcaatggcgtgaatgattataagattgaaaccgtgcgcatttctacaagcgctggcactgggattggagcgttaagcgaaatcatcaatcgtttttctaacactttaggcgttagggcttcttataatgtcatggctaccggcggcactcccgtgcaatcaggaactgtaagggatcttaccattaatggcgtagaaattggaaccgtgaatgatgtgcataaaaacgacgctgacgggagattgactaatgcgatcaactccgtcaaagacaggaccggcgtggaagcgagcttggatattcaagggcgcattaacttgcactccattgatgggcgcgcgatttctgtgcatg…
	125:11	ctagcgcagcggcgcaaaacttgactgaagtggggttgaatttcaaacaagtcaatggcgtgaatgattataagattgaaaccgtgcgcatttctacaagcgctggcactgggattggagcgttaagcgaaatcatcaatcgtttttctaacactttaggcgttagggcttcttataatgtcatggctaccggcggcactcccgtgcaatcaggaactgtaagggatcttaccattaatggcgtagaaattggaaccgtgaatgatgtgcataaaaacgacgctgacgggagattgactaatgcgatcaactccgtcaaagacaggaccggcgtggaagcgagcttggatattcaagggcgcattaacttgcactccattgatgggcgcgcgatttctg…
	24a:5	ctagcgcagcggcgcaaaacttgactgaagtggggttgaatttcaaacaagtcaatggcgtgaatgattataagattgaaaccgtgcgcatttctacaagcgctggcactgggattggagcgttaagcgaaatcatcaatcgtttttctaacactttaggcgttagggcttcttataatgtcatggctaccggcggcactcccgtgcaatcaggaactgtaagggatcttaccattaatggcgtagaaattggaaccgtgaatgatgtgcataaaaacgacgctgacgggagattgactaatgcgatcaactccgtcaaagacaggaccggcgtggaagcgagcttggatattcaagggcgcattaacttgcactccattgatgggcgcgcgatttctg…
	24a:10	gcgcagcggcgcaaaacttgactgaagtggggttgaatttcaaacaagtcaatggcgtgaatgattataagattgaaaccgtgcgcatttctacaagcgctggcactgggattggagcgttaagcgaaatcatcaatcgtttttctaacactttaggcgttagggcttcttataatgtcatggctaccggcggcactcccgtgcaatcaggaactgtaagggatcttaccattaatggcgtagaaattggaaccgtgaatgatgtgcataaaaacgacgctgacgggagattgactaatgcgatcaactccgtcaaagacaggaccggcgtggaagcgagcttggatattcaagggcgcattaacttgcactccattgatgggcgcgcgatttctgtgc…
	24a:12	ctagcgcagcggcgcaaaacttgactgaagtggggttgaatttcaaacaagtcaatggcgtgaatgattataagattgaaaccgtgcgcatttctacaagcgctggcactgggattggagcgttaagcgaaatcatcaatcgtttttctaacactttaggcgttagggcttcttataatgtcatggctaccggcggcactcccgtgcaatcaggaactgtaagggatcttaccattaatggcgtagaaattggaaccgtgaatgatgtgcataaaaacgacgctgacgggagattgactaatgcgatcaactccgtcaaagacaggaccggcgtggaagcgagcttggatattcaagggcgcattaacttgcactccattgatgggcgcgcgatttctg…
HP0521	15:7	ctgcttgcattgtgaaaacacgctcataatggaaaaagtagaaagtggtaggggaggagcttacgcttgtaagaattgcaataggaagttttaccttatcgatcttgcaaaacaaaacgaacgaaaaaaagatttagaaaaagaaaaaaaagaattgcttaataagattgaaaagcaaaaaatcaaacgccttgagcgtttcattttggctggtgtaaaagctaatattaaagaaaattcttttttcttaggatgtaaaaattatcctaagtgcaaatggactactagcgtggattcacaagatcctaaatatcccaaatgcaacagatta
	15:8	tctgcttgcattgtgaaaacacgctcataatggaaaaagtagaaagtggtaggggaggagcttacgcttgtaagaattgcaataggaagttttaccttatcgatcttgcaaaacaaaacgaacgaaaaaaagatttagaaaaagaaaaaaaagaattgcttaataagattgaaaagcaaaaaatcaaacgccttgagcgtttcattttggctggtgtaaaagctaatattaaagaaaattcttttttcttaggatgtaaaaattatcctaagtgcaaatggactactagcgtggattcacaagatcctaaatatcccaaatgcaacagatta
	15:10	tctgcttgcattgtgaaaacacgctcataatggaaaaagtagaaagtggtaggggaggagcttacgcttgtaagaattgcaataggaagttttaccttatcgatcttgcaaaacaaaacgaacgaaaaaaagatttagaaaaagaaaaaaaagaattgcttaataagattgaaaagcaaaaaatcaaacgccttgagcgtttcattttggctggtgtaaaagctaatattaaagaaaattcttttttcttaggatgtaaaaattatcctaagtgcaaatggactactagcgtggattcacaagatcctaaatatcccaaatgcaacagatta
	16:1	attctctatttttatctgcgaacacgcacaaaaagaaatcatgcaaaaagtggcttcaagacacactgacgattcaaataagttcaacatcaaacccaaagaaaagattgatgagaatgtcattaacgcattagagacaagtttgaaatctaaaggggtcgtttcagaaacgctagaaagtatcaaagaagctaaaaacaacaaagagtatgagaatttgtccaatagggggtttttaagggctaaattggatcaaggggtatggatcaactttcaggagtctctaggctacaacttgagcaccctacaaaaaaaggcaatctctctgttaaaaatcagccccaatcagatattagaattagtccaaaaactatacatgaaagggcataggcatataag…
	16:3	gattctctatttttatctgcgaacacgcacaaaaagaaatcatgcaaaaagtggcttcaagacacactgacgattcaaataagttcaacatcaaacccaaagaaaagattgatgagaatgtcattaacgcattagagacaagtttgaaatctaaaggggtcgtttcagaaacgctagaaagtatcaaagaagctaaaaacaacaaagagtatgagaatttgtccaatagggggtttttaagggctaaattggatcaaggggtatggatcaactttcaggagtctctaggctacaacttgagcaccctacaaaaaaaggcaatctctctgttaaaaatcagccccaatcagatattagaattagtccaaaaactatacatgaaagggcataggcatataa…
	16:13	tctctatttttatctgcgaacacgcacaaaaagaaatcatgcaaaaagtggcttcaagacacactgacgattcaaataagttcaacatcaaacccaaagaaaagattgatgagaatgtcattaacgcattagagacaagtttgaaatctaaaggggtcgtttcagaaacgctagaaagtatcaaagaagctaaaaacaacaaagagtatgagaatttgtccaatagggggtttttaagggctaaattggatcaaggggtatggatcaactttcaggagtctctaggctacaacttgagcaccctacaaaaaaaggcaatctctctgttaaaaatcagccccaatcagatattagaattagtccaaaaactatacatgaaagggcataggcatataagct…
	13:5	attctctatttttatctgcgaacacgcacaaaaagaaatcatgcaaaaagtggcttcaagacacactgacgattcaaataagttcaacatcaaacccaaagaaaagattgatgagaatgtcattaacgcattagagacaagtttgaaatctaaaggggtcgtttcagaaacgctagaaagtatcaaagaagctaaaaacaacaaagagtatgagaatttgtccaatagggggtttttaagggctaaattggatcaaggggtatggatcaactttcaggagtctctaggctacaacttgagcaccctacaaaaaaaggcaatctctctgttaaaaatcagccccaatcagatattagaattagtccaaaaactatacatgaaagggcataggcatataag…
	13:10	tctctatttttatctgcgaacacgcacaaaaagaaatcatgcaaaaagtggcttcaagacacactgacgattcaaataagttcaacatcaaacccaaagaaaagattgatgagaatgtcattaacgcattagagacaagtttgaaatctaaaggggtcgtttcagaaacgctagaaagtatcaaagaagctaaaaacaacaaagagtatgagaatttgtccaatagggggtttttaagggctaaattggatcaaggggtatggatcaactttcaggagtctctaggctacaacttgagcaccctacaaaaaaaggcaatctctctgttaaaaatcagccccaatcagatattagaattagtccaaaaactatacatgaaagggcataggcatataagct…
	13:11	attctctatttttatctgcgaacacgcacaaaaagaaatcatgcaaaaagtggcttcaagacacactgacgattcaaataagttcaacatcaaacccaaagaaaagattgatgagaatgtcattaacgcattagagacaagtttgaaatctaaaggggtcgtttcagaaacgctagaaagtatcaaagaagctaaaaacaacaaagagtatgagaatttgtccaatagggggtttttaagggctaaattggatcaaggggtatggatcaactttcaggagtctctaggctacaacttgagcaccctacaaaaaaaggcaatctctctgttaaaaatcagccccaatcagatattagaattagtccaaaaactatacatgaaagggcataggcatataag…
	125:3	attctctatttttatctgcgaacacgcacaaaaagaaatcatgcaaaaagtggcttcaagacacactgacgattcaaataagttcaacatcaaacccaaagaaaagattgatgagaatgtcattaacgcattagagacaagtttgaaatctaaaggggtcgtttcagaaacgctagaaagtatcaaagaagctaaaaacaacaaagagtatgagaatttgtccaatagggggtttttaagggctaaattggatcaaggggtatggatcaactttcaggagtctctaggctacaacttgagcaccctacaaaaaaaggcaatctctctgttaaaaatcagccccaatcagatattagaattagtccaaaaactatacatgaaagggcataggcatataag…
	125:7	attctctatttttatctgcgaacacgcacaaaaagaaatcatgcaaaaagtggcttcaagacacactgacgattcaaataagttcaacatcaaacccaaagaaaagattgatgagaatgtcattaacgcattagagacaagtttgaaatctaaaggggtcgtttcagaaacgctagaaagtatcaaagaagctaaaaacaacaaagagtatgagaatttgtccaatagggggtttttaagggctaaattggatcaaggggtatggatcaactttcaggagtctctaggctacaacttgagcaccctacaaaaaaaggcaatctctctgttaaaaatcagccccaatcagatattagaattagtccaaaaactatacatgaaagggcataggcatataag…
	125:11	attctctatttttatctgcgaacacgcacaaaaagaaatcatgcaaaaagtggcttcaagacacactgacgattcaaataagttcaacatcaaacccaaagaaaagattgatgagaatgtcattaacgcattagagacaagtttgaaatctaaaggggtcgtttcagaaacgctagaaagtatcaaagaagctaaaaacaacaaagagtatgagaatttgtccaatagggggtttttaagggctaaattggatcaaggggtatggatcaactttcaggagtctctaggctacaacttgagcaccctacaaaaaaaggcaatctctctgttaaaaatcagccccaatcagatattagaattagtccaaaaactatacatgaaagggcataggcatataag…
	24a:5	attctctatttttatctgcgaacacgcacaaaaagaaatcatgcaaaaagtggcttcaagacacactgacgattcaaataagttcaacatcaaacccaaagaaaagattgatgagaatgtcattaacgcattagagacaagtttgaaatctaaaggggtcgtttcagaaacgctagaaagtatcaaagaagctaaaaacaacaaagagtatgagaatttgtccaatagggggtttttaagggctaaattggatcaaggggtatggatcaactttcaggagtctctaggctacaacttgagcaccctacaaaaaaaggcaatctctctgttaaaaatcagccccaatcagatattagaattagtccaaaaactatacatgaaagggcataggcatataag…
	24a:10	attctctatttttatctgcgaacacgcacaaaaagaaatcatgcaaaaagtggcttcaagacacactgacgattcaaataagttcaacatcaaacccaaagaaaagattgatgagaatgtcattaacgcattagagacaagtttgaaatctaaaggggtcgtttcagaaacgctagaaagtatcaaagaagctaaaaacaacaaagagtatgagaatttgtccaatagggggtttttaagggctaaattggatcaaggggtatggatcaactttcaggagtctctaggctacaacttgagcaccctacaaaaaaaggcaatctctctgttaaaaatcagccccaatcagatattagaattagtccaaaaactatacatgaaagggcataggcatataag…
	24a:12	attctctatttttatctgcgaacacgcacaaaaagaaatcatgcaaaaagtggcttcaagacacactgacgattcaaataagttcaacatcaaacccaaagaaaagattgatgagaatgtcattaacgcattagagacaagtttgaaatctaaaggggtcgtttcagaaacgctagaaagtatcaaagaagctaaaaacaacaaagagtatgagaatttgtccaatagggggtttttaagggctaaattggatcaaggggtatggatcaactttcaggagtctctaggctacaacttgagcaccctacaaaaaaaggcaatctctctgttaaaaatcagccccaatcagatattagaattagtccaaaaactatacatgaaagggcataggcatataag…
mutY	15:7	caaatcaacacggtggttgagcgtttttattccccttttttagaagctttccccactttaaaagacttagcgaacgctcaattagaagaggttttattgctctggagagggcttggttattattcaagggctaaaaatttaaaaaaaagcgctgaaatttgtgtgaaagaacaccactcacaattacccaatgactatcaaagcctgttaaaactccctggtattggcgcatacacggctaatgcgattttatgttttggctttagagaaaagagcgcatgcgtggattccaatatcaagcgcgtgcttttaaggctctttggtttggatcctaatatccacgctaaagacttacaaattaaggcgaatgactttcttaatcctaatgaaagctttaat…
	15:8	caaatcaacacggtggttgagcgtttttattccccttttttagaagctttccccactttaaaagacttagcgaacgctcaattagaagaggttttattgctctggagagggcttggttattattcaagggctaaaaatttaaaaaaaagcgctgaaatttgtgtgaaagaacaccactcacaattacccaatgactatcaaagcctgttaaaactccctggtattggcgcatacacggctaatgcgattttatgttttggctttagagaaaagagcgcatgcgtggattccaatatcaagcgcgtgcttttaaggctctttggtttggatcctaatatccacgctaaagacttacaaattaaggcgaatgactttcttaatcctaatgaaagctttaat…
	15:10	caacacggtggttgagcgtttttattccccttttttagaagctttccccactttaaaagacttagcgaacgctcaattagaagaggttttattgctctggagagggcttggttattattcaagggctaaaaatttaaaaaaaagcgctgaaatttgtgtgaaagaacaccactcacaattacccaatgactatcaaagcctgttaaaactccctggtattggcgcatacacggctaatgcgattttatgttttggctttagagaaaagagcgcatgcgtggattccaatatcaagcgcgtgcttttaaggctctttggtttggatcctaatatccacgctaaagacttacaaattaaggcgaatgactttcttaatcctaatgaaagctttaatcataa…
	16:1	caaatcaacacggtggttgagcgtttttattccccttttttagaagctttccccactttaaaagacttagcgaacgctcaattagaagaggttttattgctctggcgagggcttggttattattcaagggctaaaaatttaaaaaaaagcgctgaaatttgcgttaaagaacataattcacaattacctaatgattatcaaagcctattgaaactcccagggattggcgcatacacggctaatgcgattttatgttttggctttagagaaaagagcgcatgcgtggacgctaatatcaagcgcgtacttttaagactctttagtttggatcctaatatccacgctaaagacttacaaattaaggcgaatgactttcttaatcctaatgaaagctttaat…
	16:3	aatcaacacggtggttgagcgtttttattccccttttttagaagctttccccactttaaaagacttagcgaacgctcaattagaagaggttttattgctctggcgagggcttggttattattcaagggctaaaaatttaaaaaaaagcgctgaaatttgcgttaaagaacataattcacaattacctaatgattatcaaagcctattgaaactcccagggattggcgcatacacggctaatgcgattttatgttttggctttagagaaaagagcgcatgcgtggacgctaatatcaagcgcgtacttttaagactctttagtttggatcctaatatccacgctaaagacttacaaattaaggcgaatgactttcttaatcctaatgaaagctttaatca…
	16:13	ccaaatcaacacggtggttgagcgtttttattccccttttttagaagctttccccactttaaaagacttagcgaacgctcaattagaagaggttttattgctctggcgagggcttggttattattcaagggctaaaaatttaaaaaaaagcgctgaaatttgcgttaaagaacataattcacaattacctaatgattatcaaagcctattgaaactcccagggattggcgcatacacggctaatgcgattttatgttttggctttagagaaaagagcgcatgcgtggacgctaatatcaagcgcgtacttttaagactctttagtttggatcctaatatccacgctaaagacttacaaattaaggcgaatgactttcttaatcctaatgaaagctttaa…
	13:5	caaatcaacacggtggttgagcgtttttattccccttttttagaagctttccccactttaaaagacttagcgaacgctcaattagaagaggttttattgctctggagagggcttggttattattcaagggctaaaaatttaaaaaaaagcgctgaaatttgtgtgaaagaacaccactcacaattacccaatgactatcaaagcctgttaaaactccctggtattggcgcatacacggctaatgcgattttatgttttggctttagagaaaagagcgcatgcgtggacgctaatatcaagcgcgtacttttaagactctttagtttggatcctaatatccacgctaaagacttacaaattaaggcgaatgactttcttaatcctaatgaaagctttaat…
	13:10	ccaaatcaacacggtggttgagcgtttttattccccttttttagaagctttccccactttaaaagacttagcgaacgctcaattagaagaggttttattgctctggagagggcttggttattattcaagggctaaaaatttaaaaaaaagcgctgaaatttgtgtgaaagaacaccactcacaattacccaatgactatcaaagcctgttaaaactccctggtattggcgcatacacggctaatgcgattttatgttttggctttagagaaaagagcgcatgcgtggacgctaatatcaagcgcgtacttttaagactctttagtttggatcctaatatccacgctaaagacttacaaattaaggcgaatgactttcttaatcctaatgaaagctttaa…
	13:11	caaatcaacacggtggttgagcgtttttattccccttttttagaagctttccccactttaaaagacttagcgaacgctcaattagaagaggttttattgctctggagagggcttggttattattcaagggctaaaaatttaaaaaaaagcgctgaaatttgtgtgaaagaacaccactcacaattacccaatgactatcaaagcctgttaaaactccctggtattggcgcatacacggctaatgcgattttatgttttggctttagagaaaagagcgcatgcgtggacgctaatatcaagcgcgtacttttaagactctttagtttggatcctaatatccacgctaaagacttacaaattaaggcgaatgactttcttaatcctaatgaaagctttaat…
	125:3	caaatcaacacggtggttgagcgtttttattccccttttttagaagctttccccactttaaaagacttagcgaacgctcaattagaagaggttttattgctctggcgagggcttggttattattcaagggctaaaaatttaaaaaaaagcgctgaaatttgcgttaaagaacataattcacaattacctaatgattatcaaagcctattgaaactcccagggattggcgcatacacggctaatgcgattttatgttttggctttagagaaaagagcgcatgcgtggacgctaatatcaagcgcgtacttttaagactctttagtttggatcctaatatccacgctaaagacttacaaattaaggcgaatgactttcttaatcctaatgaaagctttaat…
	125:7	atcaacacggtggttgagcgtttttattccccttttttagaagctttccccactttaaaagacttagcgaacgctcaattagaagaggttttattgctctggcgagggcttggttattattcaagggctaaaaatttaaaaaaaagcgctgaaatttgcgttaaagaacataattcacaattacctaatgattatcaaagcctattgaaactcccagggattggcgcatacacggctaatgcgattttatgttttggctttagagaaaagagcgcatgcgtggacgctaatatcaagcgcgtacttttaagactctttagtttggatcctaatatccacgctaaagacttacaaattaaggcgaatgactttcttaatcctaatgaaagctttaatcat…
	125:11	caaatcaacacggtggttgagcgtttttattccccttttttagaagctttccccactttaaaagacttagcgaacgctcaattagaagaggttttattgctctggcgagggcttggttattattcaagggctaaaaatttaaaaaaaagcgctgaaatttgcgttaaagaacataattcacaattacctaatgattatcaaagcctattgaaactcccagggattggcgcatacacggctaatgcgattttatgttttggctttagagaaaagagcgcatgcgtggacgctaatatcaagcgcgtacttttaagactctttagtttggatcctaatatccacgctaaagacttacaaattaaggcgaatgactttcttaatcctaatgaaagctttaat…
	24a:5	aatcaacacggtggttgagcgtttttattccccttttttagaagctttccccactttaaaagacttagcgaacgctcaattagaagaggttttattgctctggcgagggcttggttattattcaagggctaaaaatttaaaaaaaagcgctgaaatttgcgttaaagaacataattcacaattacctaatgattatcaaagcctattgaaactcccagggattggcgcatacacggctaatgcgattttatgttttggctttagagaaaagagcgcatgcgtggacgctaatatcaagcgcgtacttttaagactctttagtttggatcctaatatccacgctaaagacttacaaattaaggcgaatgactttcttaatcctaatgaaagctttaatca…
	24a:10	caaatcaacacggtggttgagcgtttttattccccttttttagaagctttccccactttaaaagacttagcgaacgctcaattagaagaggttttattgctctggcgagggcttggttattattcaagggctaaaaatttaaaaaaaagcgctgaaatttgcgttaaagaacataattcacaattacctaatgattatcaaagcctattgaaactcccagggattggcgcatacacggctaatgcgattttatgttttggctttagagaaaagagcgcatgcgtggacgctaatatcaagcgcgtacttttaagactctttagtttggatcctaatatccacgctaaagacttacaaattaaggcgaatgactttcttaatcctaatgaaagctttaat…
	24a:12	ccaaatcaacacggtggttgagcgtttttattccccttttttagaagctttccccactttaaaagacttagcgaacgctcaattagaagaggttttattgctctggcgagggcttggttattattcaagggctaaaaatttaaaaaaaagcgctgaaatttgcgttaaagaacataattcacaattacctaatgattatcaaagcctattgaaactcccagggattggcgcatacacggctaatgcgattttatgttttggctttagagaaaagagcgcatgcgtggacgctaatatcaagcgcgtacttttaagactctttagtttggatcctaatatccacgctaaagacttacaaattaaggcgaatgactttcttaatcctaatgaaagctttaa…
