# Supplementary material for: Helicobacter pylori genome variability in a framework of familial transmission
Source: BMC Microbiol. 2007 Jun 11;7:54. doi: 10.1186/1471-2180-7-54 (PMC1899507; doi:10.1186/1471-2180-7-54)
Supplement: Additional File 2 — Microarray data for all isolates in the present study and lists of identified divergent genes [file 1471-2180-7-54-S2.xls]

## Sheet: Microarray data
Systematic Name	Isolate 12511 normalized	Isolate 1253 normalized	Isolate 1257 normalized	Isolate 1310 normalized	Isolate 1311 normalized	Isolate 135 normalized	Isolate 1510 normalized	Isolate 157 normalized	Isolate 158 normalized	Isolate 161 normalized	Isolate 1613 normalized	Isolate 163 normalized	Isolate 24a10 normalized	Isolate 24a12 normalized	Isolate 24a5 normalized	Isolate 26695 normalized	Isolate self normalized
J99_JHP0021	0.341 (0.125 to 0.656)	0.547 (0.307 to 1.086)	0.347 (0.205 to 0.545)	0.341 (0.239 to 0.647)	0.364 (0.258 to 0.503)	0.587 (0.161 to 1.373)	0.356 (0.218 to 0.475)	0.587 (0.181 to 0.993)	0.394 (0.254 to 0.544)	0.415 (0.169 to 0.713)	0.434 (0.328 to 0.635)	0.294 (0.221 to 0.379)	0.381 (0.209 to 0.56)	0.45 (0.354 to 0.612)	0.479 (0.126 to 0.753)	0.335 (0.242 to 0.56)	0.977 (0.904 to 1.104)
J99_CLPA	0.287 (0.0514 to 0.658)	0.308 (0.117 to 0.651)	0.247 (0.021 to 0.701)	0.277 (0.0667 to 0.582)	0.281 (0.169 to 0.599)	0.292 (0.0927 to 0.524)	0.279 (0.0963 to 0.511)	0.348 (0.246 to 0.575)	0.315 (0.106 to 0.655)	0.244 (0.137 to 0.383)	0.272 (0.176 to 0.372)	0.264 (0.142 to 0.639)	0.285 (0.203 to 0.426)	0.305 (0.183 to 0.517)	0.279 (0.179 to 0.542)	0.175 (0.0766 to 0.248)	0.968 (0.749 to 1.077)
J99_JHP0033	0.656 (0.155 to 1.395)	0.653 (0.431 to 1.08)	0.733 (0.385 to 1.151)	0.746 (0.511 to 1.023)	0.76 (0.632 to 1.141)	0.663 (0.273 to 1.311)	0.771 (0.438 to 1.118)	0.752 (0.383 to 1.138)	0.72 (0.328 to 1.086)	0.722 (0.419 to 1.046)	0.651 (0.404 to 1.039)	0.746 (0.483 to 1.198)	0.654 (0.517 to 0.968)	0.67 (0.446 to 0.967)	0.677 (0.273 to 1.212)	1.656 (0.993 to 2.321)	0.988 (0.819 to 1.255)
J99_JHP0044	0.625 (0.15 to 1.407)	0.927 (0.281 to 1.873)	0.456 (0.182 to 1.317)	0.563 (0.261 to 1.048)	0.729 (0.186 to 1.947)	1.167 (0.424 to 2.286)	1.518 (0.394 to 2.396)	1.669 (0.834 to 2.521)	1.615 (0.593 to 2.057)	0.998 (0.216 to 2.279)	1.255 (0.533 to 1.701)	0.613 (0.336 to 1.304)	0.876 (0.252 to 1.645)	0.775 (0.278 to 2.006)	1.038 (0.339 to 2.213)	0.139 (0.0664 to 0.519)	0.974 (0.801 to 1.12)
J99_JHP0045	0.0616 (0.01 to 0.149)	0.0948 (0.0459 to 0.181)	0.113 (0.0352 to 0.188)	0.0704 (0.038 to 0.135)	0.0732 (0.0359 to 0.125)	0.0841 (0.0369 to 0.18)	0.0622 (0.0305 to 0.124)	0.0856 (0.038 to 0.178)	0.0525 (0.01 to 0.0996)	0.0919 (0.0368 to 0.179)	0.0491 (0.0244 to 0.0933)	0.0974 (0.026 to 0.311)	0.0596 (0.0348 to 0.0949)	0.0587 (0.0324 to 0.0995)	0.0923 (0.0453 to 0.182)	0.0674 (0.0373 to 0.173)	0.981 (0.82 to 1.134)
J99_JHP0046	0.291 (0.112 to 0.596)	0.313 (0.208 to 0.62)	0.391 (0.101 to 0.704)	0.335 (0.173 to 0.53)	0.279 (0.132 to 0.544)	0.331 (0.165 to 0.797)	0.239 (0.155 to 0.51)	0.206 (0.115 to 0.414)	0.235 (0.0846 to 0.383)	0.292 (0.186 to 0.444)	0.257 (0.169 to 0.373)	0.321 (0.216 to 0.541)	0.319 (0.209 to 0.586)	0.309 (0.199 to 0.53)	0.312 (0.22 to 0.641)	0.173 (0.122 to 0.263)	0.989 (0.939 to 1.081)
J99_JHP0050	0.322 (0.103 to 0.751)	0.795 (0.293 to 1.842)	0.305 (0.163 to 0.682)	0.367 (0.171 to 1.016)	0.37 (0.189 to 0.662)	0.829 (0.346 to 1.717)	1.002 (0.61 to 1.24)	1.146 (0.74 to 1.739)	1.019 (0.645 to 1.542)	0.64 (0.334 to 1.608)	0.616 (0.391 to 0.795)	0.338 (0.207 to 0.549)	0.534 (0.265 to 0.881)	0.557 (0.354 to 0.929)	0.847 (0.341 to 1.389)	0.264 (0.159 to 0.6)	0.935 (0.812 to 1.028)
J99_JHP0052	1.51 (0.577 to 3.668)	1.526 (0.867 to 2.18)	1.458 (0.684 to 2.819)	1.399 (0.937 to 2.31)	1.448 (1.059 to 1.978)	1.381 (0.792 to 2.569)	0.339 (0.208 to 0.456)	0.636 (0.456 to 0.991)	0.356 (0.193 to 0.628)	1.337 (0.582 to 2.143)	1.477 (1.168 to 2.46)	1.521 (0.841 to 2.412)	1.376 (0.819 to 1.896)	1.463 (0.849 to 2.048)	1.556 (0.504 to 2.805)	0.212 (0.139 to 0.394)	0.964 (0.927 to 1.017)
J99_JHP0054	1.085 (0.565 to 1.654)	1.151 (0.536 to 1.734)	0.864 (0.361 to 1.737)	1.113 (0.685 to 1.423)	1.166 (0.9 to 1.567)	1.076 (0.349 to 1.821)	1.068 (0.409 to 1.581)	1.146 (0.64 to 1.6)	0.925 (0.38 to 1.367)	1.011 (0.509 to 1.644)	1.09 (0.842 to 1.3)	1.259 (0.713 to 1.706)	1.238 (0.775 to 1.75)	1.021 (0.665 to 1.289)	1.207 (0.644 to 2.764)	0.461 (0.228 to 0.836)	0.992 (0.861 to 1.045)
J99_JHP0058	0.296 (0.0541 to 0.542)	0.672 (0.246 to 1.467)	0.249 (0.0353 to 0.705)	0.339 (0.0989 to 0.925)	0.361 (0.154 to 0.803)	0.68 (0.347 to 1.263)	0.202 (0.131 to 0.328)	0.231 (0.159 to 0.388)	0.254 (0.152 to 0.397)	0.535 (0.219 to 1.223)	0.54 (0.375 to 0.8)	0.289 (0.182 to 0.559)	0.401 (0.157 to 0.708)	0.434 (0.171 to 1.001)	0.738 (0.246 to 1.527)	0.279 (0.194 to 0.406)	0.984 (0.878 to 1.079)
J99_JHP0060	0.245 (0.111 to 0.462)	0.302 (0.174 to 0.619)	0.215 (0.0479 to 0.498)	0.254 (0.115 to 0.456)	0.199 (0.121 to 0.334)	0.22 (0.0119 to 0.429)	0.236 (0.12 to 0.698)	0.222 (0.0699 to 0.455)	0.245 (0.14 to 0.394)	0.205 (0.0855 to 0.353)	0.255 (0.193 to 0.325)	0.258 (0.15 to 0.363)	0.23 (0.147 to 0.372)	0.303 (0.197 to 0.623)	0.233 (0.139 to 0.559)	0.185 (0.0138 to 0.378)	0.955 (0.763 to 1.101)
J99_RPOD	0.311 (0.133 to 0.515)	0.352 (0.188 to 0.562)	0.305 (0.0625 to 0.597)	0.286 (0.141 to 0.49)	0.267 (0.177 to 0.533)	0.352 (0.138 to 0.715)	0.223 (0.134 to 0.557)	0.288 (0.164 to 0.403)	0.285 (0.101 to 0.475)	0.303 (0.157 to 0.525)	0.286 (0.233 to 0.373)	0.299 (0.192 to 0.548)	0.302 (0.184 to 0.444)	0.329 (0.233 to 0.602)	0.329 (0.17 to 0.528)	0.291 (0.216 to 0.456)	1.014 (0.866 to 1.124)
J99_CPDB	0.298 (0.16 to 0.544)	0.747 (0.282 to 1.698)	0.258 (0.104 to 0.364)	0.313 (0.229 to 0.557)	0.322 (0.218 to 0.569)	0.767 (0.142 to 2.293)	0.306 (0.257 to 0.421)	0.548 (0.183 to 1.255)	0.315 (0.18 to 0.499)	0.465 (0.229 to 1.203)	0.403 (0.347 to 0.477)	0.31 (0.242 to 0.514)	0.271 (0.196 to 0.349)	0.337 (0.231 to 0.428)	0.343 (0.145 to 0.572)	0.281 (0.212 to 0.579)	0.978 (0.76 to 1.183)
J99_JHP0100	0.249 (0.132 to 0.44)	0.42 (0.278 to 0.909)	0.37 (0.106 to 1.923)	0.272 (0.135 to 0.459)	0.252 (0.173 to 0.334)	0.344 (0.0252 to 0.777)	0.319 (0.221 to 0.925)	0.255 (0.125 to 0.534)	0.275 (0.19 to 0.527)	0.355 (0.153 to 0.76)	0.327 (0.23 to 0.438)	0.26 (0.161 to 0.355)	0.243 (0.12 to 0.322)	0.333 (0.284 to 0.411)	0.297 (0.0493 to 0.725)	0.226 (0.117 to 0.32)	0.953 (0.801 to 1.077)
J99_GRPE	0.376 (0.232 to 0.55)	0.396 (0.211 to 0.53)	0.309 (0.0812 to 0.534)	0.329 (0.183 to 0.499)	0.336 (0.2 to 0.462)	0.422 (0.154 to 0.782)	0.433 (0.27 to 0.744)	0.487 (0.251 to 0.74)	0.383 (0.225 to 0.61)	0.359 (0.101 to 0.515)	0.324 (0.262 to 0.397)	0.379 (0.262 to 0.546)	0.384 (0.166 to 0.597)	0.374 (0.328 to 0.469)	0.384 (0.208 to 0.645)	0.32 (0.121 to 0.468)	1.023 (0.895 to 1.281)
J99_JHP0110	1.082 (0.583 to 1.873)	1.122 (0.678 to 1.569)	0.504 (0.135 to 1.295)	0.963 (0.376 to 1.631)	1.148 (0.534 to 1.74)	0.472 (0.262 to 0.737)	0.936 (0.68 to 1.356)	1.244 (0.747 to 2.038)	1.18 (0.867 to 1.566)	1.066 (0.424 to 1.794)	1.409 (1.014 to 1.93)	0.868 (0.523 to 1.325)	1.986 (1.419 to 2.672)	2.168 (1.041 to 3.367)	1.995 (0.759 to 3.129)	0.58 (0.265 to 1.592)	0.98 (0.763 to 1.086)
J99_JHP0147	0.941 (0.377 to 1.573)	1.216 (0.609 to 1.877)	0.561 (0.109 to 1.48)	1.17 (0.299 to 2.194)	0.958 (0.379 to 1.567)	1.269 (0.33 to 2.351)	0.915 (0.242 to 1.721)	1.271 (0.752 to 1.802)	0.879 (0.372 to 1.357)	1.317 (0.529 to 2.484)	1.248 (0.863 to 1.615)	1.434 (0.512 to 2.583)	1.336 (0.946 to 2.085)	1.404 (0.843 to 2.516)	1.572 (0.489 to 2.553)	0.213 (0.0479 to 0.46)	0.991 (0.795 to 1.187)
J99_JHP0161	1.117 (0.488 to 2.075)	1.561 (0.809 to 2.213)	1.021 (0.911 to 1.341)	1.187 (0.317 to 1.933)	1.058 (0.711 to 1.568)	1.358 (0.783 to 2.018)	1.627 (1.107 to 2.677)	1.624 (1.311 to 1.979)	1.278 (0.723 to 2.218)	1.329 (0.91 to 1.817)	1.074 (0.632 to 1.518)	1.175 (0.657 to 1.556)	1.24 (0.731 to 2.328)	1.087 (0.657 to 1.712)	1.658 (0.85 to 2.224)	0.225 (0.0434 to 0.367)	0.963 (0.805 to 1.087)
J99_JHP0164	0.146 (0.0192 to 0.304)	0.631 (0.33 to 1.587)	0.317 (0.127 to 1.012)	0.476 (0.212 to 1.183)	0.318 (0.225 to 0.52)	0.584 (0.186 to 1.436)	0.35 (0.148 to 0.944)	0.586 (0.271 to 1.086)	0.161 (0.066 to 0.528)	0.57 (0.227 to 1.085)	0.237 (0.115 to 0.474)	0.528 (0.238 to 0.742)	0.185 (0.0944 to 0.291)	0.294 (0.131 to 0.551)	0.593 (0.312 to 1.029)	0.232 (0.133 to 0.449)	0.976 (0.765 to 1.171)
J99_JHP0165	2.007 (1.032 to 3.571)	2.203 (1.272 to 3.166)	1.365 (0.18 to 3.901)	2.152 (1.317 to 4.194)	1.705 (1.118 to 2.69)	1.615 (1 to 2.994)	0.122 (0.0687 to 0.29)	0.173 (0.0786 to 0.384)	0.0914 (0.0432 to 0.153)	1.867 (0.712 to 2.782)	1.878 (1.327 to 2.617)	2.371 (1.417 to 3.348)	2.12 (0.953 to 2.88)	1.815 (1.061 to 2.558)	2.119 (0.866 to 5.156)	0.0976 (0.0428 to 0.226)	0.97 (0.815 to 1.094)
J99_JHP0169	1.421 (0.767 to 2.993)	1.465 (0.973 to 1.82)	1.738 (1.016 to 3.263)	1.303 (0.928 to 1.973)	1.47 (1.131 to 2.106)	1.234 (0.33 to 2.227)	0.28 (0.184 to 0.358)	0.444 (0.244 to 0.675)	0.334 (0.214 to 0.599)	1.134 (0.562 to 1.812)	1.419 (0.957 to 2.047)	1.402 (0.845 to 2.189)	1.398 (0.721 to 2.337)	1.438 (0.965 to 1.878)	1.307 (0.855 to 1.881)	0.793 (0.59 to 1.118)	1.026 (0.649 to 1.308)
J99_JHP0174	0.0547 (0.0236 to 0.0897)	0.134 (0.0435 to 0.358)	0.0911 (0.0255 to 0.223)	0.0687 (0.0265 to 0.201)	0.0534 (0.0335 to 0.0727)	0.19 (0.0717 to 0.288)	0.351 (0.247 to 0.692)	0.755 (0.26 to 1.507)	0.42 (0.271 to 0.883)	0.128 (0.0441 to 0.249)	0.0525 (0.0258 to 0.107)	0.0697 (0.0301 to 0.251)	0.0455 (0.0237 to 0.0755)	0.0597 (0.0363 to 0.174)	0.113 (0.0514 to 0.22)	0.213 (0.125 to 0.729)	0.967 (0.861 to 1.201)
J99_JHP0191	0.557 (0.184 to 1.122)	1.34 (0.609 to 1.986)	0.513 (0.14 to 1.908)	0.911 (0.226 to 2.073)	0.71 (0.209 to 1.171)	1.419 (0.334 to 2.666)	0.678 (0.211 to 1.193)	1.33 (0.335 to 2.275)	0.63 (0.317 to 1.044)	1.186 (0.504 to 2.211)	1.184 (0.577 to 1.69)	0.833 (0.341 to 1.937)	0.785 (0.267 to 1.383)	0.862 (0.332 to 1.741)	1.515 (0.536 to 2.981)	0.204 (0.138 to 0.442)	1.014 (0.928 to 1.107)
J99_JHP0194	0.57 (0.17 to 1.498)	0.868 (0.462 to 1.098)	0.354 (0.044 to 0.928)	0.408 (0.0922 to 0.675)	0.439 (0.143 to 1.092)	0.96 (0.433 to 1.534)	0.513 (0.0799 to 1.017)	0.814 (0.235 to 1.14)	0.478 (0.065 to 0.811)	0.615 (0.144 to 1.714)	0.83 (0.555 to 1.116)	0.6 (0.17 to 1.581)	0.726 (0.294 to 1.514)	0.563 (0.167 to 1.34)	0.871 (0.212 to 1.308)	0.145 (0.0509 to 0.486)	1.101 (0.997 to 1.232)
J99_JHP0202	0.291 (0.165 to 0.475)	0.359 (0.22 to 0.456)	0.246 (0.0841 to 0.556)	0.273 (0.189 to 0.452)	0.315 (0.202 to 0.433)	0.366 (0.0436 to 0.614)	1.265 (0.421 to 1.939)	1.497 (0.822 to 2.333)	1.193 (0.457 to 1.69)	0.338 (0.219 to 0.474)	0.314 (0.215 to 0.411)	0.297 (0.174 to 0.421)	0.278 (0.184 to 0.472)	0.343 (0.217 to 0.442)	0.325 (0.161 to 0.501)	0.171 (0.0422 to 0.55)	0.952 (0.838 to 1.081)
J99_JHP0203	0.366 (0.212 to 0.652)	0.482 (0.264 to 0.854)	0.292 (0.138 to 0.575)	0.332 (0.179 to 0.553)	0.347 (0.196 to 0.529)	0.563 (0.209 to 1.016)	0.875 (0.281 to 1.536)	1.059 (0.512 to 1.385)	0.879 (0.26 to 1.459)	0.395 (0.223 to 0.753)	0.397 (0.263 to 0.591)	0.313 (0.186 to 0.553)	0.346 (0.241 to 0.506)	0.403 (0.223 to 0.638)	0.412 (0.241 to 0.565)	0.24 (0.156 to 0.568)	0.973 (0.8 to 1.202)
J99_DEAD	0.353 (0.11 to 0.762)	0.651 (0.34 to 1.628)	0.391 (0.261 to 0.547)	0.412 (0.25 to 0.765)	0.406 (0.253 to 0.582)	0.597 (0.276 to 1.177)	0.493 (0.311 to 0.672)	0.734 (0.233 to 1.021)	0.63 (0.296 to 1.056)	0.463 (0.27 to 0.928)	0.522 (0.344 to 0.672)	0.406 (0.21 to 0.646)	0.41 (0.287 to 0.605)	0.513 (0.284 to 0.919)	0.546 (0.315 to 0.867)	0.46 (0.239 to 1.596)	0.972 (0.817 to 1.147)
J99_JHP0237	0.389 (0.219 to 0.618)	0.444 (0.321 to 0.561)	0.364 (0.243 to 0.559)	0.417 (0.268 to 0.642)	0.378 (0.233 to 0.531)	0.479 (0.133 to 0.717)	0.38 (0.236 to 0.607)	0.541 (0.417 to 0.731)	0.415 (0.286 to 0.596)	0.391 (0.183 to 0.571)	0.375 (0.284 to 0.528)	0.371 (0.251 to 0.691)	0.37 (0.271 to 0.542)	0.442 (0.252 to 0.703)	0.4 (0.227 to 0.697)	0.52 (0.301 to 0.972)	0.967 (0.861 to 1.025)
J99_JHP0241	0.735 (0.211 to 1.887)	0.718 (0.51 to 1.172)	0.284 (0.0345 to 0.95)	0.496 (0.0564 to 1.098)	0.678 (0.117 to 1.514)	0.802 (0.254 to 1.559)	0.374 (0.0511 to 0.7)	0.747 (0.181 to 1.185)	0.669 (0.0514 to 1.278)	0.628 (0.183 to 1.195)	1.356 (0.961 to 1.582)	0.609 (0.203 to 1.078)	0.779 (0.108 to 1.868)	1.013 (0.32 to 1.88)	0.723 (0.215 to 1.25)	0.302 (0.138 to 0.913)	1.073 (0.988 to 1.124)
J99_JHP0245	0.985 (0.616 to 1.455)	1.191 (0.568 to 1.95)	0.797 (0.163 to 1.598)	1.208 (0.612 to 1.957)	1.113 (0.602 to 1.528)	1.176 (0.573 to 1.927)	1.059 (0.524 to 1.486)	1.44 (0.875 to 2.6)	0.925 (0.395 to 1.348)	1.207 (0.737 to 1.64)	1.276 (0.877 to 1.599)	1.277 (0.491 to 2.233)	1.203 (0.676 to 1.571)	1.128 (0.562 to 1.596)	1.496 (0.564 to 2.684)	0.214 (0.119 to 0.459)	0.964 (0.804 to 1.08)
J99_JHP0254	0.258 (0.0523 to 0.578)	0.398 (0.159 to 0.566)	0.218 (0.0517 to 0.507)	0.273 (0.0809 to 0.68)	0.276 (0.0876 to 0.54)	0.379 (0.128 to 0.664)	0.518 (0.14 to 0.892)	0.783 (0.521 to 1.272)	0.473 (0.111 to 0.823)	0.323 (0.111 to 0.537)	0.323 (0.209 to 0.412)	0.236 (0.111 to 0.472)	0.264 (0.119 to 0.406)	0.281 (0.149 to 0.503)	0.383 (0.189 to 0.659)	0.644 (0.392 to 0.998)	0.992 (0.687 to 1.187)
J99_JHP0274	0.324 (0.0723 to 0.597)	0.912 (0.361 to 1.96)	0.312 (0.136 to 0.593)	0.3 (0.164 to 0.619)	0.327 (0.18 to 0.437)	0.94 (0.28 to 2.996)	0.315 (0.245 to 0.442)	0.561 (0.309 to 1.259)	0.412 (0.298 to 0.604)	0.494 (0.206 to 1.212)	0.468 (0.355 to 0.641)	0.201 (0.139 to 0.342)	0.302 (0.19 to 0.524)	0.436 (0.265 to 0.622)	0.618 (0.21 to 1.463)	0.0697 (0.0384 to 0.148)	1.023 (0.935 to 1.097)
J99_JHP0305	1.043 (0.243 to 2.164)	1.483 (0.6 to 2.444)	0.851 (0.169 to 2.628)	1.117 (0.308 to 2.377)	1.121 (0.334 to 2.237)	1.541 (0.291 to 2.793)	0.31 (0.16 to 0.567)	0.279 (0.148 to 0.446)	0.3 (0.215 to 0.439)	1.298 (0.677 to 2.575)	1.293 (0.987 to 1.61)	1.11 (0.329 to 1.97)	1.03 (0.461 to 1.623)	1.071 (0.526 to 1.924)	1.407 (0.882 to 2.574)	0.0655 (0.0429 to 0.103)	0.987 (0.736 to 1.195)
J99_JHP0318	0.235 (0.145 to 0.375)	0.746 (0.2 to 1.968)	0.271 (0.0464 to 0.741)	0.27 (0.0615 to 1.17)	0.26 (0.129 to 0.592)	1.001 (0.212 to 2.1)	0.13 (0.0769 to 0.453)	0.137 (0.0484 to 0.313)	0.133 (0.0187 to 0.279)	0.623 (0.168 to 1.445)	0.477 (0.189 to 0.693)	0.271 (0.138 to 0.507)	0.362 (0.11 to 0.746)	0.383 (0.184 to 0.884)	0.968 (0.2 to 1.574)	0.115 (0.0145 to 0.261)	0.915 (0.72 to 1.157)
J99_JHP0319	1.155 (0.474 to 1.967)	1.561 (0.931 to 2.121)	1.118 (0.27 to 2.78)	1.484 (0.904 to 2.297)	1.199 (0.591 to 1.73)	1.42 (0.174 to 2.55)	0.669 (0.253 to 0.976)	1.165 (0.758 to 1.925)	0.589 (0.218 to 0.872)	1.46 (0.632 to 2.52)	1.342 (1.018 to 1.914)	1.413 (0.859 to 2.336)	1.269 (0.758 to 1.671)	1.216 (0.566 to 1.668)	1.757 (0.583 to 3.441)	0.271 (0.179 to 0.479)	0.975 (0.816 to 1.094)
J99_JHP0320	0.225 (0.0451 to 0.539)	0.238 (0.0976 to 0.587)	0.159 (0.131 to 0.239)	0.143 (0.0358 to 0.262)	0.182 (0.101 to 0.263)	0.233 (0.0534 to 0.397)	0.193 (0.098 to 0.654)	0.108 (0.0117 to 0.185)	0.165 (0.0977 to 0.319)	0.251 (0.0621 to 0.364)	0.207 (0.11 to 0.298)	0.172 (0.107 to 0.267)	0.218 (0.164 to 0.272)	0.17 (0.115 to 0.258)	0.245 (0.0995 to 0.364)	0.438 (0.0934 to 0.715)	1.023 (0.981 to 1.126)
J99_JHP0324	0.529 (0.239 to 1.09)	0.966 (0.228 to 1.795)	0.417 (0.0802 to 1.631)	0.623 (0.189 to 1.381)	0.703 (0.194 to 1.264)	1.259 (0.506 to 1.816)	0.679 (0.113 to 1.173)	1.01 (0.216 to 1.96)	0.59 (0.195 to 0.906)	1.038 (0.256 to 2.197)	0.924 (0.437 to 1.38)	0.668 (0.27 to 1.196)	0.68 (0.244 to 1.149)	0.789 (0.225 to 1.583)	1.144 (0.195 to 2.262)	0.19 (0.0968 to 0.512)	0.953 (0.835 to 1.182)
J99_FTSK	1.365 (0.541 to 2.856)	1.546 (0.851 to 2.526)	1.528 (0.556 to 3.208)	1.405 (0.808 to 2.323)	1.446 (1.133 to 2.225)	1.452 (0.635 to 2.623)	0.0631 (0.0271 to 0.137)	0.0774 (0.0305 to 0.139)	0.029 (0.01 to 0.0764)	1.608 (0.726 to 2.322)	1.418 (1 to 1.968)	1.785 (0.854 to 3.127)	1.565 (1.323 to 1.935)	1.487 (0.91 to 1.992)	1.617 (0.769 to 3.049)	0.159 (0.098 to 0.261)	0.993 (0.915 to 1.074)
J99_JHP0347	0.294 (0.163 to 0.559)	0.419 (0.237 to 0.715)	0.244 (0.025 to 0.662)	0.266 (0.0789 to 0.531)	0.257 (0.128 to 0.409)	0.402 (0.219 to 0.664)	0.22 (0.0924 to 0.329)	0.351 (0.193 to 0.563)	0.243 (0.114 to 0.423)	0.354 (0.188 to 0.491)	0.317 (0.151 to 0.521)	0.36 (0.195 to 0.862)	0.289 (0.201 to 0.39)	0.333 (0.186 to 0.579)	0.393 (0.178 to 0.559)	0.293 (0.187 to 0.445)	1.047 (0.843 to 1.151)
J99_JHP0355	0.31 (0.222 to 0.482)	0.345 (0.21 to 0.726)	0.172 (0.0329 to 0.419)	0.245 (0.12 to 0.392)	0.313 (0.209 to 0.43)	0.414 (0.268 to 0.558)	0.323 (0.106 to 0.48)	0.387 (0.202 to 0.722)	0.316 (0.17 to 0.414)	0.327 (0.142 to 0.61)	0.276 (0.184 to 0.348)	0.298 (0.195 to 0.642)	0.299 (0.201 to 0.369)	0.309 (0.21 to 0.419)	0.352 (0.166 to 0.545)	0.231 (0.109 to 0.791)	1.001 (0.9 to 1.082)
J99_JHP0364	0.389 (0.156 to 0.857)	0.434 (0.268 to 0.729)	0.303 (0.113 to 0.486)	0.344 (0.225 to 0.452)	0.343 (0.211 to 0.586)	0.461 (0.219 to 0.721)	0.573 (0.19 to 1.002)	1.169 (0.272 to 1.8)	0.521 (0.195 to 0.924)	0.366 (0.188 to 0.531)	0.359 (0.268 to 0.507)	0.368 (0.195 to 0.587)	0.372 (0.244 to 0.489)	0.404 (0.267 to 0.621)	0.39 (0.152 to 0.631)	0.406 (0.258 to 1.072)	0.965 (0.883 to 1.032)
J99_JHP0369	0.329 (0.117 to 0.646)	0.482 (0.318 to 0.757)	0.358 (0.105 to 0.755)	0.412 (0.179 to 0.632)	0.341 (0.214 to 0.514)	0.545 (0.263 to 0.869)	1.209 (0.443 to 1.845)	1.283 (0.676 to 1.823)	1.306 (0.57 to 2.344)	0.506 (0.262 to 0.787)	0.369 (0.23 to 0.472)	0.401 (0.247 to 0.939)	0.362 (0.272 to 0.564)	0.406 (0.272 to 0.627)	0.457 (0.311 to 0.766)	0.539 (0.187 to 1.174)	0.984 (0.817 to 1.118)
J99_JHP0372	0.354 (0.11 to 0.707)	0.525 (0.29 to 0.951)	0.299 (0.0448 to 0.761)	0.392 (0.123 to 0.73)	0.307 (0.181 to 0.547)	0.539 (0.262 to 0.863)	0.386 (0.191 to 0.807)	0.453 (0.237 to 0.62)	0.318 (0.152 to 0.483)	0.458 (0.254 to 0.699)	0.335 (0.262 to 0.436)	0.412 (0.222 to 0.721)	0.318 (0.227 to 0.527)	0.357 (0.241 to 0.642)	0.476 (0.208 to 0.863)	0.384 (0.273 to 0.589)	0.985 (0.823 to 1.237)
J99_JHP0374	0.288 (0.115 to 0.537)	0.353 (0.165 to 0.728)	0.211 (0.0913 to 0.371)	0.255 (0.169 to 0.436)	0.267 (0.182 to 0.44)	0.339 (0.104 to 0.631)	0.309 (0.177 to 0.42)	0.301 (0.24 to 0.485)	0.345 (0.204 to 0.482)	0.283 (0.187 to 0.428)	0.292 (0.222 to 0.392)	0.234 (0.148 to 0.416)	0.267 (0.183 to 0.339)	0.306 (0.239 to 0.388)	0.316 (0.149 to 0.543)	0.211 (0.119 to 0.403)	0.969 (0.814 to 1.138)
J99_JHP0440	0.391 (0.188 to 0.688)	0.382 (0.188 to 0.634)	0.36 (0.24 to 0.581)	0.333 (0.1 to 0.487)	0.351 (0.215 to 0.552)	0.379 (0.135 to 0.647)	0.257 (0.211 to 0.317)	0.256 (0.0456 to 0.455)	0.318 (0.215 to 0.456)	0.319 (0.144 to 0.54)	0.377 (0.25 to 0.517)	0.306 (0.19 to 0.423)	0.374 (0.252 to 0.494)	0.381 (0.205 to 0.469)	0.384 (0.174 to 0.665)	0.297 (0.194 to 0.405)	1.006 (0.898 to 1.122)
J99_JHP0441	0.273 (0.176 to 0.742)	0.305 (0.163 to 0.585)	0.244 (0.0767 to 0.43)	0.274 (0.168 to 0.419)	0.281 (0.166 to 0.493)	0.306 (0.173 to 0.531)	0.736 (0.308 to 1.319)	1.161 (0.468 to 2.052)	0.876 (0.282 to 1.343)	0.268 (0.169 to 0.399)	0.271 (0.209 to 0.392)	0.267 (0.128 to 0.464)	0.287 (0.185 to 0.48)	0.281 (0.167 to 0.443)	0.275 (0.119 to 0.448)	0.278 (0.184 to 0.458)	1.018 (0.932 to 1.147)
J99_JHP0444	0.479 (0.155 to 1.158)	0.451 (0.243 to 0.862)	0.381 (0.0555 to 1.042)	0.423 (0.135 to 0.86)	0.377 (0.223 to 0.734)	0.391 (0.22 to 0.626)	0.387 (0.185 to 0.69)	0.324 (0.193 to 0.587)	0.416 (0.159 to 0.968)	0.361 (0.226 to 0.486)	0.392 (0.245 to 0.555)	0.404 (0.203 to 0.836)	0.432 (0.309 to 0.948)	0.464 (0.271 to 0.918)	0.388 (0.254 to 0.564)	0.261 (0.168 to 0.42)	0.999 (0.838 to 1.127)
J99_JHP0455	0.425 (0.123 to 0.912)	0.894 (0.35 to 1.658)	0.288 (0.0944 to 1.031)	0.501 (0.218 to 1.264)	0.526 (0.22 to 1.482)	1.011 (0.304 to 1.705)	0.343 (0.256 to 0.443)	0.387 (0.271 to 0.561)	0.351 (0.232 to 0.471)	0.72 (0.244 to 1.525)	0.948 (0.449 to 1.352)	0.484 (0.229 to 1.09)	0.655 (0.257 to 1.192)	0.539 (0.241 to 1.34)	1.032 (0.188 to 1.527)	0.327 (0.19 to 0.717)	0.991 (0.814 to 1.141)
J99_JHP0458	0.631 (0.129 to 1.814)	1.181 (0.343 to 2.344)	0.344 (0.0578 to 0.98)	0.687 (0.19 to 1.82)	0.595 (0.201 to 1.058)	1.104 (0.248 to 1.753)	0.438 (0.289 to 0.913)	0.459 (0.32 to 0.656)	0.398 (0.17 to 0.727)	0.876 (0.297 to 1.598)	0.992 (0.569 to 1.462)	0.647 (0.353 to 1.012)	0.789 (0.281 to 1.159)	0.76 (0.318 to 1.387)	1.18 (0.352 to 1.849)	0.428 (0.198 to 0.783)	0.975 (0.85 to 1.035)
J99_JHP0462	0.535 (0.113 to 1.067)	1.086 (0.43 to 2.331)	0.448 (0.0532 to 1.691)	1.02 (0.146 to 2.279)	0.718 (0.166 to 1.702)	1.067 (0.375 to 2.002)	0.242 (0.0784 to 0.689)	0.332 (0.183 to 0.576)	0.245 (0.0822 to 0.446)	0.971 (0.323 to 2.51)	0.915 (0.552 to 1.258)	0.888 (0.353 to 1.919)	0.696 (0.309 to 1.191)	0.681 (0.187 to 1.642)	1.351 (0.594 to 2.753)	0.25 (0.138 to 0.47)	1.004 (0.775 to 1.35)
J99_ORF7	0.268 (0.0639 to 0.468)	0.256 (0.115 to 0.631)	0.282 (0.0737 to 0.403)	0.248 (0.136 to 0.403)	0.208 (0.1 to 0.504)	0.221 (0.0519 to 0.4)	1.33 (0.823 to 2.344)	1.352 (0.791 to 2.333)	1.412 (0.983 to 2.378)	0.215 (0.145 to 0.317)	0.213 (0.112 to 0.375)	0.196 (0.0873 to 0.32)	0.228 (0.112 to 0.569)	0.244 (0.148 to 0.366)	0.225 (0.136 to 0.409)	0.214 (0.144 to 0.324)	1.035 (0.714 to 1.263)
J99_CAGA	0.349 (0.103 to 0.776)	0.353 (0.206 to 0.725)	0.194 (0.0489 to 0.397)	0.285 (0.144 to 0.459)	0.293 (0.109 to 0.466)	0.41 (0.159 to 0.749)	0.309 (0.109 to 0.504)	0.418 (0.316 to 0.641)	0.364 (0.13 to 0.582)	0.366 (0.189 to 0.641)	0.347 (0.256 to 0.484)	0.304 (0.169 to 0.506)	0.336 (0.218 to 0.453)	0.341 (0.215 to 0.487)	0.395 (0.142 to 0.741)	0.262 (0.17 to 0.497)	1.023 (0.941 to 1.095)
J99_JHP0540	1.694 (0.969 to 3.522)	1.64 (1.053 to 2.58)	0.863 (0.177 to 2.13)	1.383 (0.9 to 2.059)	1.392 (0.912 to 1.726)	1.526 (0.75 to 2.277)	1.881 (1.188 to 2.629)	1.767 (1.031 to 3.322)	1.723 (0.872 to 2.649)	1.608 (0.939 to 2.565)	1.785 (1.219 to 2.169)	1.442 (1.103 to 2.177)	1.657 (1.232 to 2.297)	1.63 (1.288 to 2.17)	1.795 (0.691 to 2.862)	0.0962 (0.0382 to 0.244)	1.001 (0.915 to 1.14)
J99_JHP0556	0.612 (0.147 to 1.266)	0.858 (0.455 to 1.343)	0.445 (0.0803 to 1.06)	0.308 (0.105 to 0.674)	0.754 (0.311 to 1.479)	0.839 (0.251 to 1.237)	0.425 (0.121 to 0.867)	0.707 (0.141 to 1.134)	0.331 (0.15 to 0.478)	0.508 (0.107 to 1.519)	0.8 (0.595 to 0.958)	0.512 (0.284 to 0.921)	0.662 (0.352 to 0.938)	0.757 (0.392 to 1.389)	0.956 (0.684 to 1.358)	0.703 (0.323 to 1.15)	0.963 (0.892 to 1.132)
J99_ADK	0.788 (0.118 to 1.475)	1.104 (0.688 to 2.359)	0.768 (0.192 to 1.797)	0.942 (0.311 to 1.613)	0.757 (0.308 to 1.371)	0.834 (0.146 to 1.493)	1.435 (0.797 to 2.663)	1.171 (0.421 to 2.409)	1.351 (0.993 to 2.297)	0.871 (0.488 to 1.461)	0.95 (0.535 to 1.37)	0.871 (0.504 to 1.475)	0.788 (0.396 to 1.222)	0.861 (0.489 to 2.012)	1.021 (0.591 to 2.039)	0.552 (0.286 to 0.852)	0.985 (0.854 to 1.177)
J99_JHP0562	0.513 (0.235 to 0.795)	0.789 (0.27 to 1.677)	0.368 (0.0952 to 0.695)	0.432 (0.253 to 0.842)	0.378 (0.217 to 0.562)	0.857 (0.255 to 2.188)	0.445 (0.298 to 0.649)	0.809 (0.47 to 1.724)	0.449 (0.237 to 0.835)	0.554 (0.215 to 1.056)	0.453 (0.385 to 0.552)	0.435 (0.297 to 0.613)	0.46 (0.258 to 0.689)	0.484 (0.344 to 0.647)	0.715 (0.227 to 1.246)	0.184 (0.14 to 0.26)	1.004 (0.864 to 1.107)
J99_JHP0584	1.649 (1.008 to 2.354)	1.611 (1.026 to 2.543)	0.608 (0.0973 to 2.429)	1.354 (0.369 to 3.157)	1.862 (0.684 to 2.639)	1.53 (0.648 to 2.765)	0.735 (0.115 to 1.207)	1.471 (0.322 to 2.296)	1.72 (1.267 to 2.437)	1.343 (0.398 to 3.374)	2.45 (1.961 to 3.078)	1.272 (0.679 to 2.489)	1.792 (0.948 to 2.821)	2.058 (0.666 to 3.337)	1.741 (0.5 to 3.178)	0.117 (0.0579 to 0.315)	1.101 (0.999 to 1.348)
J99_JHP0585	0.943 (0.527 to 1.641)	0.898 (0.637 to 1.263)	0.617 (0.153 to 1.435)	0.863 (0.501 to 1.442)	0.906 (0.563 to 1.32)	0.945 (0.465 to 1.297)	0.873 (0.303 to 1.306)	0.95 (0.282 to 2.6)	0.979 (0.584 to 1.316)	0.994 (0.4 to 2.01)	1.013 (0.822 to 1.243)	1.011 (0.672 to 1.958)	0.906 (0.58 to 1.392)	0.923 (0.389 to 1.33)	0.933 (0.342 to 1.886)	0.968 (0.744 to 1.952)	1.005 (0.884 to 1.076)
J99_JHP0587	0.251 (0.17 to 0.448)	0.293 (0.187 to 0.787)	0.243 (0.13 to 0.37)	0.255 (0.168 to 0.373)	0.286 (0.213 to 0.41)	0.356 (0.198 to 0.612)	0.277 (0.178 to 0.418)	0.423 (0.113 to 0.802)	0.326 (0.194 to 0.472)	0.309 (0.155 to 0.533)	0.248 (0.13 to 0.342)	0.273 (0.164 to 0.485)	0.262 (0.181 to 0.318)	0.297 (0.225 to 0.374)	0.274 (0.0892 to 0.443)	0.153 (0.0789 to 0.349)	0.991 (0.79 to 1.093)
J99_JHP0604	0.359 (0.148 to 0.748)	0.382 (0.155 to 0.649)	0.274 (0.201 to 0.501)	0.274 (0.146 to 0.425)	0.276 (0.146 to 0.536)	0.349 (0.123 to 0.61)	1.817 (1.63 to 2.054)	1.938 (1.421 to 2.421)	1.857 (1.03 to 2.523)	0.271 (0.0838 to 0.421)	1.465 (1.251 to 1.853)	1.32 (0.856 to 1.851)	0.31 (0.146 to 0.42)	0.354 (0.269 to 0.598)	0.332 (0.151 to 0.529)	0.321 (0.193 to 0.752)	1.014 (0.878 to 1.243)
J99_JHP0613	0.401 (0.244 to 0.516)	0.607 (0.373 to 1.475)	0.567 (0.359 to 0.84)	0.479 (0.314 to 0.825)	0.466 (0.302 to 0.694)	0.74 (0.403 to 1.371)	0.472 (0.308 to 0.797)	0.46 (0.18 to 0.908)	0.416 (0.31 to 0.579)	0.605 (0.27 to 1.059)	0.498 (0.321 to 0.694)	0.468 (0.253 to 0.894)	0.386 (0.209 to 0.544)	0.536 (0.338 to 0.805)	0.483 (0.207 to 0.996)	0.507 (0.178 to 1.171)	1.009 (0.935 to 1.225)
J99_JHP0616	0.14 (0.0185 to 0.354)	0.292 (0.152 to 0.563)	0.157 (0.0768 to 0.267)	0.209 (0.123 to 0.438)	0.159 (0.0738 to 0.244)	0.29 (0.107 to 0.603)	0.492 (0.216 to 1.009)	0.96 (0.153 to 1.481)	0.561 (0.192 to 1.014)	0.22 (0.0898 to 0.3)	0.219 (0.119 to 0.348)	0.212 (0.121 to 0.376)	0.152 (0.0966 to 0.199)	0.202 (0.121 to 0.252)	0.244 (0.0901 to 0.445)	0.208 (0.125 to 0.317)	0.989 (0.867 to 1.201)
J99_JHP0629	0.0921 (0.0591 to 0.178)	0.272 (0.106 to 0.541)	0.215 (0.0642 to 0.453)	0.2 (0.0919 to 0.508)	0.135 (0.0667 to 0.316)	0.295 (0.0981 to 0.697)	2.289 (1.112 to 3.466)	2.105 (1.467 to 3.382)	2.535 (1.87 to 3.495)	0.236 (0.0871 to 0.483)	0.189 (0.0688 to 0.465)	0.212 (0.0734 to 0.786)	0.0731 (0.0325 to 0.14)	0.212 (0.1 to 0.503)	0.246 (0.0709 to 0.638)	0.132 (0.0426 to 0.448)	1.078 (0.919 to 1.247)
J99_JHP0630	0.236 (0.101 to 0.404)	0.406 (0.158 to 0.711)	0.217 (0.0907 to 0.372)	0.243 (0.163 to 0.545)	0.28 (0.151 to 0.5)	0.578 (0.278 to 1.3)	1.315 (0.773 to 1.841)	1.024 (0.568 to 1.998)	1.291 (0.65 to 1.751)	0.478 (0.106 to 0.894)	0.362 (0.23 to 0.473)	0.251 (0.161 to 0.375)	0.274 (0.188 to 0.443)	0.291 (0.204 to 0.472)	0.444 (0.341 to 0.605)	0.61 (0.296 to 1.204)	0.971 (0.825 to 1.088)
J99_DNAX	0.25 (0.0965 to 0.363)	0.473 (0.19 to 0.857)	0.285 (0.104 to 0.488)	0.273 (0.109 to 0.451)	0.224 (0.121 to 0.371)	0.455 (0.216 to 1.099)	0.37 (0.259 to 0.583)	0.355 (0.211 to 0.509)	0.258 (0.0762 to 0.455)	0.365 (0.145 to 0.536)	0.274 (0.208 to 0.453)	0.262 (0.163 to 0.374)	0.223 (0.139 to 0.329)	0.285 (0.153 to 0.632)	0.378 (0.188 to 0.705)	0.306 (0.174 to 0.59)	0.971 (0.729 to 1.081)
J99_JHP0659	2.213 (1.042 to 4.388)	1.865 (1.242 to 2.354)	2.199 (1.458 to 3.828)	1.947 (1.368 to 3.06)	1.88 (1.376 to 2.803)	1.549 (0.471 to 2.525)	0.664 (0.268 to 1.012)	0.809 (0.593 to 1.277)	0.669 (0.357 to 0.982)	1.485 (0.698 to 2.385)	1.751 (1.437 to 2.85)	1.802 (1.269 to 3.092)	1.818 (1.235 to 2.903)	1.691 (1.124 to 2.381)	1.781 (0.798 to 3.186)	0.72 (0.527 to 0.855)	0.987 (0.905 to 1.134)
J99_JHP0667	1.912 (1.352 to 3.445)	1.453 (0.652 to 2.119)	2.027 (0.521 to 4.294)	1.722 (1.095 to 2.524)	1.561 (1.305 to 2.084)	1.475 (0.59 to 2.533)	1.161 (0.609 to 1.553)	1.544 (0.951 to 2.313)	1.345 (0.873 to 1.94)	1.362 (0.759 to 1.713)	1.641 (0.888 to 2.178)	1.339 (0.943 to 2.059)	1.769 (0.983 to 2.741)	1.572 (1.005 to 2.385)	1.747 (0.973 to 3.623)	0.238 (0.0681 to 0.624)	1.02 (0.874 to 1.282)
J99_JHP0701	0.418 (0.133 to 0.681)	0.87 (0.4 to 2.214)	0.393 (0.131 to 1.133)	0.534 (0.245 to 1.575)	0.453 (0.242 to 0.672)	0.999 (0.392 to 2.058)	1.009 (0.448 to 2.277)	1.376 (0.891 to 1.913)	1.019 (0.756 to 1.483)	0.661 (0.302 to 1.387)	0.482 (0.346 to 0.717)	0.501 (0.364 to 0.649)	0.46 (0.33 to 0.589)	0.47 (0.298 to 0.778)	0.974 (0.65 to 1.747)	0.408 (0.174 to 0.816)	1.011 (0.787 to 1.355)
J99_JHP0702	0.425 (0.178 to 0.919)	1.41 (0.319 to 3.274)	0.226 (0.0545 to 0.688)	0.719 (0.17 to 2.09)	0.614 (0.21 to 1.338)	1.397 (0.913 to 2.862)	1.053 (0.581 to 2.707)	1.824 (1.245 to 3.481)	0.854 (0.477 to 1.462)	1.102 (0.354 to 2.717)	0.897 (0.325 to 1.577)	0.71 (0.512 to 0.862)	0.639 (0.302 to 1.106)	0.625 (0.288 to 1.619)	1.36 (0.698 to 2.244)	0.167 (0.0666 to 0.239)	0.979 (0.843 to 1.24)
J99_JHP0703	0.0584 (0.0233 to 0.128)	0.256 (0.0707 to 0.668)	0.0759 (0.035 to 0.124)	0.11 (0.0659 to 0.197)	0.117 (0.0688 to 0.308)	0.355 (0.0116 to 1.527)	0.879 (0.221 to 1.66)	1.41 (0.817 to 2.065)	0.934 (0.418 to 1.512)	0.18 (0.0359 to 0.792)	0.155 (0.0669 to 0.255)	0.0775 (0.0461 to 0.144)	0.0716 (0.0217 to 0.184)	0.119 (0.0693 to 0.174)	0.209 (0.0624 to 1.339)	0.0915 (0.0224 to 0.741)	1.015 (0.817 to 1.147)
J99_JHP0704	0.0802 (0.01 to 0.166)	0.194 (0.0808 to 0.425)	0.0867 (0.01 to 0.174)	0.125 (0.0344 to 0.287)	0.0983 (0.0241 to 0.237)	0.187 (0.01 to 0.443)	0.179 (0.123 to 0.359)	0.215 (0.0833 to 0.348)	0.243 (0.146 to 0.368)	0.14 (0.0557 to 0.35)	0.0948 (0.0412 to 0.149)	0.0916 (0.0512 to 0.15)	0.0817 (0.03 to 0.186)	0.1 (0.0655 to 0.164)	0.149 (0.0747 to 0.272)	0.201 (0.0222 to 0.601)	1.009 (0.852 to 1.131)
J99_JHP0719	0.246 (0.097 to 0.416)	0.298 (0.156 to 0.645)	0.207 (0.0591 to 0.379)	0.234 (0.137 to 0.324)	0.229 (0.154 to 0.317)	0.288 (0.141 to 0.578)	0.204 (0.132 to 0.288)	0.228 (0.14 to 0.398)	0.278 (0.19 to 0.426)	0.268 (0.157 to 0.529)	0.258 (0.198 to 0.317)	0.231 (0.139 to 0.329)	0.251 (0.123 to 0.501)	0.32 (0.244 to 0.444)	0.273 (0.14 to 0.534)	0.161 (0.101 to 0.375)	0.937 (0.861 to 0.999)
J99_HSDS_4	0.241 (0.125 to 0.483)	0.312 (0.149 to 0.712)	0.195 (0.0353 to 0.439)	0.201 (0.0787 to 0.636)	0.294 (0.199 to 0.452)	0.405 (0.2 to 0.876)	0.17 (0.0538 to 0.263)	0.319 (0.0816 to 0.571)	0.299 (0.182 to 0.432)	0.311 (0.102 to 0.571)	0.312 (0.205 to 0.546)	0.246 (0.117 to 0.602)	0.286 (0.137 to 0.49)	0.304 (0.174 to 0.442)	0.366 (0.106 to 0.729)	0.259 (0.162 to 0.483)	1.095 (0.957 to 1.298)
J99_JHP0732	0.376 (0.14 to 0.761)	0.334 (0.222 to 0.726)	0.223 (0.0473 to 0.462)	0.298 (0.186 to 0.393)	0.317 (0.247 to 0.45)	0.398 (0.146 to 0.837)	0.312 (0.19 to 0.441)	0.377 (0.269 to 0.61)	0.343 (0.224 to 0.464)	0.373 (0.19 to 0.573)	0.347 (0.282 to 0.445)	0.316 (0.165 to 0.478)	0.326 (0.169 to 0.451)	0.376 (0.274 to 0.51)	0.369 (0.184 to 0.769)	0.22 (0.14 to 0.395)	1.021 (0.901 to 1.122)
J99_JHP0754	0.188 (0.0733 to 0.364)	0.212 (0.145 to 0.378)	0.125 (0.0421 to 0.192)	0.158 (0.085 to 0.269)	0.191 (0.125 to 0.264)	0.22 (0.106 to 0.356)	0.163 (0.0848 to 0.286)	0.17 (0.124 to 0.24)	0.158 (0.0792 to 0.24)	0.188 (0.101 to 0.278)	0.174 (0.116 to 0.246)	0.165 (0.1 to 0.264)	0.168 (0.1 to 0.265)	0.188 (0.117 to 0.351)	0.189 (0.109 to 0.302)	0.102 (0.0672 to 0.193)	0.963 (0.819 to 1.15)
J99_JHP0755	0.126 (0.0765 to 0.201)	0.149 (0.0832 to 0.268)	0.125 (0.0404 to 0.279)	0.13 (0.064 to 0.188)	0.131 (0.0901 to 0.234)	0.161 (0.0159 to 0.224)	0.122 (0.06 to 0.218)	0.136 (0.0531 to 0.24)	0.133 (0.0526 to 0.186)	0.133 (0.0826 to 0.178)	0.138 (0.0837 to 0.203)	0.141 (0.0699 to 0.261)	0.129 (0.0857 to 0.188)	0.164 (0.102 to 0.277)	0.153 (0.0965 to 0.257)	0.102 (0.042 to 0.197)	1.012 (0.911 to 1.106)
J99_JHP0756	0.07 (0.0202 to 0.139)	0.162 (0.0895 to 0.506)	0.102 (0.0446 to 0.172)	0.0664 (0.0243 to 0.174)	0.0755 (0.036 to 0.163)	0.118 (0.0184 to 0.202)	0.103 (0.0383 to 0.272)	0.197 (0.0939 to 0.417)	0.128 (0.0661 to 0.216)	0.107 (0.0523 to 0.188)	0.091 (0.0444 to 0.202)	0.079 (0.0286 to 0.258)	0.0574 (0.0313 to 0.115)	0.0906 (0.0636 to 0.173)	0.121 (0.0789 to 0.16)	0.124 (0.0374 to 0.607)	0.956 (0.844 to 1.101)
J99_THIE	1.044 (0.432 to 2.023)	0.936 (0.717 to 1.294)	1.261 (0.552 to 2.327)	0.947 (0.699 to 1.304)	1.004 (0.568 to 1.623)	0.944 (0.429 to 1.667)	1.026 (0.603 to 1.545)	0.966 (0.624 to 1.43)	1.116 (0.675 to 1.677)	1.059 (0.681 to 1.545)	0.952 (0.806 to 1.138)	1.039 (0.625 to 1.853)	1.05 (0.655 to 1.461)	1.04 (0.654 to 1.51)	0.93 (0.324 to 1.397)	0.859 (0.625 to 1.261)	0.979 (0.878 to 1.058)
J99_JHP0795	1.396 (0.555 to 2.376)	1.316 (0.898 to 1.704)	1.527 (1.045 to 2.491)	1.356 (0.841 to 2.192)	1.421 (1.049 to 2.14)	1.226 (0.904 to 1.793)	0.512 (0.258 to 0.712)	0.879 (0.556 to 1.334)	0.665 (0.274 to 1.074)	1.276 (0.555 to 1.799)	1.289 (1.01 to 2.033)	1.322 (0.91 to 2.282)	1.431 (0.773 to 2.227)	1.235 (0.72 to 1.76)	1.347 (0.768 to 2.482)	0.265 (0.147 to 0.817)	0.964 (0.809 to 1.082)
J99_JHP0813	0.183 (0.0374 to 0.391)	0.263 (0.116 to 0.543)	0.112 (0.0304 to 0.383)	0.19 (0.0529 to 0.569)	0.2 (0.107 to 0.343)	0.23 (0.0291 to 0.564)	0.212 (0.112 to 0.415)	0.291 (0.15 to 0.524)	0.241 (0.127 to 0.428)	0.217 (0.104 to 0.495)	0.226 (0.157 to 0.31)	0.171 (0.0681 to 0.336)	0.197 (0.15 to 0.294)	0.196 (0.0567 to 0.37)	0.257 (0.103 to 0.538)	0.12 (0.0178 to 0.27)	0.971 (0.915 to 1.105)
J99_JHP0820	1.324 (0.309 to 3.001)	1.215 (0.854 to 2.005)	0.842 (0.141 to 2.208)	1.56 (0.598 to 3.403)	1.418 (1.034 to 2.139)	1.307 (0.687 to 2.185)	1.47 (0.556 to 2.064)	1.432 (0.603 to 2.013)	1.284 (0.675 to 1.857)	1.404 (0.452 to 2.412)	1.409 (1.152 to 1.602)	1.575 (0.426 to 2.943)	1.406 (0.766 to 2.032)	1.213 (0.695 to 1.69)	1.478 (0.759 to 3.575)	0.155 (0.0892 to 0.579)	1.051 (0.962 to 1.125)
J99_JHP0825	0.168 (0.0195 to 0.444)	0.185 (0.0952 to 0.585)	0.126 (0.0176 to 0.348)	0.153 (0.0447 to 0.361)	0.147 (0.0628 to 0.345)	0.116 (0.01 to 0.507)	0.678 (0.176 to 1.295)	1.38 (0.481 to 2.75)	0.845 (0.33 to 1.283)	0.129 (0.0266 to 0.302)	0.176 (0.114 to 0.284)	0.136 (0.0197 to 0.265)	0.175 (0.105 to 0.449)	0.195 (0.0356 to 0.352)	0.151 (0.0605 to 0.469)	0.163 (0.01 to 0.367)	1.061 (0.803 to 1.234)
J99_JHP0828	1.564 (0.609 to 2.46)	1.416 (0.8 to 2.251)	1.117 (0.0835 to 3.908)	1.307 (0.281 to 2.107)	1.375 (0.696 to 2.339)	1.33 (0.292 to 2.107)	0.188 (0.0677 to 0.345)	0.217 (0.0806 to 0.348)	0.248 (0.169 to 0.519)	1.232 (0.628 to 1.821)	1.596 (1.326 to 2.632)	1.509 (0.755 to 2.8)	1.501 (0.712 to 2.935)	1.578 (0.533 to 2.727)	1.355 (0.56 to 2.703)	0.234 (0.118 to 0.471)	1.026 (0.872 to 1.14)
J99_JHP0829	0.608 (0.306 to 1.276)	0.978 (0.323 to 1.575)	0.451 (0.206 to 1.07)	0.548 (0.285 to 0.921)	0.685 (0.306 to 1.201)	1.193 (0.411 to 2.048)	0.231 (0.163 to 0.284)	0.309 (0.214 to 0.462)	0.257 (0.172 to 0.401)	0.775 (0.405 to 1.29)	0.913 (0.476 to 1.233)	0.505 (0.249 to 1.039)	0.705 (0.289 to 1.119)	0.714 (0.377 to 1.277)	1.04 (0.392 to 1.568)	0.85 (0.518 to 1.597)	1 (0.911 to 1.102)
J99_BABA	0.279 (0.101 to 0.566)	0.513 (0.23 to 0.77)	0.242 (0.0294 to 0.525)	0.311 (0.107 to 0.666)	0.405 (0.199 to 0.869)	0.846 (0.269 to 1.553)	0.276 (0.125 to 0.413)	0.42 (0.208 to 0.77)	0.272 (0.066 to 0.441)	0.354 (0.123 to 0.757)	0.362 (0.22 to 0.471)	0.298 (0.171 to 0.451)	0.38 (0.158 to 0.561)	0.437 (0.236 to 0.752)	0.611 (0.297 to 1.071)	0.387 (0.29 to 0.585)	0.97 (0.841 to 1.074)
J99_JHP0856	1.345 (0.345 to 3.047)	1.601 (0.843 to 2.381)	1.013 (0.127 to 3.014)	1.272 (0.271 to 2.375)	1.295 (0.426 to 2.44)	1.384 (0.274 to 2.97)	0.664 (0.189 to 1.362)	1.116 (0.605 to 1.943)	0.677 (0.192 to 1.366)	1.106 (0.593 to 1.966)	1.503 (1.152 to 1.814)	1.086 (0.371 to 2.145)	1.283 (0.528 to 2.3)	1.322 (0.44 to 2.626)	1.437 (0.774 to 2.378)	0.316 (0.113 to 0.895)	0.982 (0.845 to 1.119)
J99_JHP0870	0.463 (0.236 to 0.717)	0.414 (0.231 to 0.989)	0.471 (0.152 to 1.461)	0.427 (0.17 to 0.735)	0.407 (0.292 to 0.69)	0.483 (0.0329 to 0.998)	1.092 (0.18 to 2.166)	1.549 (0.622 to 2.582)	0.985 (0.619 to 1.165)	0.389 (0.217 to 0.611)	0.531 (0.35 to 0.658)	0.333 (0.215 to 0.513)	0.422 (0.293 to 0.562)	0.531 (0.329 to 0.747)	0.401 (0.235 to 1.022)	0.305 (0.155 to 0.599)	0.94 (0.754 to 1.163)
J99_JHP0896	0.216 (0.0526 to 0.412)	0.535 (0.221 to 1.182)	0.481 (0.163 to 1.324)	0.388 (0.249 to 0.754)	0.274 (0.135 to 0.495)	0.458 (0.144 to 1.233)	1.526 (0.775 to 1.931)	1.46 (0.846 to 2.065)	1.219 (0.665 to 1.654)	0.365 (0.235 to 0.713)	0.422 (0.263 to 0.624)	0.427 (0.174 to 1.815)	0.257 (0.142 to 0.477)	0.497 (0.302 to 0.863)	0.445 (0.269 to 0.972)	0.221 (0.117 to 0.426)	1.087 (0.873 to 1.334)
J99_JHP0898	0.485 (0.15 to 0.786)	0.773 (0.279 to 1.312)	0.434 (0.0958 to 0.972)	0.468 (0.23 to 1.106)	0.613 (0.372 to 1.164)	0.954 (0.193 to 1.982)	0.261 (0.193 to 0.33)	0.526 (0.22 to 1.121)	0.454 (0.166 to 0.642)	0.397 (0.159 to 0.722)	0.727 (0.339 to 1.039)	0.329 (0.159 to 0.652)	0.572 (0.363 to 0.799)	0.647 (0.365 to 0.93)	0.767 (0.307 to 1.215)	0.297 (0.195 to 0.562)	1.035 (0.907 to 1.095)
J99_JHP0899	1.284 (0.351 to 2.634)	1.171 (0.743 to 1.7)	1.068 (0.275 to 2.994)	1.181 (0.523 to 2.153)	1.102 (0.621 to 2.076)	0.977 (0.209 to 1.807)	1.004 (0.694 to 2.266)	1.061 (0.654 to 1.721)	1.137 (0.487 to 2.149)	1.013 (0.591 to 1.894)	1.131 (0.723 to 1.733)	1.298 (0.744 to 2.435)	1.14 (0.792 to 1.962)	1.166 (0.741 to 2.109)	1.143 (0.66 to 1.834)	0.642 (0.351 to 0.981)	0.965 (0.702 to 1.119)
J99_JHP0907	0.359 (0.108 to 0.739)	0.288 (0.16 to 0.461)	0.197 (0.0456 to 0.473)	0.248 (0.113 to 0.46)	0.272 (0.16 to 0.476)	0.311 (0.0383 to 0.524)	0.289 (0.114 to 0.566)	0.26 (0.113 to 0.48)	0.362 (0.218 to 0.586)	0.28 (0.118 to 0.516)	0.377 (0.284 to 0.564)	0.258 (0.0936 to 0.454)	0.315 (0.153 to 0.592)	0.401 (0.207 to 0.721)	0.319 (0.112 to 0.527)	0.196 (0.0266 to 0.671)	1.022 (0.838 to 1.26)
J99_JHP0914	0.101 (0.0589 to 0.21)	0.187 (0.0969 to 0.501)	0.124 (0.0371 to 0.474)	0.0979 (0.0337 to 0.266)	0.0845 (0.0599 to 0.145)	0.165 (0.0425 to 0.433)	1.213 (0.648 to 1.924)	1.575 (0.854 to 2.666)	1.357 (0.708 to 1.835)	0.146 (0.0739 to 0.251)	0.122 (0.0517 to 0.228)	0.124 (0.0463 to 0.392)	0.0744 (0.0459 to 0.0991)	0.0974 (0.0481 to 0.192)	0.153 (0.0735 to 0.295)	0.146 (0.0914 to 0.283)	0.933 (0.756 to 1.249)
J99_VIRB4_2	1.94 (0.876 to 4.727)	1.944 (0.896 to 3.367)	1.649 (1.243 to 3.04)	1.705 (0.537 to 2.758)	1.591 (0.979 to 2.509)	2.096 (1.126 to 3.355)	0.0493 (0.0203 to 0.0979)	0.0562 (0.0282 to 0.0821)	0.0654 (0.0222 to 0.19)	1.822 (0.753 to 3.06)	2.321 (0.879 to 3.932)	1.682 (1.102 to 2.421)	2.233 (1.167 to 3.139)	1.817 (0.858 to 2.451)	2.309 (0.857 to 3.945)	0.0438 (0.0214 to 0.07)	1.004 (0.861 to 1.294)
J99_VIRB4_3	0.359 (0.0993 to 0.841)	0.433 (0.263 to 0.992)	0.415 (0.0779 to 0.794)	0.413 (0.177 to 0.748)	0.31 (0.16 to 0.654)	0.522 (0.242 to 0.906)	0.368 (0.224 to 0.715)	0.478 (0.273 to 0.937)	0.377 (0.161 to 0.679)	0.326 (0.195 to 0.402)	0.289 (0.166 to 0.484)	0.416 (0.222 to 0.681)	0.342 (0.229 to 0.692)	0.397 (0.25 to 0.773)	0.335 (0.225 to 0.557)	3.193 (1.757 to 5.052)	1.003 (0.916 to 1.081)
J99_TOPA_2	0.95 (0.567 to 1.536)	1.043 (0.835 to 1.265)	0.714 (0.297 to 1.074)	0.897 (0.726 to 1.074)	0.878 (0.614 to 1.217)	0.986 (0.63 to 1.451)	1.089 (0.688 to 1.482)	1.035 (0.61 to 1.483)	0.942 (0.636 to 1.198)	1.028 (0.73 to 1.513)	0.948 (0.762 to 1.131)	0.988 (0.803 to 1.231)	0.996 (0.619 to 1.329)	0.969 (0.65 to 1.367)	0.942 (0.734 to 1.22)	0.893 (0.589 to 1.605)	1.045 (0.898 to 1.16)
J99_JHP0920	0.367 (0.01 to 0.887)	0.974 (0.336 to 2.336)	0.32 (0.0523 to 0.879)	0.369 (0.112 to 0.618)	0.416 (0.228 to 0.851)	0.996 (0.185 to 2.539)	0.0578 (0.01 to 0.19)	0.0539 (0.01 to 0.164)	0.0531 (0.01 to 0.234)	0.56 (0.175 to 1.877)	0.55 (0.345 to 0.722)	0.319 (0.143 to 0.72)	0.494 (0.323 to 0.609)	0.438 (0.198 to 0.607)	0.975 (0.283 to 2.168)	0.0235 (0.01 to 0.122)	1.007 (0.808 to 1.117)
J99_JHP0921	0.315 (0.101 to 0.597)	0.705 (0.566 to 0.873)	0.319 (0.143 to 0.647)	0.298 (0.131 to 0.544)	0.387 (0.192 to 0.902)	0.667 (0.167 to 1.345)	1.303 (0.608 to 2.136)	1.055 (0.517 to 1.474)	1.263 (0.742 to 2.524)	0.453 (0.194 to 0.963)	0.59 (0.322 to 0.83)	0.317 (0.125 to 0.661)	0.37 (0.148 to 0.691)	0.564 (0.274 to 1.018)	0.615 (0.318 to 1.076)	1.015 (0.195 to 2.081)	0.964 (0.837 to 1.081)
J99_JHP0922	1.431 (0.584 to 3.072)	1.65 (0.638 to 2.554)	0.952 (0.127 to 2.686)	1.289 (0.388 to 2.834)	1.321 (0.388 to 2.058)	1.772 (0.818 to 2.504)	0.0795 (0.0413 to 0.195)	0.0808 (0.056 to 0.144)	0.0656 (0.0386 to 0.152)	1.437 (0.603 to 2.161)	2.352 (1.348 to 2.812)	1.064 (0.118 to 2.127)	1.738 (0.714 to 2.553)	1.766 (0.836 to 2.843)	1.821 (0.773 to 2.776)	0.0689 (0.0383 to 0.132)	0.928 (0.753 to 1.054)
J99_JHP0925	0.251 (0.1 to 0.515)	0.237 (0.102 to 0.432)	0.218 (0.0499 to 0.513)	0.191 (0.072 to 0.369)	0.205 (0.12 to 0.429)	0.218 (0.157 to 0.382)	0.0317 (0.01 to 0.106)	0.0444 (0.01 to 0.0933)	0.0217 (0.01 to 0.0634)	0.195 (0.112 to 0.379)	0.19 (0.111 to 0.401)	0.209 (0.0799 to 0.598)	0.236 (0.159 to 0.411)	0.23 (0.127 to 0.423)	0.221 (0.117 to 0.37)	0.0416 (0.0138 to 0.268)	1.015 (0.812 to 1.173)
J99_JHP0924	0.237 (0.116 to 0.493)	0.326 (0.173 to 0.746)	0.234 (0.0749 to 0.47)	0.266 (0.116 to 0.463)	0.307 (0.154 to 0.572)	0.419 (0.246 to 0.706)	0.171 (0.0526 to 0.306)	0.265 (0.126 to 0.457)	0.191 (0.11 to 0.29)	0.301 (0.147 to 0.667)	0.358 (0.222 to 0.513)	0.258 (0.137 to 0.418)	0.218 (0.126 to 0.31)	0.245 (0.115 to 0.409)	0.406 (0.165 to 0.753)	0.149 (0.0527 to 0.363)	0.963 (0.748 to 1.211)
J99_JHP0926	0.0955 (0.0584 to 0.13)	0.308 (0.119 to 0.802)	0.165 (0.0724 to 0.307)	0.166 (0.0803 to 0.468)	0.137 (0.0869 to 0.214)	0.386 (0.0993 to 0.821)	0.108 (0.0498 to 0.209)	0.171 (0.0333 to 0.304)	0.0814 (0.0311 to 0.269)	0.248 (0.0725 to 0.7)	0.141 (0.0839 to 0.234)	0.17 (0.0757 to 0.328)	0.108 (0.0729 to 0.183)	0.137 (0.0786 to 0.233)	0.241 (0.0752 to 0.843)	0.164 (0.0569 to 0.97)	0.987 (0.903 to 1.124)
J99_JHP0929	0.421 (0.182 to 0.868)	0.729 (0.528 to 1.141)	0.622 (0.274 to 1.203)	0.625 (0.328 to 1.259)	0.487 (0.306 to 0.773)	0.648 (0.27 to 1.08)	0.911 (0.553 to 1.214)	0.976 (0.43 to 1.791)	0.984 (0.39 to 1.497)	0.682 (0.416 to 0.904)	0.52 (0.26 to 0.774)	0.57 (0.327 to 0.815)	0.489 (0.362 to 0.732)	0.592 (0.469 to 0.781)	0.689 (0.489 to 1.179)	0.437 (0.138 to 0.891)	1.004 (0.825 to 1.254)
J99_JHP0930	0.105 (0.0351 to 0.181)	0.182 (0.0964 to 0.345)	0.105 (0.0232 to 0.257)	0.116 (0.0405 to 0.248)	0.112 (0.0704 to 0.21)	0.205 (0.0917 to 0.317)	1.128 (0.249 to 2.436)	1.065 (0.432 to 1.656)	1.203 (0.54 to 2.259)	0.169 (0.0643 to 0.29)	0.132 (0.0867 to 0.183)	0.135 (0.0636 to 0.436)	0.0987 (0.0678 to 0.178)	0.129 (0.0629 to 0.236)	0.182 (0.0619 to 0.334)	0.117 (0.0633 to 0.233)	1.001 (0.874 to 1.137)
J99_TOPA_3	0.0511 (0.0297 to 0.0904)	0.168 (0.0777 to 0.379)	0.124 (0.0473 to 0.213)	0.118 (0.0518 to 0.365)	0.0885 (0.0568 to 0.117)	0.167 (0.0468 to 0.281)	1.046 (0.706 to 1.454)	1.004 (0.512 to 1.617)	1.218 (0.582 to 1.862)	0.134 (0.0282 to 0.269)	0.0744 (0.0244 to 0.155)	0.109 (0.0533 to 0.344)	0.0523 (0.0241 to 0.0815)	0.0714 (0.0312 to 0.124)	0.131 (0.0627 to 0.325)	0.0549 (0.0254 to 0.159)	1.025 (0.944 to 1.143)
J99_JHP0932	0.0192 (0.01 to 0.0443)	0.125 (0.0394 to 0.471)	0.0798 (0.0106 to 0.136)	0.0582 (0.0125 to 0.222)	0.0345 (0.0207 to 0.0542)	0.117 (0.0206 to 0.208)	1.186 (0.528 to 1.642)	1.223 (0.495 to 1.588)	1.335 (0.792 to 1.599)	0.109 (0.0219 to 0.35)	0.0383 (0.0135 to 0.114)	0.0477 (0.0153 to 0.196)	0.0253 (0.0111 to 0.0438)	0.0432 (0.0227 to 0.0736)	0.0795 (0.0339 to 0.247)	0.0501 (0.0135 to 0.167)	1.006 (0.878 to 1.166)
J99_JHP0934	0.0253 (0.01 to 0.0875)	0.144 (0.0461 to 0.286)	0.077 (0.0167 to 0.151)	0.0524 (0.01 to 0.291)	0.0472 (0.0152 to 0.124)	0.102 (0.0201 to 0.401)	2.683 (1.573 to 5.305)	2.382 (1.136 to 5.253)	2.914 (1.819 to 5.48)	0.0722 (0.0164 to 0.208)	0.0459 (0.013 to 0.123)	0.055 (0.01 to 0.321)	0.024 (0.011 to 0.0627)	0.0379 (0.01 to 0.135)	0.0764 (0.0232 to 0.253)	0.0707 (0.0286 to 0.291)	0.965 (0.8 to 1.162)
J99_JHP0935	0.0451 (0.01 to 0.1)	0.239 (0.138 to 0.622)	0.175 (0.0818 to 0.35)	0.131 (0.0655 to 0.361)	0.112 (0.0576 to 0.188)	0.335 (0.128 to 0.821)	1.405 (0.347 to 2.338)	1.613 (0.608 to 2.247)	1.598 (0.536 to 2.315)	0.229 (0.0681 to 0.554)	0.133 (0.0627 to 0.26)	0.145 (0.0689 to 0.544)	0.0566 (0.0204 to 0.0967)	0.119 (0.0387 to 0.176)	0.223 (0.043 to 0.601)	0.131 (0.0436 to 0.483)	1.015 (0.877 to 1.143)
J99_JHP0936	0.0222 (0.01 to 0.0658)	0.154 (0.0608 to 0.306)	0.127 (0.0377 to 0.328)	0.095 (0.0632 to 0.185)	0.0771 (0.0553 to 0.128)	0.172 (0.0556 to 0.288)	2.044 (1.087 to 2.9)	2.113 (1.227 to 3.387)	2.448 (1.525 to 3.502)	0.138 (0.0964 to 0.222)	0.102 (0.0507 to 0.175)	0.0988 (0.0467 to 0.486)	0.0319 (0.0125 to 0.0564)	0.103 (0.0401 to 0.189)	0.141 (0.0655 to 0.376)	0.0913 (0.0348 to 0.217)	1.005 (0.962 to 1.055)
J99_JHP0937	0.0308 (0.01 to 0.0535)	0.0901 (0.0313 to 0.176)	0.178 (0.124 to 0.367)	0.102 (0.0737 to 0.132)	0.0577 (0.031 to 0.121)	0.115 (0.0218 to 0.206)	2.289 (1.824 to 3.099)	2.12 (1.146 to 3.62)	2.632 (1.854 to 4.092)	0.107 (0.0742 to 0.21)	0.14 (0.0563 to 0.214)	0.0721 (0.0418 to 0.268)	0.0266 (0.0129 to 0.0502)	0.142 (0.0782 to 0.259)	0.0934 (0.0514 to 0.209)	0.0667 (0.0364 to 0.16)	0.969 (0.908 to 1.075)
J99_JHP0940	0.0294 (0.01 to 0.0709)	0.128 (0.0664 to 0.333)	0.0603 (0.0155 to 0.138)	0.0718 (0.0191 to 0.197)	0.06 (0.0418 to 0.0841)	0.166 (0.0497 to 0.333)	0.262 (0.126 to 0.545)	0.319 (0.204 to 0.52)	0.281 (0.165 to 0.357)	0.138 (0.0409 to 0.258)	0.0697 (0.0308 to 0.122)	0.0916 (0.0414 to 0.245)	0.0362 (0.0125 to 0.0755)	0.0541 (0.0199 to 0.09)	0.141 (0.0307 to 0.336)	0.259 (0.176 to 0.533)	0.986 (0.843 to 1.152)
J99_JHP0944	0.0362 (0.01 to 0.0941)	0.0892 (0.0244 to 0.47)	0.0792 (0.0335 to 0.133)	0.0405 (0.013 to 0.105)	0.0446 (0.0148 to 0.105)	0.115 (0.0267 to 0.564)	0.0949 (0.0545 to 0.17)	0.106 (0.0643 to 0.175)	0.113 (0.0491 to 0.184)	0.0494 (0.0131 to 0.135)	0.0461 (0.021 to 0.0863)	0.0428 (0.0138 to 0.134)	0.0367 (0.0191 to 0.059)	0.0456 (0.0174 to 0.112)	0.0666 (0.0199 to 0.166)	0.0777 (0.0545 to 0.11)	0.961 (0.744 to 1.095)
J99_JHP0945	0.0657 (0.0297 to 0.116)	0.406 (0.15 to 0.834)	0.156 (0.0307 to 0.624)	0.274 (0.0837 to 0.942)	0.205 (0.078 to 0.376)	0.531 (0.167 to 1.24)	0.14 (0.0387 to 0.358)	0.254 (0.0414 to 0.419)	0.056 (0.01 to 0.21)	0.409 (0.0831 to 0.916)	0.304 (0.195 to 0.574)	0.236 (0.0979 to 0.639)	0.0992 (0.0518 to 0.198)	0.192 (0.0355 to 0.446)	0.432 (0.0607 to 0.842)	0.206 (0.0561 to 0.546)	1.005 (0.92 to 1.163)
J99_JHP0947	0.087 (0.0184 to 0.211)	0.424 (0.198 to 0.915)	0.212 (0.0422 to 0.5)	0.492 (0.206 to 0.918)	0.228 (0.0839 to 0.582)	0.525 (0.107 to 1.095)	0.155 (0.0458 to 0.371)	0.375 (0.139 to 0.808)	0.0868 (0.0106 to 0.231)	0.401 (0.157 to 0.814)	0.206 (0.0707 to 0.445)	0.314 (0.113 to 0.679)	0.0966 (0.0619 to 0.174)	0.151 (0.032 to 0.28)	0.414 (0.212 to 0.925)	0.25 (0.0659 to 1.154)	1.02 (0.969 to 1.13)
J99_JHP0948	0.0322 (0.01 to 0.13)	0.0593 (0.0142 to 0.193)	0.0793 (0.0268 to 0.127)	0.0374 (0.01 to 0.138)	0.0328 (0.01 to 0.0673)	0.0575 (0.0197 to 0.151)	0.0541 (0.01 to 0.156)	0.0511 (0.0243 to 0.148)	0.0538 (0.0131 to 0.171)	0.0571 (0.0146 to 0.138)	0.0593 (0.0109 to 0.174)	0.0302 (0.01 to 0.107)	0.0256 (0.0105 to 0.0709)	0.0285 (0.01 to 0.131)	0.0464 (0.0107 to 0.136)	0.023 (0.01 to 0.0504)	1.012 (0.799 to 1.262)
J99_JHP0949	0.0732 (0.0161 to 0.138)	0.204 (0.0704 to 0.495)	0.0964 (0.0102 to 0.233)	0.127 (0.053 to 0.4)	0.102 (0.054 to 0.163)	0.295 (0.167 to 0.685)	0.128 (0.0622 to 0.259)	0.213 (0.0608 to 0.473)	0.127 (0.0568 to 0.18)	0.216 (0.0661 to 0.39)	0.15 (0.0646 to 0.365)	0.118 (0.0352 to 0.408)	0.088 (0.0427 to 0.137)	0.131 (0.0823 to 0.213)	0.216 (0.0856 to 0.56)	0.0767 (0.0333 to 0.296)	0.988 (0.76 to 1.263)
J99_JHP0951	0.112 (0.0426 to 0.23)	0.352 (0.14 to 1.273)	0.181 (0.0794 to 0.483)	0.21 (0.117 to 0.515)	0.128 (0.097 to 0.162)	0.393 (0.134 to 0.811)	0.168 (0.102 to 0.371)	0.268 (0.0484 to 0.465)	0.106 (0.0577 to 0.186)	0.322 (0.0977 to 0.845)	0.141 (0.0615 to 0.302)	0.273 (0.08 to 1.004)	0.0928 (0.0616 to 0.123)	0.133 (0.0857 to 0.283)	0.292 (0.0989 to 0.688)	0.21 (0.0921 to 1.556)	1.012 (0.916 to 1.242)
J99_JHP0954	0.25 (0.102 to 0.477)	0.383 (0.245 to 0.667)	0.301 (0.131 to 0.41)	0.246 (0.128 to 0.52)	0.235 (0.162 to 0.414)	0.525 (0.0936 to 0.989)	0.226 (0.175 to 0.403)	0.273 (0.246 to 0.301)	0.264 (0.14 to 0.45)	0.251 (0.131 to 0.38)	0.312 (0.235 to 0.378)	0.22 (0.133 to 0.368)	0.262 (0.17 to 0.325)	0.31 (0.216 to 0.509)	0.307 (0.227 to 0.408)	0.381 (0.248 to 0.475)	1.057 (0.864 to 1.22)
J99_JHP0955	1.012 (0.44 to 1.953)	1.34 (0.704 to 2.062)	0.399 (0.0622 to 1.252)	0.996 (0.291 to 1.81)	1.188 (0.336 to 2.128)	1.418 (0.687 to 2.526)	0.205 (0.0969 to 0.291)	0.445 (0.152 to 1.272)	0.247 (0.13 to 0.428)	1.277 (0.527 to 2.68)	1.548 (1.132 to 1.781)	1.124 (0.556 to 1.905)	1.19 (0.48 to 1.848)	1.271 (0.717 to 2.315)	1.409 (0.475 to 2.698)	0.045 (0.0185 to 0.107)	0.985 (0.905 to 1.055)
J99_JHP0959	0.229 (0.0444 to 0.539)	0.241 (0.116 to 0.423)	0.211 (0.0612 to 0.443)	0.156 (0.0877 to 0.251)	0.202 (0.119 to 0.331)	0.245 (0.0918 to 0.443)	0.183 (0.105 to 0.262)	0.167 (0.0851 to 0.283)	0.159 (0.0913 to 0.287)	0.22 (0.105 to 0.319)	0.232 (0.168 to 0.311)	0.266 (0.0748 to 1.344)	0.204 (0.132 to 0.306)	0.232 (0.14 to 0.348)	0.202 (0.0843 to 0.417)	0.0658 (0.0328 to 0.161)	0.993 (0.882 to 1.12)
J99_JHP0960	1.008 (0.181 to 2.456)	1.083 (0.561 to 1.996)	0.759 (0.0693 to 2.339)	0.964 (0.221 to 2.155)	0.953 (0.502 to 1.644)	0.993 (0.489 to 1.77)	1.296 (0.659 to 2.781)	1.115 (0.654 to 2.205)	1.125 (0.515 to 1.976)	0.901 (0.409 to 1.219)	1.041 (0.817 to 1.527)	1.076 (0.559 to 2.604)	1.005 (0.519 to 1.766)	1.016 (0.522 to 1.841)	1.144 (0.732 to 1.949)	0.927 (0.607 to 1.471)	1.033 (0.904 to 1.127)
J99_JHP0961	0.172 (0.01 to 0.246)	0.213 (0.0909 to 0.431)	0.253 (0.0221 to 1.071)	0.129 (0.042 to 0.267)	0.188 (0.0857 to 0.416)	0.254 (0.113 to 0.503)	0.168 (0.042 to 0.252)	0.229 (0.0561 to 0.539)	0.21 (0.142 to 0.292)	0.182 (0.0633 to 0.283)	0.159 (0.0887 to 0.286)	0.218 (0.0982 to 0.713)	0.17 (0.0463 to 0.31)	0.173 (0.0591 to 0.312)	0.199 (0.0575 to 0.406)	0.158 (0.0594 to 0.304)	1.013 (0.864 to 1.095)
J99_METG	0.488 (0.168 to 0.966)	0.979 (0.555 to 2.078)	0.533 (0.112 to 1.779)	0.593 (0.214 to 1.841)	0.616 (0.234 to 0.941)	0.882 (0.266 to 1.992)	0.339 (0.173 to 0.736)	0.416 (0.225 to 0.85)	0.401 (0.23 to 0.823)	0.651 (0.166 to 1.813)	0.838 (0.656 to 1.338)	0.828 (0.257 to 3.095)	0.616 (0.407 to 0.879)	0.68 (0.274 to 1.104)	0.993 (0.17 to 2.254)	0.421 (0.213 to 0.86)	1.153 (0.865 to 1.632)
J99_JHP0973	0.303 (0.176 to 0.551)	0.484 (0.17 to 1.517)	0.481 (0.115 to 1.316)	0.483 (0.297 to 0.82)	0.44 (0.144 to 1.29)	0.518 (0.154 to 0.982)	0.512 (0.202 to 1.014)	0.319 (0.104 to 0.464)	0.492 (0.205 to 1.197)	0.405 (0.249 to 0.56)	0.551 (0.184 to 1.317)	0.515 (0.21 to 1.368)	0.279 (0.13 to 0.564)	0.683 (0.354 to 1.507)	0.348 (0.162 to 0.503)	0.199 (0.0897 to 0.565)	1.117 (0.96 to 1.335)
J99_JHP0974	1.075 (0.252 to 2.47)	1.222 (0.685 to 3.014)	1.049 (0.362 to 2.468)	1.226 (0.663 to 1.951)	1.074 (0.708 to 2.098)	0.893 (0.479 to 1.736)	1.549 (1.115 to 2.053)	1.161 (0.594 to 1.804)	1.253 (0.739 to 2.408)	1.048 (0.592 to 1.862)	1.088 (0.908 to 1.499)	1.413 (0.723 to 2.805)	1.097 (0.827 to 1.908)	1.261 (0.81 to 1.766)	1.188 (0.702 to 1.939)	0.971 (0.745 to 1.459)	1.008 (0.805 to 1.265)
J99_AROA	0.304 (0.0999 to 0.751)	0.332 (0.169 to 0.565)	0.169 (0.028 to 0.406)	0.243 (0.128 to 0.436)	0.262 (0.173 to 0.359)	0.371 (0.212 to 0.612)	1.096 (0.479 to 1.676)	1.249 (0.667 to 2.234)	1.128 (0.432 to 1.714)	0.325 (0.186 to 0.549)	0.325 (0.236 to 0.474)	0.327 (0.186 to 0.949)	0.283 (0.179 to 0.419)	0.334 (0.201 to 0.424)	0.357 (0.101 to 0.557)	0.279 (0.179 to 0.527)	1.024 (0.849 to 1.266)
J99_JHP0983	1.435 (0.785 to 1.92)	1.586 (0.917 to 2.228)	1.076 (0.269 to 2.494)	1.197 (0.452 to 1.607)	1.598 (0.641 to 3.027)	1.477 (0.637 to 2.441)	1.415 (0.318 to 2.97)	1.326 (0.55 to 2.311)	1.304 (0.366 to 2.125)	1.176 (0.581 to 2.341)	1.614 (1.38 to 1.943)	1.384 (0.967 to 2.214)	1.589 (0.854 to 2.543)	1.427 (0.914 to 2.014)	1.514 (0.478 to 2.215)	0.371 (0.235 to 0.703)	1.029 (0.95 to 1.131)
J99_JHP0987	0.402 (0.207 to 0.742)	0.658 (0.401 to 1.45)	0.566 (0.312 to 0.747)	0.554 (0.389 to 0.868)	0.441 (0.297 to 0.779)	0.653 (0.285 to 1.102)	0.494 (0.312 to 0.739)	0.446 (0.202 to 0.688)	0.453 (0.211 to 0.723)	0.581 (0.326 to 0.891)	0.518 (0.383 to 0.7)	0.511 (0.353 to 0.75)	0.399 (0.277 to 0.628)	0.704 (0.494 to 0.928)	0.561 (0.212 to 0.996)	0.389 (0.2 to 0.782)	1.046 (0.881 to 1.181)
J99_JHP0997	1.072 (0.42 to 2.875)	1.02 (0.493 to 1.698)	0.951 (0.411 to 1.666)	0.914 (0.56 to 1.459)	1 (0.697 to 1.436)	1.051 (0.495 to 1.479)	0.888 (0.394 to 1.409)	0.98 (0.613 to 1.641)	1.143 (0.508 to 1.783)	0.995 (0.577 to 1.456)	1.217 (0.972 to 1.603)	0.92 (0.56 to 1.468)	1.037 (0.511 to 1.455)	1.283 (0.669 to 2.146)	0.942 (0.693 to 1.458)	1.066 (0.712 to 1.448)	1.079 (0.953 to 1.313)
J99_ACCB	1.208 (0.533 to 2.489)	1.03 (0.416 to 1.54)	1.326 (0.38 to 2.114)	1.235 (0.733 to 1.68)	1.198 (0.777 to 1.787)	1.051 (0.174 to 2.009)	1.004 (0.341 to 1.421)	1.22 (0.539 to 1.844)	0.931 (0.413 to 1.296)	0.935 (0.313 to 1.426)	1.115 (0.88 to 1.301)	1.108 (0.649 to 1.534)	1.144 (0.701 to 1.695)	1.035 (0.519 to 1.458)	0.981 (0.229 to 2.424)	0.997 (0.141 to 2.128)	0.968 (0.872 to 1.109)
J99_JHP1012	1.155 (0.294 to 2.767)	1.485 (0.952 to 2.135)	0.539 (0.112 to 1.378)	1.086 (0.438 to 1.659)	1.126 (0.544 to 1.486)	1.333 (0.578 to 2.651)	0.34 (0.207 to 0.525)	0.587 (0.245 to 1.309)	0.338 (0.153 to 0.456)	1.273 (0.575 to 2.282)	1.696 (1.292 to 1.983)	1.263 (0.898 to 1.526)	1.253 (0.6 to 1.973)	1.416 (0.939 to 1.939)	1.393 (0.643 to 2.839)	0.246 (0.141 to 0.365)	0.994 (0.852 to 1.17)
J99_JHP1031	0.723 (0.188 to 1.42)	1.246 (0.385 to 2.218)	0.454 (0.143 to 1.185)	0.764 (0.188 to 1.502)	0.851 (0.276 to 1.495)	1.503 (0.684 to 3.109)	1.696 (0.915 to 2.202)	1.612 (0.828 to 2.699)	1.871 (0.873 to 3.094)	1.057 (0.239 to 2.553)	1.307 (0.794 to 1.81)	0.743 (0.396 to 1.699)	0.911 (0.364 to 1.213)	0.921 (0.399 to 1.673)	1.397 (0.293 to 2.381)	0.14 (0.0686 to 0.259)	1.004 (0.883 to 1.079)
J99_JHP1032	0.286 (0.0962 to 0.592)	0.364 (0.173 to 0.81)	0.219 (0.0238 to 0.401)	0.247 (0.0692 to 0.504)	0.236 (0.132 to 0.457)	0.351 (0.216 to 0.58)	0.231 (0.0885 to 0.372)	0.222 (0.125 to 0.469)	0.233 (0.0428 to 0.389)	0.252 (0.111 to 0.348)	0.294 (0.198 to 0.429)	0.283 (0.157 to 0.403)	0.305 (0.178 to 0.491)	0.29 (0.159 to 0.453)	0.311 (0.225 to 0.547)	0.167 (0.0841 to 0.262)	1.011 (0.911 to 1.194)
J99_JHP1049	0.538 (0.211 to 1.085)	1.237 (0.391 to 2.381)	0.515 (0.255 to 1.866)	0.615 (0.192 to 2.207)	0.649 (0.165 to 1.5)	1.41 (0.531 to 3.026)	0.181 (0.118 to 0.402)	0.177 (0.0855 to 0.312)	0.23 (0.112 to 0.469)	1.114 (0.207 to 2.032)	1.159 (0.648 to 1.663)	0.532 (0.296 to 1.067)	0.809 (0.367 to 1.287)	0.785 (0.318 to 1.54)	1.415 (0.209 to 2.34)	0.262 (0.138 to 0.49)	1.014 (0.952 to 1.145)
J99_JHP1083	0.408 (0.147 to 0.698)	0.771 (0.569 to 1.353)	0.545 (0.343 to 0.863)	0.554 (0.346 to 0.964)	0.478 (0.296 to 0.572)	0.626 (0.318 to 1.173)	0.724 (0.576 to 1.025)	0.985 (0.641 to 1.665)	0.777 (0.438 to 1.239)	0.498 (0.281 to 0.703)	0.402 (0.232 to 0.562)	0.464 (0.347 to 0.568)	0.424 (0.269 to 0.575)	0.486 (0.259 to 0.644)	0.555 (0.298 to 0.887)	0.39 (0.247 to 1.034)	0.981 (0.836 to 1.116)
J99_JHP1084	0.277 (0.0814 to 0.623)	0.308 (0.178 to 0.703)	0.18 (0.0143 to 0.549)	0.231 (0.0925 to 0.414)	0.242 (0.148 to 0.405)	0.246 (0.137 to 0.542)	0.785 (0.346 to 1.35)	1.362 (0.417 to 2.182)	0.909 (0.299 to 1.379)	0.236 (0.0701 to 0.431)	0.305 (0.18 to 0.416)	0.238 (0.119 to 0.36)	0.258 (0.154 to 0.531)	0.321 (0.214 to 0.511)	0.229 (0.127 to 0.515)	0.226 (0.01 to 0.413)	0.988 (0.802 to 1.103)
J99_JHP1132	0.136 (0.0231 to 0.319)	0.266 (0.132 to 0.889)	0.144 (0.041 to 0.231)	0.137 (0.0485 to 0.415)	0.164 (0.106 to 0.25)	0.171 (0.0216 to 0.415)	0.332 (0.142 to 0.604)	0.522 (0.218 to 0.968)	0.464 (0.326 to 0.609)	0.468 (0.152 to 1.067)	0.466 (0.317 to 0.617)	0.266 (0.167 to 0.335)	0.133 (0.0831 to 0.266)	0.19 (0.106 to 0.276)	0.176 (0.111 to 0.323)	0.107 (0.0363 to 0.183)	0.991 (0.877 to 1.131)
J99_JHP1160	0.172 (0.0583 to 0.384)	0.344 (0.154 to 1.196)	0.157 (0.0621 to 0.385)	0.186 (0.0748 to 0.418)	0.204 (0.112 to 0.424)	0.327 (0.126 to 0.604)	1.232 (0.382 to 2.156)	1.462 (0.924 to 2.024)	1.425 (0.714 to 1.857)	0.317 (0.0687 to 0.896)	0.21 (0.119 to 0.356)	0.218 (0.0918 to 0.58)	0.173 (0.0612 to 0.253)	0.225 (0.123 to 0.451)	0.257 (0.132 to 0.479)	0.152 (0.0634 to 0.557)	0.968 (0.793 to 1.106)
J99_BABB	0.414 (0.205 to 0.717)	0.404 (0.195 to 0.611)	0.341 (0.0566 to 0.554)	0.328 (0.17 to 0.497)	0.324 (0.183 to 0.46)	0.476 (0.234 to 1.105)	0.412 (0.224 to 0.874)	0.392 (0.281 to 0.617)	0.462 (0.17 to 0.655)	0.325 (0.158 to 0.594)	0.412 (0.306 to 0.505)	0.329 (0.214 to 0.442)	0.357 (0.234 to 0.452)	0.488 (0.361 to 0.667)	0.349 (0.17 to 0.586)	0.38 (0.225 to 0.64)	0.984 (0.875 to 1.126)
J99_JHP1197	1.524 (0.55 to 3.27)	1.569 (0.981 to 2.942)	1.287 (0.233 to 4.542)	2.181 (0.811 to 7.167)	1.763 (1.058 to 2.813)	1.342 (0.47 to 3.208)	0.244 (0.132 to 0.468)	0.283 (0.123 to 0.741)	0.21 (0.0462 to 0.339)	1.263 (0.27 to 2.085)	1.784 (1.178 to 2.806)	2.257 (0.758 to 7.93)	1.825 (1.064 to 3.118)	1.749 (0.982 to 2.574)	1.456 (0.807 to 3.57)	0.26 (0.0595 to 0.51)	1.01 (0.739 to 1.404)
J99_JHP1253	0.368 (0.0825 to 0.811)	0.392 (0.214 to 0.658)	0.254 (0.0866 to 0.673)	0.354 (0.169 to 0.622)	0.329 (0.205 to 0.555)	0.29 (0.204 to 0.57)	0.298 (0.247 to 0.487)	0.46 (0.246 to 0.919)	0.306 (0.17 to 0.464)	0.318 (0.0717 to 0.524)	0.376 (0.243 to 0.658)	0.377 (0.247 to 0.526)	0.387 (0.188 to 0.699)	0.445 (0.188 to 0.677)	0.319 (0.0993 to 0.476)	0.603 (0.303 to 1.644)	0.995 (0.866 to 1.203)
J99_LON	0.877 (0.35 to 1.441)	1.353 (0.732 to 2.072)	0.879 (0.27 to 2.153)	1.022 (0.438 to 1.752)	1.099 (0.412 to 2.152)	1.126 (0.685 to 1.486)	0.64 (0.395 to 1.188)	0.667 (0.271 to 1.103)	0.476 (0.293 to 0.739)	1.056 (0.441 to 1.587)	1.225 (0.919 to 2.282)	1.165 (0.568 to 2.214)	1.031 (0.561 to 1.785)	1.101 (0.498 to 1.761)	1.262 (0.448 to 2.021)	0.538 (0.345 to 0.988)	1.025 (0.834 to 1.158)
J99_JHP1295	0.236 (0.0772 to 0.456)	0.271 (0.152 to 0.428)	0.19 (0.0914 to 0.36)	0.212 (0.0976 to 0.346)	0.221 (0.139 to 0.352)	0.353 (0.195 to 0.633)	0.247 (0.13 to 0.494)	0.3 (0.18 to 0.506)	0.243 (0.144 to 0.361)	0.262 (0.159 to 0.435)	0.214 (0.154 to 0.28)	0.229 (0.121 to 0.378)	0.228 (0.145 to 0.351)	0.239 (0.147 to 0.388)	0.265 (0.19 to 0.408)	0.216 (0.125 to 0.64)	0.998 (0.868 to 1.206)
J99_MOD_1	0.269 (0.0629 to 0.53)	0.675 (0.196 to 1.452)	0.22 (0.0486 to 0.53)	0.273 (0.107 to 0.577)	0.332 (0.132 to 0.763)	0.809 (0.278 to 1.86)	0.465 (0.149 to 0.923)	1.075 (0.293 to 1.747)	0.501 (0.169 to 0.904)	0.392 (0.173 to 1.13)	0.408 (0.242 to 0.61)	0.283 (0.143 to 0.525)	0.307 (0.189 to 0.491)	0.374 (0.177 to 0.583)	0.596 (0.222 to 0.995)	0.0854 (0.0441 to 0.151)	0.993 (0.884 to 1.095)
J99_RES_1	0.295 (0.147 to 0.528)	0.31 (0.175 to 0.504)	0.194 (0.0539 to 0.388)	0.224 (0.128 to 0.362)	0.266 (0.138 to 0.454)	0.34 (0.213 to 0.468)	0.361 (0.238 to 0.589)	0.341 (0.245 to 0.731)	0.372 (0.226 to 0.523)	0.293 (0.148 to 0.479)	0.279 (0.19 to 0.362)	0.242 (0.145 to 0.379)	0.307 (0.206 to 0.395)	0.307 (0.227 to 0.453)	0.292 (0.112 to 0.607)	0.0319 (0.015 to 0.085)	0.96 (0.855 to 1.084)
J99_JHP1307	1.109 (0.689 to 2.649)	1.107 (0.563 to 2.092)	1.046 (0.814 to 1.589)	0.956 (0.659 to 1.196)	1.096 (0.702 to 1.623)	1.172 (0.44 to 2.142)	0.949 (0.512 to 1.345)	0.953 (0.514 to 1.423)	1.005 (0.456 to 1.548)	1.218 (0.23 to 2.079)	1.126 (0.817 to 1.301)	1.174 (0.892 to 1.331)	1.099 (0.635 to 1.484)	1.209 (1.047 to 1.325)	1.049 (0.641 to 1.548)	0.766 (0.181 to 1.512)	0.983 (0.872 to 1.117)
J99_JHP1326	0.231 (0.0727 to 0.446)	0.46 (0.187 to 1.045)	0.353 (0.141 to 0.909)	0.31 (0.203 to 0.561)	0.22 (0.135 to 0.349)	0.391 (0.104 to 0.689)	0.31 (0.175 to 0.498)	0.326 (0.165 to 0.643)	0.269 (0.159 to 0.496)	0.417 (0.196 to 1.07)	0.276 (0.178 to 0.438)	0.403 (0.159 to 2.178)	0.207 (0.113 to 0.382)	0.307 (0.201 to 0.479)	0.376 (0.243 to 0.659)	0.161 (0.0618 to 0.338)	1.041 (0.901 to 1.163)
J99_JHP1330	1.089 (0.418 to 2.713)	1.09 (0.661 to 1.818)	1.245 (0.793 to 2.052)	1.043 (0.627 to 1.9)	0.984 (0.603 to 1.647)	0.936 (0.201 to 1.886)	0.196 (0.105 to 0.452)	0.203 (0.108 to 0.371)	0.211 (0.114 to 0.334)	0.992 (0.433 to 1.784)	0.886 (0.611 to 1.436)	1.094 (0.543 to 1.952)	1.04 (0.552 to 1.912)	0.877 (0.386 to 1.58)	1.1 (0.472 to 1.733)	1.358 (0.553 to 2.485)	0.991 (0.875 to 1.209)
J99_JHP1331	0.458 (0.213 to 0.876)	1.216 (0.465 to 2.727)	0.407 (0.0831 to 1.287)	0.609 (0.204 to 1.638)	0.718 (0.231 to 1.869)	1.397 (0.224 to 2.662)	0.232 (0.125 to 0.354)	0.366 (0.153 to 0.724)	0.267 (0.175 to 0.42)	0.924 (0.299 to 2.212)	1.143 (0.555 to 1.793)	0.607 (0.268 to 1.347)	0.73 (0.309 to 1.293)	0.828 (0.276 to 1.853)	1.399 (0.267 to 3.046)	0.223 (0.0573 to 0.479)	1.016 (0.9 to 1.249)
J99_JHP1343	0.318 (0.101 to 0.716)	0.486 (0.342 to 0.702)	0.445 (0.257 to 0.76)	0.418 (0.296 to 0.76)	0.346 (0.234 to 0.453)	0.522 (0.254 to 1.219)	0.378 (0.252 to 0.574)	0.433 (0.227 to 0.654)	0.401 (0.294 to 0.548)	0.44 (0.25 to 0.678)	0.408 (0.271 to 0.609)	0.345 (0.214 to 0.59)	0.372 (0.249 to 0.499)	0.437 (0.271 to 0.595)	0.439 (0.247 to 0.96)	0.385 (0.242 to 1.118)	0.95 (0.824 to 1.074)
J99_JHP1344	0.365 (0.106 to 1.035)	0.292 (0.138 to 0.59)	0.304 (0.0635 to 0.728)	0.33 (0.15 to 0.585)	0.32 (0.2 to 0.588)	0.324 (0.0347 to 0.669)	0.317 (0.155 to 0.699)	0.271 (0.0927 to 0.597)	0.389 (0.202 to 0.69)	0.273 (0.126 to 0.486)	0.356 (0.221 to 0.548)	0.3 (0.136 to 0.648)	0.322 (0.21 to 0.624)	0.388 (0.253 to 0.758)	0.276 (0.119 to 0.497)	0.247 (0.0377 to 0.511)	0.966 (0.839 to 1.155)
J99_JHP1346	0.426 (0.133 to 0.908)	0.377 (0.172 to 0.71)	0.298 (0.134 to 0.451)	0.361 (0.225 to 0.467)	0.374 (0.251 to 0.52)	0.396 (0.0421 to 1.038)	1.502 (0.978 to 2.016)	1.467 (0.561 to 2.427)	1.713 (1.024 to 2.228)	0.375 (0.162 to 0.706)	0.419 (0.284 to 0.595)	0.343 (0.258 to 0.474)	0.388 (0.17 to 0.517)	0.489 (0.33 to 0.646)	0.359 (0.141 to 0.854)	0.252 (0.0658 to 0.554)	0.923 (0.863 to 1.004)
J99_JHP1364	0.262 (0.0991 to 0.472)	0.497 (0.319 to 0.881)	0.278 (0.0926 to 0.5)	0.252 (0.128 to 0.452)	0.235 (0.177 to 0.342)	0.46 (0.217 to 0.936)	0.507 (0.218 to 0.767)	0.71 (0.298 to 1.159)	0.666 (0.319 to 1.152)	0.352 (0.19 to 0.599)	0.339 (0.245 to 0.403)	0.259 (0.138 to 0.605)	0.253 (0.187 to 0.334)	0.333 (0.236 to 0.46)	0.39 (0.235 to 0.852)	0.325 (0.205 to 0.672)	0.921 (0.729 to 1.084)
J99_JHP1372	0.945 (0.188 to 2.344)	1.059 (0.667 to 1.882)	0.972 (0.365 to 2.301)	1.106 (0.607 to 2.313)	1.054 (0.62 to 1.788)	1.136 (0.186 to 2.265)	1.102 (0.367 to 2.207)	1.115 (0.416 to 2.178)	0.901 (0.357 to 1.691)	0.917 (0.402 to 1.752)	1.031 (0.45 to 1.96)	0.967 (0.363 to 2.032)	0.961 (0.594 to 1.821)	0.98 (0.524 to 2.059)	1.108 (0.346 to 2.375)	0.919 (0.282 to 1.539)	0.986 (0.895 to 1.027)
J99_SELA	0.802 (0.318 to 1.614)	0.953 (0.581 to 1.299)	0.756 (0.242 to 1.266)	1.021 (0.612 to 1.368)	0.945 (0.448 to 1.168)	0.935 (0.368 to 1.856)	0.82 (0.563 to 1.289)	0.911 (0.544 to 1.509)	0.748 (0.311 to 1.124)	1.148 (0.589 to 1.854)	0.918 (0.787 to 1.094)	0.944 (0.475 to 1.311)	0.886 (0.62 to 1.371)	1.024 (0.847 to 1.326)	1.017 (0.639 to 1.481)	0.813 (0.52 to 1.189)	0.987 (0.858 to 1.128)
J99_JHP1409	0.984 (0.359 to 1.874)	1.154 (0.482 to 1.879)	0.551 (0.102 to 1.378)	0.855 (0.304 to 1.578)	0.88 (0.264 to 1.547)	1.07 (0.405 to 1.984)	0.222 (0.155 to 0.423)	0.202 (0.136 to 0.354)	0.233 (0.145 to 0.433)	0.926 (0.409 to 1.615)	1.686 (1.147 to 2.235)	0.81 (0.352 to 1.623)	1.236 (0.462 to 1.849)	1.201 (0.467 to 1.931)	1.388 (0.511 to 2.081)	0.258 (0.173 to 0.454)	0.994 (0.877 to 1.133)
J99_HSDS_3A	0.796 (0.269 to 1.824)	1.123 (0.35 to 1.74)	0.428 (0.104 to 1.277)	0.807 (0.175 to 1.595)	0.932 (0.253 to 1.89)	1.294 (0.601 to 2.396)	0.631 (0.155 to 1.011)	1.06 (0.312 to 1.434)	0.732 (0.218 to 1.275)	0.95 (0.281 to 1.624)	1.121 (0.629 to 1.646)	0.764 (0.321 to 1.781)	0.97 (0.385 to 1.803)	0.973 (0.522 to 1.689)	1.115 (0.26 to 1.803)	0.139 (0.0768 to 0.257)	1.013 (0.844 to 1.23)
J99_JHP1430	1.057 (0.39 to 2.346)	1.166 (0.535 to 1.752)	1.001 (0.128 to 2.742)	1.222 (0.363 to 2.067)	1.219 (0.52 to 2.319)	1.216 (0.688 to 2.238)	0.871 (0.18 to 1.687)	1.028 (0.353 to 1.556)	0.928 (0.264 to 1.425)	1.309 (0.528 to 2.692)	1.346 (1.117 to 2.134)	1.216 (0.494 to 2.166)	1.225 (0.717 to 2.168)	1.238 (0.606 to 2.298)	1.275 (0.537 to 2.342)	0.254 (0.188 to 0.372)	1 (0.875 to 1.254)
J99_JHP1437	2.043 (0.606 to 4.239)	1.918 (0.67 to 3.483)	2.058 (0.453 to 5.366)	1.82 (0.748 to 3.407)	1.861 (1.005 to 3.343)	1.76 (0.627 to 3.21)	1.901 (1.073 to 3.406)	1.797 (1.055 to 3.172)	1.953 (1.004 to 3.878)	1.694 (0.759 to 3.755)	1.94 (1.5 to 2.935)	1.992 (1.018 to 3.853)	2.017 (1.482 to 3.83)	2.024 (1.165 to 3.505)	1.922 (0.963 to 3.817)	0.149 (0.0882 to 0.219)	1.012 (0.817 to 1.167)
J99_JHP1462	0.136 (0.0515 to 0.232)	0.397 (0.182 to 0.89)	0.166 (0.0309 to 0.395)	0.254 (0.101 to 0.703)	0.215 (0.133 to 0.291)	0.519 (0.178 to 0.885)	1.621 (0.731 to 2.03)	1.503 (0.954 to 2.554)	1.838 (0.763 to 3.208)	0.332 (0.163 to 0.58)	0.208 (0.0655 to 0.347)	0.232 (0.133 to 0.399)	0.139 (0.0808 to 0.205)	0.179 (0.0999 to 0.257)	0.371 (0.158 to 0.885)	0.289 (0.15 to 0.943)	1.003 (0.816 to 1.096)
J99_JHP1463	0.0629 (0.0237 to 0.119)	0.129 (0.0629 to 0.254)	0.108 (0.0326 to 0.301)	0.102 (0.0337 to 0.215)	0.0882 (0.0549 to 0.157)	0.145 (0.0625 to 0.358)	2.045 (1.355 to 3.463)	1.853 (0.976 to 3.438)	2.15 (1.332 to 4.205)	0.107 (0.056 to 0.171)	0.0886 (0.0311 to 0.178)	0.102 (0.0371 to 0.347)	0.0675 (0.0366 to 0.103)	0.0965 (0.0557 to 0.168)	0.118 (0.0657 to 0.273)	0.0698 (0.0401 to 0.146)	0.952 (0.841 to 1.209)
J99_JHP1479	0.511 (0.213 to 1.11)	0.838 (0.247 to 1.622)	0.448 (0.136 to 1.456)	0.516 (0.211 to 1.552)	0.618 (0.235 to 1.197)	0.917 (0.302 to 1.723)	0.858 (0.258 to 1.699)	1.095 (0.213 to 1.54)	0.78 (0.289 to 1.326)	0.728 (0.147 to 1.842)	0.837 (0.401 to 1.171)	0.544 (0.271 to 1.058)	0.727 (0.305 to 1.252)	0.674 (0.262 to 1.231)	0.914 (0.141 to 1.559)	0.385 (0.272 to 0.634)	0.976 (0.927 to 1.069)
26695_HP0001	0.707 (0.434 to 0.955)	0.963 (0.181 to 1.638)	0.513 (0.237 to 0.982)	0.835 (0.515 to 1.033)	0.699 (0.495 to 0.914)	0.917 (0.317 to 1.72)	0.93 (0.518 to 1.262)	0.929 (0.603 to 1.297)	0.924 (0.623 to 1.195)	1.022 (0.779 to 1.448)	0.839 (0.711 to 0.923)	0.881 (0.312 to 1.341)	0.801 (0.524 to 1.236)	0.884 (0.403 to 1.309)	0.992 (0.383 to 1.56)	0.982 (0.332 to 1.784)	0.958 (0.88 to 1)
26695_HP0002	0.924 (0.513 to 1.32)	1.004 (0.303 to 1.576)	1.003 (0.293 to 1.73)	1.048 (0.686 to 1.333)	1.015 (0.764 to 1.462)	0.952 (0.447 to 1.56)	0.981 (0.641 to 1.7)	0.891 (0.419 to 1.32)	0.868 (0.489 to 1.499)	1.057 (0.392 to 1.512)	1.06 (0.825 to 1.223)	1.077 (0.518 to 1.419)	1.031 (0.598 to 1.296)	1.188 (0.602 to 1.949)	1.052 (0.332 to 1.624)	1.026 (0.394 to 1.687)	0.974 (0.915 to 1.052)
26695_HP0003	0.265 (0.102 to 0.422)	0.412 (0.243 to 0.72)	0.319 (0.202 to 0.447)	0.29 (0.221 to 0.353)	0.28 (0.209 to 0.364)	0.404 (0.238 to 0.619)	0.819 (0.544 to 0.961)	0.833 (0.483 to 1.219)	0.728 (0.533 to 0.937)	0.371 (0.189 to 0.633)	0.308 (0.244 to 0.383)	0.277 (0.185 to 0.379)	0.305 (0.232 to 0.454)	0.335 (0.216 to 0.499)	0.379 (0.13 to 0.697)	0.81 (0.336 to 1.468)	0.979 (0.905 to 1.155)
26695_HP0004	0.95 (0.371 to 1.683)	1.106 (0.705 to 1.509)	1.152 (0.677 to 2.148)	1.041 (0.744 to 1.745)	1.021 (0.79 to 1.355)	1.101 (0.103 to 1.921)	1.046 (0.742 to 1.717)	0.972 (0.379 to 1.505)	0.874 (0.612 to 1.266)	1.133 (0.476 to 1.768)	0.873 (0.705 to 1.161)	1.142 (0.75 to 1.728)	1.082 (0.793 to 1.5)	1.006 (0.684 to 1.556)	1.203 (0.503 to 1.782)	0.863 (0.139 to 1.773)	0.958 (0.871 to 1.089)
26695_HP0005	0.813 (0.456 to 1.309)	1.063 (0.535 to 1.579)	0.512 (0.249 to 1.121)	0.968 (0.536 to 1.314)	0.796 (0.548 to 1.158)	0.961 (0.41 to 1.66)	0.953 (0.412 to 1.608)	1.031 (0.576 to 1.432)	0.822 (0.508 to 1.018)	0.896 (0.664 to 1.108)	0.873 (0.693 to 1.134)	1.006 (0.586 to 1.582)	0.861 (0.495 to 1.475)	0.803 (0.427 to 1.204)	1.002 (0.404 to 1.823)	1.054 (0.504 to 1.977)	1.003 (0.927 to 1.151)
26695_HP0006	0.71 (0.297 to 1.111)	0.924 (0.306 to 1.669)	0.655 (0.194 to 1.249)	0.863 (0.403 to 1.235)	0.836 (0.439 to 1.135)	0.977 (0.326 to 1.856)	0.795 (0.458 to 1.003)	0.978 (0.436 to 1.593)	0.769 (0.491 to 1.099)	0.95 (0.38 to 1.639)	0.879 (0.637 to 0.976)	0.746 (0.237 to 1.237)	0.911 (0.54 to 1.464)	0.875 (0.445 to 1.085)	0.961 (0.267 to 1.666)	0.717 (0.36 to 1.248)	0.978 (0.844 to 1.106)
26695_HP0007	1.093 (0.517 to 1.853)	1.067 (0.53 to 1.581)	1.207 (0.935 to 1.763)	1.197 (0.847 to 1.704)	1.059 (0.855 to 1.336)	1.046 (0.429 to 1.606)	0.877 (0.7 to 1.317)	0.896 (0.391 to 1.539)	0.975 (0.52 to 1.337)	1.147 (0.387 to 1.795)	0.991 (0.81 to 1.207)	1.186 (0.857 to 1.593)	1.165 (0.62 to 1.464)	1.12 (0.873 to 1.318)	1.093 (0.288 to 1.728)	1.117 (0.338 to 1.726)	1.002 (0.904 to 1.179)
26695_HP0008	0.771 (0.383 to 1.697)	0.974 (0.537 to 1.69)	0.31 (0.0683 to 1.099)	0.546 (0.147 to 1.358)	0.633 (0.171 to 1.112)	1.048 (0.132 to 2.174)	0.432 (0.159 to 0.986)	0.519 (0.2 to 0.907)	0.429 (0.178 to 0.843)	0.901 (0.321 to 1.952)	1.047 (0.749 to 1.411)	0.859 (0.344 to 1.711)	1.006 (0.491 to 1.56)	0.79 (0.401 to 1.221)	1.047 (0.27 to 1.732)	2.937 (0.23 to 5.614)	1.192 (1.051 to 1.365)
J99_JHP0007	0.282 (0.13 to 0.766)	0.26 (0.0761 to 0.621)	0.215 (0.159 to 0.248)	0.208 (0.0946 to 0.448)	0.255 (0.129 to 0.455)	0.267 (0.125 to 0.855)	0.205 (0.0956 to 0.303)	0.179 (0.127 to 0.219)	0.22 (0.112 to 0.305)	0.243 (0.0776 to 0.471)	0.206 (0.106 to 0.354)	0.232 (0.108 to 0.441)	0.254 (0.198 to 0.325)	0.241 (0.157 to 0.406)	0.251 (0.0999 to 0.424)	0.0843 (0.055 to 0.127)	1.027 (0.829 to 1.228)
26695_HP0010	1.158 (0.45 to 4.233)	1.203 (0.461 to 2.39)	1.27 (0.756 to 2.383)	1.086 (0.728 to 1.715)	1.082 (0.862 to 1.533)	1.082 (0.323 to 1.645)	1.002 (0.288 to 1.477)	0.854 (0.326 to 1.591)	0.997 (0.687 to 1.6)	1.069 (0.69 to 1.352)	0.965 (0.627 to 1.442)	0.978 (0.427 to 1.456)	1.096 (0.464 to 1.711)	1.051 (0.325 to 1.863)	0.941 (0.204 to 1.371)	0.837 (0.379 to 1.262)	1.022 (0.915 to 1.102)
26695_HP0011	1.111 (0.403 to 2.574)	1.064 (0.478 to 1.812)	0.972 (0.188 to 2.555)	1.025 (0.44 to 1.71)	1.164 (0.506 to 1.913)	1.076 (0.427 to 1.939)	0.89 (0.416 to 1.205)	1.041 (0.566 to 1.765)	1.004 (0.324 to 1.804)	0.955 (0.444 to 1.468)	0.997 (0.65 to 1.209)	1.032 (0.599 to 1.663)	1.228 (0.735 to 1.502)	1.047 (0.692 to 1.703)	0.97 (0.589 to 1.591)	1.009 (0.38 to 1.497)	1.019 (0.939 to 1.131)
26695_HP0012	0.925 (0.317 to 1.781)	1.086 (0.481 to 1.777)	1.064 (0.346 to 1.758)	0.955 (0.52 to 1.348)	0.838 (0.437 to 1.114)	0.96 (0.444 to 1.756)	0.809 (0.343 to 0.946)	0.961 (0.553 to 1.356)	0.763 (0.509 to 0.966)	0.978 (0.29 to 1.682)	0.856 (0.762 to 1.028)	1.175 (0.87 to 1.694)	0.994 (0.506 to 1.423)	0.914 (0.655 to 1.359)	1.07 (0.379 to 2.043)	0.838 (0.507 to 1.2)	1.036 (0.968 to 1.191)
26695_HP0013	0.606 (0.181 to 1.164)	0.751 (0.516 to 1.291)	0.564 (0.134 to 1.207)	0.618 (0.298 to 0.861)	0.571 (0.313 to 0.823)	0.767 (0.0344 to 1.572)	0.719 (0.308 to 1.055)	0.911 (0.273 to 1.507)	0.563 (0.31 to 0.837)	0.852 (0.214 to 1.472)	0.621 (0.442 to 0.763)	0.694 (0.465 to 0.863)	0.617 (0.371 to 0.867)	0.599 (0.354 to 0.737)	0.755 (0.401 to 1.361)	0.963 (0.154 to 1.779)	1.012 (0.865 to 1.154)
26695_HP0014	1.302 (0.613 to 2.162)	1.147 (0.297 to 1.698)	1.038 (0.175 to 2.648)	1.173 (0.468 to 1.646)	1.213 (0.696 to 1.982)	1.05 (0.432 to 1.658)	1.25 (0.684 to 1.734)	1.149 (0.132 to 2.453)	1.667 (0.996 to 2.66)	0.933 (0.632 to 1.438)	1.281 (1.007 to 1.499)	1.074 (0.531 to 1.686)	1.251 (0.895 to 1.876)	1.171 (0.514 to 1.526)	1.06 (0.289 to 1.977)	0.821 (0.463 to 1.228)	1.015 (0.922 to 1.096)
26695_HP0015	0.896 (0.347 to 1.517)	0.932 (0.482 to 1.572)	0.929 (0.69 to 1.067)	0.906 (0.611 to 1.176)	0.902 (0.659 to 1.195)	1.027 (0.576 to 1.533)	0.932 (0.595 to 1.483)	0.954 (0.639 to 1.434)	0.909 (0.52 to 1.244)	0.992 (0.61 to 1.469)	0.945 (0.753 to 1.13)	0.971 (0.483 to 1.495)	0.94 (0.533 to 1.222)	1.024 (0.706 to 1.44)	0.993 (0.357 to 1.999)	0.867 (0.627 to 1.279)	0.976 (0.939 to 1.007)
26695_HP0016	1.196 (0.41 to 2.264)	0.949 (0.453 to 2.214)	1.05 (0.342 to 1.999)	1.037 (0.49 to 2.078)	1.043 (0.667 to 1.941)	0.924 (0.422 to 1.535)	0.786 (0.188 to 1.482)	0.91 (0.337 to 1.506)	1.141 (0.675 to 1.909)	1.137 (0.412 to 1.866)	1.234 (1.01 to 1.774)	1.097 (0.555 to 2.317)	1.056 (0.621 to 1.575)	1.291 (0.982 to 1.9)	0.952 (0.231 to 1.531)	1.283 (0.781 to 2.289)	1.081 (0.986 to 1.201)
26695_HP0017	1.02 (0.448 to 1.783)	1.047 (0.734 to 1.49)	0.67 (0.195 to 1.393)	0.946 (0.641 to 1.997)	1.061 (0.741 to 1.598)	0.925 (0.132 to 1.942)	0.758 (0.289 to 1.094)	1.114 (0.643 to 1.738)	0.752 (0.348 to 1.083)	1.06 (0.439 to 1.756)	0.952 (0.809 to 1.088)	1.178 (0.9 to 1.735)	1.052 (0.732 to 1.515)	0.994 (0.608 to 1.661)	1.081 (0.335 to 1.76)	1.075 (0.191 to 2.096)	0.973 (0.873 to 1.098)
26695_HP0018	0.99 (0.622 to 1.516)	0.887 (0.226 to 1.402)	1.162 (0.749 to 2.372)	1.009 (0.655 to 1.514)	1.002 (0.851 to 1.155)	1.023 (0.303 to 1.795)	0.863 (0.596 to 1.135)	0.898 (0.113 to 1.959)	0.959 (0.619 to 1.175)	0.997 (0.445 to 1.718)	0.88 (0.575 to 1.061)	1.022 (0.65 to 1.391)	1.027 (0.743 to 1.36)	1.074 (0.846 to 1.439)	0.948 (0.254 to 1.553)	0.81 (0.424 to 1.346)	1.019 (0.957 to 1.167)
26695_HP0019	1.003 (0.499 to 1.558)	1.017 (0.316 to 1.674)	1.232 (0.554 to 2.005)	1.092 (0.686 to 1.541)	1.086 (0.839 to 1.324)	1.138 (0.473 to 1.845)	1.037 (0.882 to 1.462)	0.974 (0.509 to 1.605)	1.043 (0.716 to 1.261)	0.949 (0.479 to 1.345)	0.965 (0.81 to 1.068)	1.133 (0.812 to 1.468)	1.033 (0.326 to 1.709)	1.036 (0.674 to 1.453)	1.014 (0.366 to 1.753)	0.838 (0.539 to 1.208)	0.975 (0.896 to 1.105)
26695_HP0020	1.033 (0.399 to 2.017)	1.252 (0.804 to 1.842)	1.175 (0.712 to 1.577)	1.249 (0.764 to 1.925)	1.07 (0.85 to 1.356)	1.169 (0.644 to 2.052)	1.221 (0.844 to 1.776)	1.162 (0.635 to 1.769)	1.057 (0.629 to 1.375)	1.194 (0.455 to 1.955)	1.05 (0.911 to 1.333)	1.352 (0.907 to 2.086)	1.098 (0.705 to 1.358)	1.09 (0.772 to 1.379)	1.193 (0.423 to 2.285)	1.291 (0.659 to 1.773)	1.003 (0.837 to 1.124)
26695_HP0021	0.905 (0.188 to 2.031)	0.866 (0.476 to 1.535)	0.971 (0.377 to 2.095)	0.969 (0.454 to 1.838)	0.994 (0.718 to 1.637)	0.888 (0.188 to 1.564)	1.029 (0.352 to 2.051)	1.004 (0.315 to 1.883)	1.06 (0.344 to 1.934)	0.908 (0.542 to 1.137)	1.043 (0.43 to 1.871)	1.057 (0.566 to 2.302)	1.004 (0.6 to 1.8)	1.058 (0.472 to 1.725)	0.901 (0.285 to 1.809)	1.147 (0.224 to 1.765)	0.989 (0.869 to 1.176)
26695_HP0022	1.057 (0.628 to 1.66)	0.999 (0.388 to 1.578)	1.095 (0.746 to 1.662)	1.11 (0.41 to 1.774)	1.106 (0.64 to 1.619)	1.075 (0.31 to 1.889)	1.064 (0.374 to 1.645)	0.991 (0.474 to 1.68)	1.072 (0.462 to 1.623)	1.066 (0.209 to 2.122)	1.055 (0.794 to 1.253)	1.153 (0.566 to 1.861)	1.117 (0.788 to 1.524)	1.169 (0.697 to 1.77)	1.027 (0.102 to 2.317)	0.859 (0.363 to 1.381)	0.98 (0.894 to 1.118)
26695_HP0025	1.369 (0.587 to 1.927)	1.49 (0.993 to 2.213)	1.354 (0.212 to 3.312)	1.479 (0.637 to 1.891)	1.451 (0.817 to 2.012)	1.594 (0.468 to 2.731)	0.716 (0.365 to 1.117)	1.074 (0.434 to 1.424)	0.584 (0.234 to 0.81)	0.882 (0.337 to 1.424)	1.517 (1.003 to 1.895)	0.857 (0.355 to 1.467)	1.474 (0.801 to 1.987)	1.394 (0.76 to 2.009)	1.515 (0.654 to 2.411)	2.827 (0.543 to 4.951)	1.022 (0.909 to 1.13)
26695_HP0026	0.992 (0.605 to 1.622)	0.926 (0.314 to 1.518)	0.976 (0.537 to 1.462)	0.925 (0.713 to 1.119)	0.966 (0.798 to 1.075)	0.973 (0.381 to 1.498)	0.814 (0.217 to 1.737)	0.939 (0.629 to 1.21)	0.73 (0.153 to 1.779)	0.962 (0.528 to 1.272)	0.958 (0.749 to 1.104)	1 (0.512 to 1.867)	0.984 (0.692 to 1.641)	0.989 (0.534 to 2.126)	1.009 (0.57 to 1.425)	0.98 (0.454 to 1.481)	1.013 (0.945 to 1.075)
26695_HP0027	0.897 (0.233 to 1.512)	1.079 (0.679 to 1.836)	0.986 (0.538 to 1.691)	1.087 (0.647 to 1.589)	0.922 (0.722 to 1.382)	0.968 (0.563 to 2.064)	1.019 (0.584 to 1.873)	1.007 (0.386 to 1.705)	0.961 (0.68 to 1.448)	0.948 (0.393 to 1.656)	0.862 (0.701 to 1.296)	1.161 (0.833 to 1.891)	0.952 (0.624 to 1.623)	0.936 (0.613 to 1.302)	1.092 (0.616 to 2.068)	1.062 (0.785 to 1.336)	1.001 (0.879 to 1.142)
26695_HP0028	1.007 (0.385 to 2.151)	1.159 (0.666 to 1.441)	1.045 (0.351 to 1.755)	1.09 (0.597 to 1.43)	1.034 (0.703 to 1.546)	1.107 (0.218 to 1.695)	1.043 (0.451 to 1.709)	1.078 (0.719 to 1.416)	1.124 (0.591 to 1.502)	1.026 (0.582 to 1.437)	1.082 (0.872 to 1.371)	1.145 (0.703 to 1.522)	1.041 (0.697 to 1.512)	1.162 (0.794 to 1.557)	1.042 (0.548 to 1.727)	0.888 (0.366 to 1.27)	1.016 (0.877 to 1.142)
26695_HP0029	1.285 (0.543 to 2.164)	1.152 (0.707 to 1.81)	1.298 (0.753 to 2.638)	1.164 (0.911 to 1.872)	1.239 (0.863 to 1.67)	1.132 (0.22 to 2.093)	1.187 (0.774 to 1.7)	1.093 (0.648 to 1.618)	1.168 (0.78 to 2.073)	1.147 (0.626 to 1.738)	1.166 (0.914 to 1.408)	1.3 (0.887 to 2.062)	1.215 (0.792 to 1.601)	1.285 (0.851 to 1.971)	1.121 (0.456 to 1.681)	1.179 (0.352 to 1.892)	0.989 (0.809 to 1.192)
J99_JHP0026	0.112 (0.0453 to 0.223)	0.129 (0.0673 to 0.251)	0.119 (0.0167 to 0.207)	0.101 (0.0549 to 0.197)	0.109 (0.0618 to 0.163)	0.139 (0.042 to 0.326)	0.426 (0.156 to 0.719)	0.668 (0.225 to 1.077)	0.4 (0.169 to 0.579)	0.133 (0.0676 to 0.267)	0.0961 (0.0663 to 0.138)	0.0972 (0.06 to 0.226)	0.0993 (0.0652 to 0.134)	0.101 (0.0527 to 0.138)	0.121 (0.0314 to 0.208)	1.535 (0.561 to 2.152)	1.012 (0.814 to 1.163)
26695_HP0030	1.734 (1.078 to 2.597)	1.747 (0.425 to 2.648)	1.146 (0.719 to 2.39)	1.977 (1.12 to 2.31)	1.833 (1.363 to 2.305)	1.737 (0.548 to 2.877)	0.999 (0.429 to 1.545)	1.438 (0.954 to 2.148)	0.968 (0.34 to 1.428)	1.563 (0.647 to 2.345)	1.876 (1.638 to 2.408)	1.948 (0.97 to 3.059)	1.74 (1.399 to 2.072)	1.963 (1.259 to 2.973)	1.562 (0.662 to 2.606)	6.96 (2.846 to 9.669)	1.018 (0.941 to 1.112)
26695_HP0031	0.987 (0.594 to 1.516)	1.108 (0.554 to 1.611)	1.098 (0.238 to 2.227)	1.118 (0.726 to 1.391)	1.013 (0.57 to 1.691)	1.052 (0.338 to 1.988)	0.956 (0.492 to 2.012)	1.053 (0.638 to 1.374)	1.048 (0.436 to 1.918)	1.152 (0.455 to 1.482)	1.06 (0.769 to 1.312)	1.11 (0.745 to 1.453)	0.981 (0.546 to 1.357)	1.101 (0.414 to 1.614)	1.094 (0.279 to 1.53)	0.935 (0.385 to 1.703)	1.004 (0.894 to 1.228)
26695_HP0032	0.529 (0.218 to 0.858)	1.148 (0.465 to 1.957)	0.439 (0.199 to 1.191)	0.57 (0.316 to 1.743)	0.635 (0.296 to 1.909)	1.525 (0.343 to 2.837)	0.395 (0.315 to 0.533)	0.446 (0.271 to 0.797)	0.382 (0.283 to 0.472)	0.971 (0.375 to 1.855)	0.821 (0.388 to 1.229)	0.524 (0.297 to 1.267)	0.71 (0.345 to 1.345)	0.649 (0.3 to 1.461)	1.281 (0.65 to 1.802)	5.436 (0.9 to 7.638)	1.03 (0.868 to 1.188)
J99_JHP0028	0.222 (0.115 to 0.413)	0.273 (0.138 to 0.477)	0.157 (0.0416 to 0.344)	0.173 (0.0805 to 0.282)	0.234 (0.148 to 0.348)	0.254 (0.116 to 0.518)	0.188 (0.0867 to 0.3)	0.297 (0.0774 to 0.536)	0.225 (0.0871 to 0.385)	0.211 (0.0792 to 0.326)	0.207 (0.152 to 0.33)	0.227 (0.122 to 0.579)	0.213 (0.105 to 0.315)	0.231 (0.137 to 0.311)	0.248 (0.0948 to 0.481)	0.242 (0.163 to 0.714)	0.95 (0.798 to 1.177)
26695_HP0033	1.501 (0.738 to 2.552)	1.517 (1.058 to 2.477)	1.544 (0.536 to 3.521)	1.634 (1.21 to 2.745)	1.583 (1.008 to 2.124)	1.488 (0.307 to 2.645)	1.613 (1.132 to 2.554)	1.584 (0.714 to 2.18)	1.521 (0.956 to 2.404)	1.465 (0.892 to 1.795)	1.462 (1.113 to 1.848)	1.711 (1.069 to 2.552)	1.522 (1.048 to 2.015)	1.487 (0.777 to 2.18)	1.542 (0.861 to 2.248)	4.316 (1.118 to 5.921)	1.053 (0.836 to 1.277)
26695_HP0034	1.158 (0.597 to 2.04)	1.298 (0.69 to 2.066)	0.987 (0.48 to 1.425)	1.22 (1.106 to 1.49)	1.168 (1.027 to 1.433)	1.353 (0.759 to 2.184)	1.078 (0.751 to 1.393)	1.111 (0.748 to 1.438)	1.2 (0.871 to 2.027)	1.2 (0.812 to 1.904)	1.029 (0.869 to 1.236)	1.292 (0.766 to 2.343)	1.072 (0.791 to 1.956)	1.016 (0.592 to 1.65)	1.322 (0.878 to 2.434)	0.922 (0.645 to 1.274)	0.97 (0.877 to 1.093)
26695_HP0035	1.203 (0.687 to 1.815)	1.112 (0.423 to 1.706)	0.954 (0.244 to 1.591)	1.139 (0.752 to 1.511)	1.148 (0.836 to 1.312)	1.041 (0.138 to 1.809)	1.158 (0.887 to 1.437)	1.087 (0.586 to 1.598)	1.207 (0.792 to 1.992)	1.014 (0.427 to 1.581)	1.032 (0.77 to 1.243)	1.191 (0.711 to 1.421)	1.111 (0.677 to 1.366)	1.047 (0.516 to 1.566)	1.051 (0.287 to 2.312)	0.971 (0.187 to 1.827)	0.975 (0.894 to 1.096)
26695_HP0036	0.686 (0.363 to 1.181)	0.877 (0.572 to 1.189)	0.885 (0.448 to 1.265)	1.097 (0.75 to 1.47)	0.833 (0.558 to 1.096)	0.869 (0.123 to 1.601)	1.001 (0.474 to 1.4)	0.998 (0.489 to 1.351)	0.908 (0.678 to 1.089)	0.914 (0.314 to 1.313)	0.873 (0.685 to 1.055)	0.97 (0.626 to 1.505)	0.774 (0.562 to 1.001)	0.892 (0.414 to 1.25)	0.901 (0.211 to 1.683)	1.038 (0.261 to 1.962)	0.965 (0.881 to 1.073)
26695_HP0037	1.715 (0.895 to 3.359)	1.602 (1.081 to 2.165)	1.338 (0.357 to 2.963)	1.49 (1.098 to 2.71)	1.703 (0.989 to 2.286)	1.532 (0.376 to 2.687)	0.345 (0.207 to 0.532)	0.368 (0.206 to 0.571)	0.34 (0.251 to 0.491)	1.391 (0.812 to 1.995)	1.711 (1.416 to 2.088)	1.596 (0.79 to 2.564)	1.685 (1.004 to 2.641)	1.669 (0.855 to 2.179)	1.382 (0.542 to 1.888)	3.002 (0.654 to 4.125)	0.994 (0.714 to 1.101)
26695_HP0038	1.09 (0.687 to 1.759)	1.17 (0.554 to 1.785)	1.136 (0.303 to 2.472)	1.305 (0.771 to 1.957)	1.177 (0.636 to 1.641)	1.327 (0.697 to 2.164)	1.074 (0.79 to 1.584)	1.005 (0.502 to 1.655)	1.096 (0.854 to 1.481)	1.152 (0.731 to 1.668)	1.222 (0.831 to 1.653)	1.111 (0.408 to 2.246)	1.039 (0.653 to 1.429)	1.275 (0.937 to 2.093)	1.124 (0.712 to 1.658)	0.9 (0.628 to 1.635)	0.993 (0.921 to 1.119)
26695_HP0039	0.85 (0.478 to 1.214)	0.86 (0.606 to 1.462)	0.821 (0.252 to 1.633)	0.907 (0.57 to 1.209)	0.928 (0.676 to 1.283)	0.929 (0.458 to 1.629)	0.836 (0.589 to 1.046)	0.909 (0.693 to 1.291)	0.791 (0.474 to 0.949)	1.032 (0.572 to 1.306)	0.831 (0.59 to 0.978)	0.895 (0.512 to 1.12)	0.879 (0.617 to 1.198)	0.893 (0.617 to 1.23)	0.946 (0.318 to 1.637)	0.828 (0.471 to 1.684)	1.017 (0.867 to 1.181)
26695_HP0040	0.816 (0.375 to 1.328)	0.924 (0.562 to 1.338)	0.756 (0.194 to 1.311)	0.965 (0.581 to 1.184)	0.963 (0.397 to 1.227)	0.923 (0.329 to 1.448)	0.743 (0.387 to 0.967)	0.876 (0.578 to 1.269)	0.948 (0.376 to 1.183)	0.813 (0.512 to 1.116)	0.927 (0.637 to 1.188)	0.757 (0.315 to 1.109)	0.878 (0.398 to 1.127)	0.91 (0.395 to 1.276)	0.894 (0.263 to 1.384)	0.935 (0.347 to 1.804)	1.032 (0.905 to 1.281)
26695_HP0041	0.562 (0.139 to 1)	0.798 (0.44 to 1.294)	0.474 (0.146 to 1.018)	0.471 (0.265 to 0.848)	0.554 (0.286 to 1.421)	0.843 (0.246 to 1.738)	0.442 (0.267 to 0.69)	0.645 (0.439 to 1.136)	0.515 (0.273 to 0.8)	0.512 (0.26 to 1.123)	0.759 (0.54 to 1.18)	0.507 (0.251 to 0.827)	0.56 (0.305 to 0.848)	0.641 (0.384 to 1.134)	0.74 (0.305 to 1.028)	2.171 (0.795 to 4.773)	1.062 (0.946 to 1.137)
J99_COMB3	1.334 (0.642 to 1.947)	1.062 (0.535 to 1.565)	0.861 (0.132 to 2.198)	1.063 (0.682 to 1.955)	1.285 (0.842 to 2.346)	1.046 (0.56 to 1.607)	1.38 (0.658 to 2.477)	1.085 (0.444 to 1.871)	1.485 (0.947 to 3.068)	0.985 (0.521 to 1.783)	1.169 (0.966 to 1.539)	1.289 (0.907 to 2.431)	1.253 (0.843 to 1.995)	1.257 (0.845 to 2.045)	0.992 (0.395 to 1.775)	0.745 (0.507 to 1.046)	0.991 (0.875 to 1.169)
26695_HP0042	1.107 (0.656 to 1.583)	1.104 (0.396 to 1.747)	0.966 (0.263 to 2.278)	1.052 (0.63 to 1.361)	1.148 (0.75 to 1.725)	0.992 (0.484 to 1.884)	1.107 (0.678 to 1.682)	1.143 (0.521 to 1.706)	1.169 (0.966 to 1.652)	1.021 (0.54 to 1.845)	1.15 (0.757 to 1.621)	1.028 (0.472 to 1.796)	1.129 (0.886 to 1.666)	1.208 (0.843 to 1.877)	0.976 (0.683 to 1.662)	1.003 (0.355 to 1.571)	0.988 (0.877 to 1.147)
26695_HP0043	0.318 (0.187 to 0.494)	0.609 (0.269 to 1.065)	0.326 (0.0956 to 0.655)	0.377 (0.219 to 0.717)	0.334 (0.189 to 0.538)	0.691 (0.201 to 1.184)	0.77 (0.36 to 1.011)	0.879 (0.516 to 1.248)	0.618 (0.27 to 0.941)	0.668 (0.307 to 1.037)	0.381 (0.218 to 0.533)	0.326 (0.194 to 0.596)	0.36 (0.214 to 0.578)	0.378 (0.192 to 0.639)	0.665 (0.275 to 1.351)	0.991 (0.453 to 1.318)	1.002 (0.639 to 1.285)
26695_HP0044	0.923 (0.502 to 1.518)	0.952 (0.691 to 1.239)	0.971 (0.444 to 1.458)	0.876 (0.649 to 1.109)	0.929 (0.706 to 1.187)	0.999 (0.137 to 1.643)	0.821 (0.527 to 0.973)	0.933 (0.67 to 1.119)	0.781 (0.51 to 0.931)	0.847 (0.458 to 1.153)	0.954 (0.726 to 1.184)	0.854 (0.618 to 1.06)	0.95 (0.676 to 1.149)	0.963 (0.658 to 1.264)	0.951 (0.341 to 1.429)	0.797 (0.222 to 1.708)	0.994 (0.86 to 1.122)
26695_HP0045	1.011 (0.419 to 1.808)	1.093 (0.754 to 1.624)	0.666 (0.217 to 1.425)	0.867 (0.57 to 1.558)	1.119 (0.736 to 1.675)	1.137 (0.267 to 2.284)	0.894 (0.531 to 1.467)	1.019 (0.411 to 1.544)	1.05 (0.682 to 1.492)	0.969 (0.612 to 1.259)	1.174 (0.89 to 1.461)	0.96 (0.53 to 1.499)	1.051 (0.653 to 1.758)	1.231 (0.716 to 1.601)	0.988 (0.44 to 1.538)	1.114 (0.591 to 2.112)	1.001 (0.832 to 1.212)
26695_HP0047	0.916 (0.452 to 1.489)	0.958 (0.551 to 1.505)	0.825 (0.511 to 1.207)	0.956 (0.692 to 1.172)	0.944 (0.664 to 1.123)	0.936 (0.195 to 1.7)	0.869 (0.619 to 1.192)	0.892 (0.617 to 1.343)	0.821 (0.595 to 0.994)	1.021 (0.562 to 1.524)	0.876 (0.621 to 1.141)	1.009 (0.518 to 1.289)	0.931 (0.558 to 1.114)	0.929 (0.646 to 1.203)	0.989 (0.362 to 2.134)	0.994 (0.396 to 1.416)	0.971 (0.887 to 1.033)
J99_JHP0041	1.153 (0.647 to 1.653)	1.199 (0.709 to 1.796)	1.254 (0.328 to 2.456)	1.06 (0.623 to 1.534)	1.13 (0.674 to 2.189)	1.202 (0.739 to 1.901)	0.987 (0.517 to 2.308)	1.014 (0.35 to 1.744)	1.185 (0.679 to 2.148)	1.027 (0.561 to 1.929)	1.204 (1.063 to 1.459)	1.089 (0.696 to 1.868)	1.181 (0.733 to 1.8)	1.279 (0.83 to 2.168)	1.088 (0.466 to 1.688)	0.911 (0.476 to 1.203)	0.971 (0.906 to 1.027)
26695_HP0048	0.543 (0.261 to 1.265)	1.101 (0.405 to 1.847)	0.357 (0.122 to 1.338)	0.601 (0.241 to 1.325)	0.696 (0.302 to 2.031)	1.491 (0.223 to 2.762)	1.039 (0.356 to 1.53)	1.373 (0.675 to 2.182)	1.09 (0.487 to 1.579)	0.95 (0.523 to 1.863)	1.064 (0.472 to 1.527)	0.604 (0.297 to 1.478)	0.795 (0.274 to 1.594)	0.756 (0.325 to 1.961)	1.243 (0.334 to 1.832)	3.399 (0.685 to 6.708)	0.965 (0.924 to 1.006)
26695_HP0049	0.801 (0.274 to 1.712)	0.904 (0.614 to 1.44)	0.639 (0.181 to 1.494)	0.799 (0.394 to 1.381)	0.821 (0.402 to 1.303)	0.993 (0.152 to 1.923)	0.838 (0.411 to 1.185)	0.981 (0.596 to 1.223)	0.755 (0.312 to 1.116)	0.954 (0.614 to 1.555)	0.89 (0.627 to 1.204)	0.916 (0.603 to 1.259)	0.867 (0.451 to 1.183)	0.889 (0.434 to 1.335)	0.91 (0.464 to 1.425)	0.984 (0.205 to 1.629)	0.99 (0.907 to 1.119)
26695_HP0050	0.444 (0.258 to 0.655)	0.64 (0.395 to 0.892)	0.455 (0.26 to 0.663)	0.423 (0.324 to 0.693)	0.388 (0.343 to 0.448)	0.627 (0.352 to 1.077)	1.013 (0.653 to 1.54)	0.851 (0.288 to 1.184)	0.79 (0.492 to 1.182)	0.478 (0.289 to 0.701)	0.474 (0.34 to 0.562)	0.431 (0.338 to 0.68)	0.384 (0.282 to 0.522)	0.61 (0.435 to 0.952)	0.507 (0.328 to 0.814)	1.116 (0.771 to 1.533)	1.04 (0.962 to 1.16)
26695_HP0051	1.408 (0.64 to 2.315)	1.592 (0.987 to 2.37)	1.555 (0.501 to 3.195)	1.571 (0.978 to 2.013)	1.655 (1.225 to 2.48)	1.524 (0.76 to 2.497)	1.986 (1.379 to 3.288)	2.009 (1.219 to 2.587)	1.952 (1.492 to 2.179)	1.444 (0.904 to 2.117)	1.74 (1.416 to 2.192)	1.523 (0.779 to 2.039)	1.506 (1.205 to 1.801)	1.839 (1.453 to 2.377)	1.544 (0.754 to 2.146)	5.191 (1.395 to 7.398)	1.017 (0.932 to 1.091)
26695_HP0052	0.28 (0.159 to 0.567)	0.624 (0.204 to 1.395)	0.215 (0.0907 to 0.327)	0.221 (0.104 to 0.405)	0.302 (0.0634 to 0.872)	0.861 (0.161 to 1.549)	0.626 (0.159 to 1.32)	1.077 (0.156 to 2.065)	0.576 (0.197 to 1.322)	0.467 (0.119 to 1.113)	0.393 (0.195 to 0.629)	0.235 (0.133 to 0.501)	0.349 (0.149 to 0.977)	0.312 (0.128 to 0.687)	0.688 (0.114 to 1.056)	33.89 (15.08 to 42.25)	1.04 (0.902 to 1.181)
26695_HP0053	0.0992 (0.0228 to 0.224)	0.141 (0.0562 to 0.245)	0.146 (0.034 to 0.275)	0.102 (0.0655 to 0.169)	0.117 (0.0616 to 0.212)	0.138 (0.0807 to 0.248)	0.103 (0.0602 to 0.223)	0.115 (0.077 to 0.217)	0.105 (0.0401 to 0.222)	0.122 (0.0692 to 0.206)	0.0874 (0.0333 to 0.134)	0.121 (0.0524 to 0.308)	0.0978 (0.051 to 0.186)	0.104 (0.0669 to 0.168)	0.126 (0.0829 to 0.199)	14.09 (4.199 to 22.62)	0.998 (0.906 to 1.08)
26695_HP0054	0.106 (0.0724 to 0.181)	0.298 (0.163 to 0.56)	0.187 (0.069 to 0.653)	0.237 (0.0776 to 0.763)	0.148 (0.128 to 0.175)	0.333 (0.16 to 0.579)	0.158 (0.0441 to 0.283)	0.211 (0.0706 to 0.293)	0.0956 (0.029 to 0.224)	0.258 (0.104 to 0.453)	0.171 (0.118 to 0.262)	0.229 (0.134 to 0.675)	0.105 (0.069 to 0.193)	0.193 (0.0738 to 0.53)	0.265 (0.0851 to 0.527)	8.929 (3.322 to 25.7)	1.047 (0.99 to 1.145)
26695_HP0659	0.0493 (0.01 to 0.135)	0.293 (0.124 to 1.425)	0.207 (0.0618 to 0.615)	0.215 (0.0597 to 0.668)	0.0859 (0.0354 to 0.185)	0.383 (0.0704 to 1.124)	0.153 (0.0422 to 0.339)	0.183 (0.0516 to 0.49)	0.0711 (0.03 to 0.224)	0.322 (0.056 to 0.764)	0.0704 (0.0257 to 0.141)	0.17 (0.0432 to 0.34)	0.054 (0.0305 to 0.0937)	0.0902 (0.0208 to 0.302)	0.263 (0.054 to 0.633)	8.648 (0.729 to 53.91)	1.083 (0.966 to 1.247)
26695_HP0055	0.945 (0.621 to 1.526)	0.932 (0.739 to 1.254)	0.847 (0.323 to 1.562)	0.84 (0.614 to 1.119)	0.953 (0.653 to 1.169)	1.001 (0.54 to 1.364)	0.97 (0.506 to 1.372)	0.983 (0.699 to 1.461)	0.935 (0.627 to 1.116)	0.986 (0.782 to 1.556)	0.951 (0.587 to 1.291)	0.867 (0.489 to 1.18)	0.904 (0.618 to 1.41)	0.98 (0.394 to 1.549)	0.921 (0.588 to 1.505)	1.056 (0.669 to 1.814)	1.058 (0.92 to 1.175)
26695_HP0056	0.286 (0.124 to 0.497)	0.378 (0.182 to 0.832)	0.226 (0.113 to 0.395)	0.234 (0.172 to 0.301)	0.287 (0.169 to 0.343)	0.448 (0.145 to 0.744)	0.778 (0.406 to 1.01)	0.817 (0.41 to 1.144)	0.683 (0.291 to 0.85)	0.379 (0.214 to 0.758)	0.26 (0.2 to 0.337)	0.251 (0.15 to 0.407)	0.303 (0.147 to 0.46)	0.309 (0.222 to 0.43)	0.34 (0.139 to 0.519)	0.906 (0.468 to 1.151)	0.954 (0.866 to 1.016)
26695_HP0057	0.984 (0.318 to 2.405)	0.854 (0.407 to 1.842)	0.543 (0.0811 to 1.301)	0.842 (0.137 to 2.006)	0.903 (0.307 to 1.705)	0.945 (0.526 to 1.788)	1.351 (0.372 to 2.694)	1.253 (0.781 to 2.925)	1.362 (0.429 to 3.145)	1.002 (0.27 to 2.328)	1.017 (0.628 to 1.502)	1.139 (0.573 to 2.05)	0.961 (0.479 to 1.433)	0.957 (0.329 to 2.168)	0.938 (0.345 to 2.132)	0.997 (0.528 to 1.413)	1.061 (0.92 to 1.242)
26695_HP0059	0.359 (0.181 to 0.635)	1.095 (0.22 to 2.053)	0.268 (0.125 to 1.417)	0.386 (0.147 to 1.754)	0.376 (0.208 to 1.229)	1.205 (0.484 to 2.195)	0.271 (0.187 to 0.552)	0.62 (0.245 to 1.272)	0.283 (0.108 to 0.412)	0.626 (0.174 to 1.668)	0.728 (0.417 to 1.253)	0.402 (0.216 to 0.842)	0.562 (0.195 to 0.988)	0.583 (0.255 to 1.113)	1.223 (0.219 to 1.719)	3.218 (1.099 to 4.819)	1.042 (0.983 to 1.186)
J99_JHP0053	0.238 (0.0967 to 0.427)	0.535 (0.163 to 1)	0.238 (0.0801 to 0.426)	0.276 (0.114 to 0.496)	0.299 (0.131 to 0.624)	0.609 (0.146 to 1.278)	0.393 (0.157 to 0.787)	0.646 (0.469 to 0.993)	0.341 (0.162 to 0.542)	0.422 (0.194 to 0.889)	0.38 (0.204 to 0.586)	0.253 (0.146 to 0.489)	0.323 (0.163 to 0.607)	0.336 (0.194 to 0.659)	0.58 (0.198 to 1.303)	1.522 (0.273 to 2.471)	1.024 (0.729 to 1.45)
26695_HP0060	0.369 (0.191 to 0.622)	0.462 (0.258 to 0.749)	0.354 (0.093 to 0.878)	0.401 (0.226 to 0.744)	0.361 (0.237 to 0.715)	0.408 (0.176 to 0.658)	0.323 (0.181 to 0.64)	0.317 (0.194 to 0.428)	0.454 (0.297 to 0.92)	0.358 (0.164 to 0.553)	0.45 (0.273 to 0.776)	0.392 (0.195 to 1.003)	0.337 (0.23 to 0.532)	0.488 (0.27 to 0.844)	0.394 (0.192 to 0.813)	3.522 (1.919 to 4.618)	1.158 (0.897 to 1.319)
J99_JHP0055	0.918	1.086 (0.624 to 1.612)	0.527 (0.175 to 1.946)	0.595 (0.259 to 1.569)	0.661 (0.168 to 0.991)	1.037 (0.29 to 1.693)	1.02 (0.656 to 1.333)	1.205 (0.707 to 1.726)	0.92 (0.501 to 1.083)	0.843 (0.384 to 1.442)	0.687 (0.331 to 0.927)	0.702 (0.442 to 1.078)	0.753 (0.581 to 1.001)	0.652 (0.206 to 1.36)	1.062 (0.211 to 2.062)	1.472 (0.661 to 2.222)	0.962 (0.743 to 1.174)
26695_HP0061	1.122 (0.417 to 1.912)	1.253 (0.463 to 1.672)	1.261 (0.678 to 1.776)	1.27 (0.931 to 1.537)	1.081 (0.805 to 1.47)	0.992 (0.314 to 1.532)	0.686 (0.504 to 1.18)	0.791 (0.397 to 1.091)	0.645 (0.349 to 0.83)	1.155 (0.621 to 1.569)	1.061 (0.726 to 1.421)	1.428 (1.132 to 1.844)	1.153 (0.757 to 1.738)	1.174 (0.884 to 1.763)	1.198 (0.697 to 1.591)	0.954 (0.521 to 1.116)	0.982 (0.751 to 1.203)
26695_HP0062	0.874 (0.385 to 1.871)	1.064 (0.236 to 2.062)	0.91 (0.258 to 2.015)	1.086 (0.527 to 1.605)	0.987 (0.428 to 1.556)	0.972 (0.177 to 2.079)	0.356 (0.178 to 0.545)	0.66 (0.307 to 0.954)	0.403 (0.133 to 0.615)	0.985 (0.415 to 1.87)	0.884 (0.674 to 1.173)	0.914 (0.475 to 1.545)	1.004 (0.524 to 1.432)	0.875 (0.411 to 1.318)	1.17 (0.551 to 2.218)	0.952 (0.376 to 1.566)	0.973 (0.861 to 1.095)
26695_HP0063	0.265 (0.0914 to 0.489)	0.368 (0.199 to 0.59)	0.166 (0.0547 to 0.309)	0.243 (0.137 to 0.553)	0.234 (0.191 to 0.309)	0.404 (0.0681 to 0.76)	0.314 (0.22 to 0.443)	0.432 (0.208 to 0.722)	0.333 (0.13 to 0.508)	0.368 (0.103 to 0.698)	0.285 (0.189 to 0.402)	0.314 (0.235 to 0.552)	0.251 (0.103 to 0.38)	0.277 (0.157 to 0.39)	0.388 (0.203 to 0.61)	3.282 (1.735 to 4.738)	1.06 (0.815 to 1.198)
26695_HP0064	1.321 (0.526 to 2.315)	1.046 (0.627 to 1.723)	1.129 (0.39 to 2.185)	1.218 (0.872 to 1.655)	1.286 (1.023 to 2.236)	0.922 (0.446 to 1.304)	0.533 (0.247 to 0.744)	0.723 (0.156 to 1.426)	0.594 (0.276 to 1.085)	1.037 (0.64 to 1.835)	1.3 (1.016 to 1.899)	1.27 (0.954 to 2.151)	1.245 (0.842 to 2.054)	1.475 (0.928 to 2.21)	0.997 (0.571 to 1.565)	1.46 (0.953 to 1.924)	1.032 (0.851 to 1.148)
26695_HP0065	0.32 (0.126 to 0.559)	0.704 (0.254 to 1.396)	0.233 (0.0744 to 0.421)	0.298 (0.172 to 0.882)	0.36 (0.191 to 0.816)	0.731 (0.158 to 1.193)	0.274 (0.13 to 0.378)	0.653 (0.18 to 1.137)	0.289 (0.145 to 0.459)	0.493 (0.214 to 1.181)	0.459 (0.306 to 0.656)	0.332 (0.203 to 0.517)	0.346 (0.191 to 0.503)	0.412 (0.243 to 0.648)	0.65 (0.115 to 1.083)	3.815 (2.324 to 5.183)	1.04 (0.947 to 1.15)
26695_HP0066	0.308 (0.125 to 0.548)	0.402 (0.199 to 0.721)	0.342 (0.239 to 0.553)	0.343 (0.227 to 0.577)	0.319 (0.208 to 0.59)	0.446 (0.291 to 0.803)	0.326 (0.215 to 0.66)	0.36 (0.208 to 0.579)	0.326 (0.204 to 0.549)	0.359 (0.225 to 0.486)	0.27 (0.155 to 0.374)	0.352 (0.214 to 0.618)	0.321 (0.215 to 0.399)	0.341 (0.231 to 0.591)	0.349 (0.22 to 0.616)	2.809 (1.433 to 4.23)	0.996 (0.901 to 1.081)
26695_HP0067	0.457 (0.126 to 1.19)	0.667 (0.178 to 0.972)	0.341 (0.0516 to 0.891)	0.441 (0.103 to 0.876)	0.605 (0.131 to 1.107)	0.897 (0.179 to 1.521)	0.417 (0.0993 to 0.852)	0.629 (0.243 to 1.202)	0.315 (0.112 to 0.579)	0.648 (0.171 to 1.144)	0.628 (0.194 to 0.884)	0.477 (0.102 to 0.917)	0.532 (0.192 to 1.17)	0.585 (0.176 to 1.179)	0.691 (0.262 to 1.104)	0.875 (0.284 to 1.544)	0.965 (0.835 to 1.149)
26695_HP0068	0.688 (0.249 to 1.252)	1.023 (0.519 to 1.751)	0.657 (0.211 to 1.279)	0.946 (0.426 to 1.696)	0.875 (0.414 to 1.167)	1.017 (0.547 to 1.458)	0.672 (0.294 to 0.975)	0.878 (0.389 to 1.223)	0.711 (0.352 to 0.892)	0.923 (0.389 to 1.921)	0.913 (0.656 to 1.15)	0.835 (0.274 to 1.21)	0.868 (0.5 to 1.096)	0.942 (0.613 to 1.311)	1.019 (0.458 to 1.505)	0.887 (0.647 to 1.108)	1.023 (0.932 to 1.164)
26695_HP0069	0.81 (0.384 to 1.454)	0.99 (0.376 to 1.436)	0.719 (0.143 to 1.323)	0.992 (0.676 to 1.413)	0.872 (0.42 to 1.178)	0.953 (0.255 to 1.596)	1.078 (0.665 to 1.547)	1.009 (0.612 to 1.649)	0.943 (0.6 to 1.353)	1.139 (0.558 to 1.718)	0.944 (0.822 to 1.185)	0.99 (0.467 to 1.607)	0.894 (0.552 to 1.163)	0.92 (0.646 to 1.252)	1.025 (0.492 to 1.577)	0.934 (0.47 to 1.201)	0.993 (0.864 to 1.077)
26695_HP0070	0.371 (0.118 to 0.686)	0.706 (0.219 to 1.323)	0.327 (0.137 to 0.818)	0.525 (0.177 to 1.09)	0.423 (0.196 to 0.785)	0.748 (0.419 to 1.568)	0.864 (0.647 to 1.516)	0.906 (0.597 to 1.621)	0.876 (0.592 to 1.413)	1.003 (0.543 to 1.731)	0.779 (0.575 to 1.11)	0.435 (0.165 to 1.172)	0.487 (0.251 to 0.744)	0.506 (0.283 to 0.795)	0.773 (0.387 to 1.224)	0.793 (0.374 to 1.119)	0.955 (0.777 to 1.107)
26695_HP0071	1.36 (0.571 to 2.546)	1.14 (0.605 to 1.942)	1.19 (0.297 to 2.401)	1.161 (0.705 to 1.737)	1.246 (0.736 to 2)	1.173 (0.533 to 1.756)	1.08 (0.638 to 1.528)	1.192 (0.678 to 2.33)	1.367 (0.939 to 2.556)	1.149 (0.816 to 1.761)	1.36 (0.863 to 1.736)	1.255 (0.741 to 1.963)	1.245 (0.715 to 2.214)	1.461 (0.831 to 2.183)	1.052 (0.588 to 1.559)	0.917 (0.198 to 2.594)	0.931 (0.807 to 1.157)
26695_HP0072	0.98 (0.549 to 1.601)	1.011 (0.559 to 1.373)	0.99 (0.441 to 1.569)	1.01 (0.804 to 1.349)	0.996 (0.779 to 1.335)	0.903 (0.447 to 1.257)	1.102 (0.814 to 1.754)	1.026 (0.768 to 1.34)	1.012 (0.789 to 1.351)	1.05 (0.534 to 1.494)	0.947 (0.814 to 1.205)	1.068 (0.796 to 1.376)	1.026 (0.721 to 1.177)	1.046 (0.771 to 1.328)	0.968 (0.622 to 1.272)	1.008 (0.472 to 1.472)	0.986 (0.906 to 1.101)
26695_HP0073	0.987 (0.465 to 1.49)	1.068 (0.675 to 1.442)	0.991 (0.286 to 1.665)	1.173 (0.669 to 1.849)	1.131 (0.498 to 1.551)	1.023 (0.252 to 1.967)	0.989 (0.723 to 1.413)	1.006 (0.224 to 1.622)	1.065 (0.533 to 1.973)	0.932 (0.233 to 1.992)	1.191 (0.789 to 1.597)	1.132 (0.773 to 1.532)	1.106 (0.442 to 1.365)	1.153 (0.522 to 1.746)	1.018 (0.538 to 1.715)	1.013 (0.314 to 1.805)	1.056 (0.912 to 1.175)
26695_HP0074	1.025 (0.41 to 2.344)	0.889 (0.389 to 1.958)	0.61 (0.224 to 1.479)	0.821 (0.291 to 1.576)	0.93 (0.309 to 1.798)	0.907 (0.419 to 1.541)	0.795 (0.253 to 1.423)	0.844 (0.498 to 1.212)	1.054 (0.355 to 2.156)	0.839 (0.309 to 1.42)	1.309 (0.876 to 2.288)	0.715 (0.229 to 1.36)	1.01 (0.586 to 1.921)	1.24 (0.598 to 1.989)	0.795 (0.491 to 1.307)	0.903 (0.633 to 1.622)	1.01 (0.905 to 1.115)
26695_HP0075	1.068 (0.568 to 1.756)	1.11 (0.437 to 1.587)	0.841 (0.579 to 1.179)	0.995 (0.594 to 1.248)	0.974 (0.753 to 1.159)	1.122 (0.408 to 1.804)	1.031 (0.635 to 1.39)	1.038 (0.156 to 1.507)	1.077 (0.778 to 1.417)	1.005 (0.543 to 1.412)	1.082 (0.905 to 1.255)	0.995 (0.674 to 1.285)	1.095 (0.428 to 1.607)	1.097 (0.813 to 1.364)	1.025 (0.26 to 1.615)	0.919 (0.763 to 1.137)	1.002 (0.96 to 1.082)
26695_HP0076	1.071 (0.486 to 1.797)	1.209 (0.544 to 1.881)	1.717 (0.522 to 3.65)	1.255 (0.841 to 1.715)	1.139 (0.877 to 1.559)	1.053 (0.48 to 1.716)	1.051 (0.687 to 1.629)	1.099 (0.435 to 2.063)	1.032 (0.665 to 1.379)	1.147 (0.434 to 1.877)	1.004 (0.83 to 1.25)	1.278 (0.955 to 1.652)	1.102 (0.574 to 1.529)	1.078 (0.733 to 1.374)	1.213 (0.559 to 1.787)	1.037 (0.249 to 1.429)	0.984 (0.833 to 1.151)
26695_HP0077	0.966 (0.573 to 1.684)	0.897 (0.518 to 1.674)	0.314 (0.0711 to 0.917)	0.661 (0.312 to 1.356)	0.91 (0.429 to 1.57)	0.997 (0.406 to 1.823)	1.026 (0.58 to 1.377)	1.002 (0.349 to 2)	1.166 (0.754 to 1.581)	0.96 (0.455 to 1.429)	1.136 (0.925 to 1.344)	0.866 (0.703 to 1.06)	1.059 (0.695 to 1.543)	1.066 (0.767 to 1.317)	0.823 (0.235 to 1.194)	1.287 (0.792 to 2.041)	1.123 (0.973 to 1.255)
J99_JHP0073	1.01 (0.576 to 1.792)	1.221 (0.814 to 1.831)	0.781 (0.253 to 1.471)	0.819 (0.588 to 1.176)	1.057 (0.622 to 1.504)	1.06 (0.736 to 1.481)	1.227 (0.864 to 1.531)	1.106 (0.866 to 1.389)	1.176 (0.607 to 1.668)	1.033 (0.584 to 1.356)	1.215 (0.949 to 1.55)	1.079 (0.791 to 1.545)	1.091 (0.734 to 1.388)	1.247 (0.708 to 1.989)	1.059 (0.557 to 1.796)	0.893 (0.616 to 1.412)	1.022 (0.872 to 1.232)
26695_HP0078	0.868 (0.167 to 1.686)	1.33 (0.605 to 1.987)	0.554 (0.185 to 1.048)	1.016 (0.35 to 1.775)	1.014 (0.431 to 1.674)	1.415 (0.665 to 2.538)	0.814 (0.332 to 1.437)	1.353 (0.338 to 2.104)	0.734 (0.229 to 1.304)	0.918 (0.2 to 2.019)	1.274 (0.935 to 1.666)	0.834 (0.398 to 1.733)	1.173 (0.571 to 1.947)	1.032 (0.681 to 1.557)	1.46 (0.426 to 2.156)	5.047 (2.167 to 7.484)	0.994 (0.913 to 1.122)
26695_HP0079	0.924 (0.483 to 1.755)	1.324 (0.629 to 1.968)	0.485 (0.286 to 1.053)	0.922 (0.461 to 1.483)	0.952 (0.508 to 1.757)	1.394 (0.616 to 2.324)	1.391 (0.521 to 1.961)	1.398 (0.259 to 2.176)	1.155 (0.749 to 1.595)	1.136 (0.445 to 1.687)	1.32 (0.944 to 1.57)	0.937 (0.367 to 1.537)	1.198 (0.634 to 1.943)	1.087 (0.593 to 1.415)	1.33 (0.435 to 1.924)	3.701 (3 to 4.263)	0.976 (0.879 to 1.034)
26695_HP0080	3.408 (1.555 to 6.981)	2.957 (1.101 to 4.177)	3.511 (0.974 to 9.103)	2.773 (1.564 to 3.54)	3.163 (1.974 to 5.489)	2.647 (1.173 to 4.698)	0.25 (0.153 to 0.562)	0.236 (0.129 to 0.529)	0.408 (0.304 to 0.543)	2.077 (1.039 to 4.355)	2.768 (2.246 to 3.055)	2.382 (1.311 to 3.52)	2.978 (1.645 to 4.99)	2.698 (1.9 to 3.295)	2.41 (1.041 to 3.862)	2.612 (0.761 to 4.039)	0.948 (0.75 to 1.149)
J99_JHP0074	0.598 (0.148 to 1.184)	1.185 (0.445 to 2.05)	0.449 (0.185 to 1.275)	0.585 (0.199 to 1.323)	0.75 (0.341 to 1.338)	1.052 (0.752 to 2.198)	1.131 (0.682 to 1.913)	0.881 (0.557 to 1.386)	1.416 (0.899 to 2.313)	0.693 (0.314 to 1.14)	1.063 (0.674 to 1.58)	0.453 (0.253 to 1.238)	0.83 (0.458 to 1.318)	0.929 (0.459 to 1.743)	1.019 (0.387 to 1.772)	0.674 (0.487 to 1.316)	0.96 (0.773 to 1.202)
26695_HP0082	0.91 (0.375 to 2.176)	1.015 (0.498 to 1.571)	0.879 (0.206 to 1.832)	0.572 (0.23 to 1.03)	0.587 (0.287 to 0.903)	0.931 (0.448 to 1.537)	0.544 (0.231 to 0.76)	0.763 (0.134 to 1.231)	0.471 (0.199 to 0.711)	1.006 (0.39 to 1.739)	0.936 (0.619 to 1.114)	0.904 (0.602 to 1.352)	0.963 (0.636 to 1.176)	0.92 (0.56 to 1.399)	0.979 (0.404 to 1.615)	0.826 (0.599 to 1.158)	1.026 (0.913 to 1.256)
26695_HP0083	0.706 (0.361 to 1.094)	0.79 (0.393 to 1.472)	0.465 (0.225 to 1.025)	0.864 (0.587 to 1.235)	0.821 (0.661 to 0.994)	0.93 (0.3 to 1.4)	0.731 (0.307 to 1.188)	0.885 (0.308 to 1.37)	0.851 (0.558 to 1.228)	0.771 (0.362 to 1.211)	0.891 (0.743 to 1.099)	0.732 (0.444 to 1.149)	0.855 (0.417 to 1.218)	0.802 (0.47 to 0.978)	0.885 (0.244 to 1.48)	0.735 (0.623 to 0.909)	1 (0.884 to 1.179)
26695_HP0084	0.525 (0.308 to 0.873)	0.667 (0.281 to 1.156)	0.392 (0.157 to 0.941)	0.829 (0.455 to 1.014)	0.817 (0.315 to 1.343)	0.883 (0.459 to 1.317)	0.753 (0.338 to 1.093)	0.828 (0.484 to 1.44)	0.717 (0.278 to 1.108)	0.719 (0.24 to 1.565)	0.693 (0.428 to 0.906)	0.473 (0.232 to 0.933)	0.652 (0.314 to 0.928)	0.571 (0.362 to 0.904)	0.733 (0.226 to 1.203)	0.81 (0.46 to 1.107)	0.96 (0.864 to 1.061)
26695_HP0085	0.809 (0.431 to 1.259)	0.955 (0.673 to 1.349)	0.669 (0.235 to 1.02)	0.925 (0.794 to 1.115)	0.947 (0.648 to 1.264)	1.002 (0.387 to 1.603)	1.104 (0.524 to 1.478)	1.102 (0.32 to 2.336)	0.984 (0.424 to 1.416)	1.09 (0.445 to 2.243)	0.951 (0.753 to 1.097)	0.966 (0.62 to 1.268)	0.933 (0.58 to 1.228)	0.958 (0.308 to 1.207)	1.007 (0.322 to 1.872)	0.988 (0.224 to 2.578)	1.052 (0.904 to 1.208)
J99_JHP0078	0.863 (0.468 to 1.575)	0.942 (0.672 to 1.075)	0.511 (0.128 to 1.002)	0.884 (0.552 to 1.611)	0.88 (0.602 to 1.145)	0.922 (0.456 to 1.68)	1.173 (0.717 to 1.815)	1.079 (0.509 to 1.37)	0.93 (0.602 to 1.359)	1.042 (0.742 to 1.48)	0.955 (0.769 to 1.167)	1 (0.532 to 1.542)	0.938 (0.125 to 1.459)	0.977 (0.576 to 1.421)	1.008 (0.541 to 1.788)	0.994 (0.479 to 2.691)	1.033 (0.332 to 1.659)
26695_HP0086	1.023 (0.341 to 2.174)	1.026 (0.539 to 1.684)	1.217 (0.622 to 2.836)	1.135 (0.688 to 1.822)	1.12 (0.779 to 1.683)	1.113 (0.339 to 1.992)	1.084 (0.659 to 1.77)	1.034 (0.718 to 1.602)	0.951 (0.564 to 1.501)	1.12 (0.584 to 2.145)	1.017 (0.8 to 1.598)	1.134 (0.709 to 1.901)	1.112 (0.781 to 1.632)	1.054 (0.71 to 1.815)	1.175 (0.601 to 1.975)	0.855 (0.481 to 1.246)	1.005 (0.836 to 1.121)
26695_HP0087	1.045 (0.449 to 1.831)	1.029 (0.496 to 1.764)	0.992 (0.303 to 1.736)	0.854 (0.344 to 1.584)	0.922 (0.224 to 1.221)	0.854 (0.229 to 1.762)	0.997 (0.337 to 1.844)	0.945 (0.166 to 1.756)	1 (0.309 to 1.773)	1.044 (0.145 to 2.342)	1.079 (0.61 to 1.681)	1.186 (0.634 to 1.801)	1.125 (0.403 to 1.443)	1.109 (0.298 to 1.954)	1.037 (0.403 to 1.891)	0.971 (0.15 to 1.598)	0.983 (0.903 to 1.084)
26695_HP0088	0.62 (0.298 to 1.12)	0.896 (0.535 to 1.521)	0.545 (0.198 to 0.881)	1.143 (0.707 to 1.785)	1.155 (0.735 to 1.725)	1.105 (0.625 to 1.788)	1.072 (0.665 to 1.392)	1.043 (0.653 to 1.537)	1.119 (0.905 to 1.434)	0.876 (0.469 to 1.663)	0.901 (0.663 to 1.039)	0.697 (0.211 to 1.369)	0.759 (0.385 to 1.129)	0.842 (0.447 to 1.286)	0.914 (0.3 to 1.326)	0.889 (0.235 to 1.217)	0.997 (0.82 to 1.079)
26695_HP0089	1.035 (0.267 to 1.929)	1.049 (0.688 to 1.696)	1.034 (0.446 to 1.864)	1.019 (0.57 to 1.779)	1.12 (0.71 to 1.468)	0.966 (0.372 to 1.629)	0.933 (0.645 to 1.153)	0.972 (0.437 to 1.765)	1.026 (0.702 to 1.373)	1.068 (0.552 to 1.76)	0.994 (0.797 to 1.27)	1.05 (0.589 to 1.451)	1.074 (0.729 to 1.323)	1.081 (0.587 to 1.629)	1.025 (0.273 to 1.8)	1.032 (0.619 to 1.669)	0.957 (0.794 to 1.051)
26695_HP0090	0.994 (0.267 to 1.985)	0.965 (0.685 to 1.464)	0.655 (0.187 to 1.602)	0.922 (0.599 to 1.478)	1.008 (0.789 to 1.325)	0.942 (0.486 to 1.627)	0.972 (0.564 to 1.505)	0.935 (0.398 to 1.71)	0.783 (0.418 to 1.299)	0.976 (0.439 to 2.054)	0.873 (0.666 to 1.1)	1.071 (0.702 to 1.753)	1.043 (0.807 to 1.382)	0.993 (0.548 to 1.406)	0.984 (0.305 to 1.759)	0.855 (0.587 to 1.319)	0.996 (0.866 to 1.211)
26695_HP0091	0.135 (0.0107 to 0.258)	0.151 (0.0774 to 0.266)	0.162 (0.0476 to 0.258)	0.141 (0.111 to 0.196)	0.143 (0.0847 to 0.226)	0.159 (0.03 to 0.318)	0.15 (0.0917 to 0.23)	0.13 (0.0551 to 0.334)	0.168 (0.0952 to 0.267)	0.155 (0.0534 to 0.291)	0.117 (0.0719 to 0.171)	0.175 (0.0981 to 0.469)	0.135 (0.0314 to 0.18)	0.148 (0.109 to 0.215)	0.144 (0.0571 to 0.278)	1.187 (0.113 to 1.983)	1.013 (0.871 to 1.397)
26695_HP0092	0.537 (0.285 to 0.929)	1.039 (0.746 to 1.436)	0.402 (0.115 to 0.968)	0.926 (0.317 to 1.177)	0.805 (0.241 to 1.177)	0.979 (0.439 to 1.482)	0.787 (0.251 to 1.11)	1.013 (0.332 to 1.65)	0.558 (0.168 to 0.819)	0.89 (0.498 to 1.591)	0.921 (0.814 to 1.168)	0.801 (0.255 to 1.343)	0.499 (0.243 to 0.904)	0.651 (0.279 to 1.174)	0.884 (0.249 to 1.185)	1.123 (0.487 to 1.568)	1.008 (0.894 to 1.132)
26695_HP0093	0.702 (0.272 to 1.159)	0.911 (0.723 to 1.21)	0.822 (0.332 to 1.189)	0.926 (0.594 to 1.424)	0.874 (0.55 to 1.128)	0.982 (0.615 to 1.639)	0.95 (0.408 to 1.458)	1.003 (0.19 to 1.827)	0.843 (0.627 to 1.06)	0.99 (0.545 to 1.577)	1.071 (0.9 to 1.29)	0.846 (0.685 to 1.143)	0.908 (0.581 to 1.14)	1.053 (0.83 to 1.516)	1.001 (0.286 to 1.647)	0.937 (0.594 to 1.366)	1.02 (0.851 to 1.145)
26695_HP0094	0.697 (0.347 to 1.743)	0.879 (0.464 to 1.405)	0.557 (0.222 to 1.047)	0.737 (0.329 to 1.086)	0.73 (0.409 to 1.072)	0.885 (0.507 to 1.598)	0.668 (0.377 to 0.935)	0.863 (0.383 to 1.192)	0.657 (0.331 to 0.897)	1.266 (0.752 to 1.809)	1.069 (0.838 to 1.4)	1.286 (0.92 to 1.88)	1.175 (0.932 to 1.571)	1.138 (0.87 to 1.618)	1.167 (0.708 to 1.697)	0.997 (0.644 to 1.331)	1.013 (0.941 to 1.099)
26695_HP0095	0.863 (0.437 to 1.488)	1.069 (0.371 to 1.64)	0.744 (0.24 to 1.227)	1.061 (0.81 to 1.462)	1.068 (0.902 to 1.348)	0.998 (0.279 to 1.487)	0.943 (0.586 to 1.071)	0.998 (0.696 to 1.385)	0.932 (0.497 to 1.073)	1.132 (0.49 to 1.714)	1.058 (0.774 to 1.17)	1.086 (0.878 to 1.541)	1.139 (0.807 to 1.339)	1.093 (0.832 to 1.374)	1.103 (0.63 to 1.489)	0.757 (0.295 to 1.164)	0.983 (0.847 to 1.056)
26695_HP0096	0.98 (0.502 to 1.714)	1.549 (0.786 to 4.555)	0.862 (0.269 to 2.033)	1.063 (0.711 to 1.816)	0.961 (0.533 to 1.516)	1.309 (0.802 to 1.807)	1.808 (0.935 to 2.825)	1.177 (0.667 to 1.547)	1.555 (0.769 to 2.851)	1.035 (0.546 to 2.105)	1.697 (0.855 to 3.944)	1.044 (0.504 to 1.956)	0.907 (0.534 to 1.594)	1.962 (1.029 to 3.806)	1.167 (0.937 to 1.442)	0.961 (0.538 to 1.608)	1.127 (0.949 to 1.492)
26695_HP0097	0.655 (0.235 to 1.067)	1.029 (0.545 to 1.472)	0.521 (0.179 to 0.979)	0.962 (0.589 to 1.393)	0.84 (0.365 to 1.123)	0.975 (0.435 to 1.82)	0.54 (0.268 to 0.864)	0.928 (0.247 to 1.536)	0.642 (0.315 to 0.863)	0.897 (0.63 to 1.295)	0.874 (0.773 to 1.009)	0.857 (0.41 to 1.57)	0.763 (0.485 to 0.981)	0.857 (0.684 to 1.04)	0.921 (0.403 to 1.598)	1.033 (0.586 to 1.3)	1.016 (0.912 to 1.106)
26695_HP0098	1.049 (0.503 to 2.353)	1.086 (0.735 to 1.61)	1.189 (0.826 to 2.308)	0.972 (0.596 to 1.453)	0.993 (0.705 to 1.472)	0.965 (0.462 to 1.882)	1.1 (0.792 to 1.975)	1.03 (0.572 to 1.738)	1.012 (0.625 to 1.641)	0.973 (0.465 to 1.455)	0.887 (0.706 to 1.312)	0.954 (0.588 to 1.809)	1.065 (0.757 to 1.504)	0.929 (0.61 to 1.543)	0.949 (0.493 to 1.682)	0.947 (0.508 to 1.406)	1.009 (0.913 to 1.147)
26695_HP0099	1.108 (0.736 to 1.627)	1.109 (0.232 to 1.846)	0.994 (0.682 to 1.621)	0.898 (0.639 to 1.191)	0.835 (0.736 to 1.058)	0.976 (0.296 to 1.461)	1.006 (0.549 to 1.573)	0.954 (0.583 to 1.367)	0.957 (0.697 to 1.624)	0.925 (0.55 to 1.34)	0.866 (0.73 to 0.99)	0.908 (0.449 to 1.527)	0.914 (0.572 to 1.284)	0.92 (0.689 to 1.262)	0.989 (0.416 to 1.68)	0.826 (0.325 to 1.43)	0.994 (0.949 to 1.032)
26695_HP0100	0.958 (0.368 to 1.67)	1.266 (0.855 to 1.638)	1.245 (0.569 to 2.756)	1.024 (0.741 to 1.735)	0.931 (0.635 to 1.203)	1.064 (0.105 to 1.722)	1.155 (0.779 to 2.319)	1.026 (0.577 to 1.552)	0.904 (0.706 to 1.318)	1.13 (0.584 to 1.871)	0.976 (0.859 to 1.392)	1.181 (0.807 to 1.994)	0.967 (0.657 to 1.288)	0.89 (0.578 to 1.262)	1.199 (0.585 to 1.677)	0.82 (0.156 to 1.625)	0.964 (0.88 to 1.026)
26695_HP0101	0.967 (0.306 to 3.023)	0.868 (0.252 to 1.359)	0.427 (0.159 to 1.031)	0.729 (0.375 to 1.221)	1.01 (0.72 to 1.225)	0.983 (0.445 to 2.036)	0.786 (0.446 to 1.254)	0.822 (0.261 to 1.463)	0.84 (0.473 to 1.133)	0.935 (0.672 to 1.286)	0.905 (0.652 to 1.186)	0.709 (0.375 to 1.035)	0.998 (0.61 to 1.623)	0.84 (0.432 to 1.131)	0.832 (0.267 to 1.824)	1.004 (0.528 to 2.351)	1.06 (0.908 to 1.258)
26695_HP0102	0.551 (0.15 to 0.956)	0.736 (0.233 to 1.308)	0.857 (0.506 to 1.522)	0.806 (0.573 to 1.036)	0.653 (0.459 to 0.972)	0.763 (0.228 to 1.498)	0.62 (0.473 to 1.037)	0.672 (0.371 to 1.264)	0.693 (0.338 to 0.95)	0.802 (0.194 to 1.252)	0.73 (0.636 to 0.85)	0.693 (0.529 to 0.874)	0.637 (0.259 to 1.182)	0.764 (0.638 to 0.965)	0.778 (0.322 to 1.696)	1.103 (0.476 to 1.728)	1.023 (0.919 to 1.13)
26695_HP0103	0.566 (0.141 to 1.194)	0.804 (0.363 to 1.682)	0.397 (0.0708 to 0.816)	0.61 (0.234 to 0.921)	0.598 (0.293 to 0.829)	0.852 (0.397 to 1.53)	0.598 (0.227 to 0.911)	0.761 (0.438 to 1.192)	0.516 (0.204 to 0.716)	0.762 (0.334 to 1.441)	0.665 (0.443 to 0.801)	0.537 (0.239 to 0.896)	0.665 (0.139 to 1.167)	0.617 (0.237 to 0.812)	0.842 (0.368 to 1.691)	0.918 (0.548 to 1.223)	1.011 (0.92 to 1.215)
26695_HP0104	0.315 (0.0933 to 0.734)	0.463 (0.254 to 0.902)	0.346 (0.116 to 0.583)	0.425 (0.181 to 0.654)	0.304 (0.198 to 0.461)	0.442 (0.0423 to 0.77)	0.384 (0.26 to 0.742)	0.398 (0.184 to 0.625)	0.325 (0.168 to 0.521)	0.395 (0.197 to 0.677)	0.362 (0.275 to 0.455)	0.327 (0.225 to 0.471)	1.286 (0.576 to 1.812)	1.09 (0.611 to 1.581)	1.729 (0.831 to 3.238)	2.075 (0.188 to 4.374)	1.001 (0.748 to 1.161)
26695_HP0105	1.021 (0.428 to 1.528)	0.915 (0.298 to 1.821)	1.059 (0.686 to 1.452)	1.084 (0.548 to 2.01)	1.141 (0.893 to 1.495)	1.001 (0.266 to 1.618)	0.933 (0.308 to 1.674)	0.901 (0.379 to 1.535)	1.084 (0.68 to 1.627)	0.973 (0.462 to 1.43)	1.005 (0.77 to 1.333)	1.033 (0.3 to 1.893)	1.162 (0.585 to 1.553)	1.091 (0.299 to 1.907)	1.061 (0.322 to 2.859)	0.987 (0.2 to 1.681)	1.012 (0.959 to 1.128)
26695_HP0106	1.016 (0.432 to 1.62)	1.056 (0.465 to 1.602)	0.959 (0.209 to 2.069)	1.04 (0.53 to 1.354)	1.065 (0.701 to 1.307)	1.063 (0.461 to 1.513)	1.204 (0.646 to 1.805)	1.086 (0.436 to 1.937)	1.135 (0.753 to 1.397)	0.977 (0.258 to 1.443)	1.26 (0.91 to 1.442)	1.033 (0.518 to 1.282)	1.045 (0.527 to 1.412)	1.131 (0.571 to 1.625)	1.022 (0.462 to 2.285)	0.9 (0.487 to 1.388)	1.003 (0.92 to 1.105)
26695_HP0107	0.56 (0.287 to 1.105)	0.933 (0.557 to 1.952)	0.471 (0.112 to 0.758)	0.513 (0.298 to 0.747)	0.63 (0.399 to 0.837)	0.942 (0.241 to 1.882)	0.43 (0.17 to 0.547)	0.573 (0.356 to 0.86)	0.452 (0.347 to 0.743)	0.809 (0.293 to 1.741)	0.687 (0.415 to 0.894)	0.513 (0.356 to 0.65)	0.689 (0.417 to 0.882)	0.652 (0.432 to 0.982)	0.851 (0.369 to 1.281)	0.827 (0.374 to 1.751)	1.028 (0.811 to 1.221)
26695_HP0108	0.326 (0.11 to 0.532)	0.34 (0.184 to 0.718)	0.225 (0.0167 to 0.765)	0.293 (0.118 to 0.495)	0.325 (0.0615 to 0.501)	0.319 (0.0532 to 0.502)	0.336 (0.166 to 0.463)	0.317 (0.126 to 0.72)	0.349 (0.178 to 0.494)	0.305 (0.0837 to 0.577)	0.365 (0.271 to 0.485)	0.308 (0.196 to 0.386)	0.375 (0.224 to 0.617)	0.417 (0.229 to 0.838)	0.325 (0.123 to 0.711)	3.647 (2.283 to 4.884)	1.067 (0.965 to 1.2)
26695_HP0109	0.987 (0.531 to 1.382)	0.99 (0.262 to 1.56)	1.055 (0.61 to 1.789)	0.969 (0.56 to 1.314)	1.017 (0.774 to 1.234)	1.052 (0.372 to 1.686)	0.983 (0.698 to 1.298)	0.933 (0.181 to 1.712)	0.917 (0.509 to 1.549)	1.056 (0.746 to 1.433)	0.945 (0.742 to 1.07)	0.993 (0.606 to 1.508)	1.076 (0.827 to 1.462)	0.996 (0.478 to 1.839)	1.109 (0.504 to 1.769)	0.995 (0.63 to 1.469)	0.97 (0.917 to 1.106)
26695_HP0110	0.327 (0.0915 to 0.728)	0.605 (0.246 to 1.522)	0.399 (0.191 to 0.556)	0.374 (0.192 to 0.645)	0.38 (0.267 to 0.496)	0.705 (0.407 to 1.273)	0.892 (0.71 to 1.387)	0.878 (0.471 to 1.436)	0.924 (0.564 to 1.301)	0.883 (0.316 to 1.425)	0.949 (0.738 to 1.025)	0.776 (0.391 to 1.042)	0.931 (0.583 to 1.237)	0.963 (0.657 to 1.296)	1.016 (0.342 to 2.366)	0.982 (0.751 to 1.407)	1.021 (0.923 to 1.087)
26695_HP0111	0.344 (0.104 to 0.792)	0.622 (0.282 to 1.368)	0.314 (0.124 to 0.698)	0.779 (0.399 to 1.093)	0.576 (0.29 to 0.888)	0.813 (0.4 to 1.23)	0.626 (0.245 to 0.87)	0.951 (0.472 to 1.243)	0.611 (0.232 to 0.884)	0.885 (0.38 to 1.352)	0.633 (0.436 to 0.766)	0.662 (0.307 to 1.034)	0.713 (0.316 to 0.976)	0.62 (0.344 to 0.797)	0.976 (0.317 to 1.707)	0.842 (0.444 to 1.195)	1 (0.882 to 1.171)
26695_HP0112	0.885 (0.285 to 1.804)	0.891 (0.576 to 1.373)	0.825 (0.177 to 1.936)	0.928 (0.48 to 1.738)	0.85 (0.367 to 1.351)	0.94 (0.114 to 1.767)	0.718 (0.219 to 1.083)	0.879 (0.543 to 1.264)	0.644 (0.284 to 1.003)	0.979 (0.502 to 1.699)	0.879 (0.616 to 1.15)	0.898 (0.403 to 1.529)	0.959 (0.535 to 1.309)	0.909 (0.49 to 1.356)	1.072 (0.383 to 1.586)	0.997 (0.216 to 1.746)	1.027 (0.981 to 1.089)
26695_HP0113	0.957 (0.458 to 1.46)	1.116 (0.315 to 2.186)	0.939 (0.24 to 2.287)	0.919 (0.546 to 1.345)	0.96 (0.69 to 1.213)	1.114 (0.259 to 1.999)	0.765 (0.388 to 1.198)	0.819 (0.0579 to 1.602)	0.671 (0.345 to 1.113)	1.037 (0.332 to 1.869)	1.012 (0.753 to 1.165)	0.853 (0.306 to 1.293)	1.065 (0.764 to 1.587)	1 (0.631 to 1.397)	1.133 (0.64 to 2.162)	0.912 (0.388 to 1.41)	1.003 (0.878 to 1.147)
26695_HP0114	1.114 (0.53 to 1.807)	1.428 (0.762 to 2.352)	1.437 (0.681 to 2.539)	1.158 (0.806 to 1.601)	1.08 (0.879 to 1.391)	1.217 (0.603 to 2.273)	0.715 (0.382 to 1.051)	0.936 (0.677 to 1.452)	0.647 (0.359 to 0.97)	1.134 (0.448 to 1.567)	1.171 (1.012 to 1.327)	1.165 (0.805 to 1.463)	1.165 (0.711 to 1.443)	1.202 (0.924 to 1.596)	1.282 (0.639 to 2.3)	0.839 (0.565 to 1.14)	0.991 (0.874 to 1.112)
26695_HP0115	0.959 (0.25 to 2.205)	1.089 (0.707 to 1.804)	1.121 (0.411 to 1.835)	1.08 (0.567 to 1.772)	0.975 (0.755 to 1.262)	1.052 (0.695 to 1.91)	0.944 (0.674 to 1.308)	1.053 (0.665 to 1.968)	0.958 (0.716 to 1.315)	0.946 (0.438 to 1.764)	1.131 (0.882 to 1.44)	0.868 (0.459 to 1.402)	0.988 (0.57 to 1.423)	1.179 (0.529 to 1.707)	1.11 (0.437 to 2.493)	0.937 (0.724 to 1.294)	0.999 (0.827 to 1.095)
26695_HP0116	1.048 (0.307 to 1.993)	1.127 (0.68 to 1.997)	0.983 (0.426 to 1.761)	1.253 (0.757 to 2.177)	1.196 (0.924 to 1.632)	1.1 (0.0963 to 2.018)	1.016 (0.65 to 1.868)	1.029 (0.518 to 1.75)	1.019 (0.736 to 1.551)	1.013 (0.473 to 1.519)	1.074 (0.897 to 1.732)	0.901 (0.603 to 1.342)	1.193 (0.841 to 1.631)	1.097 (0.663 to 1.49)	1.197 (0.579 to 2.355)	0.898 (0.234 to 1.409)	1.01 (0.916 to 1.2)
26695_HP0117	1.109 (0.355 to 1.874)	0.965 (0.267 to 1.453)	1.071 (0.677 to 1.844)	1.066 (0.475 to 1.666)	1.095 (0.711 to 1.4)	1.032 (0.311 to 1.848)	1.015 (0.782 to 1.16)	0.97 (0.0359 to 2.343)	1 (0.461 to 1.451)	1.048 (0.249 to 1.854)	1.039 (0.6 to 1.383)	1.104 (0.755 to 1.586)	1.223 (0.787 to 1.569)	1.13 (0.708 to 1.624)	1.069 (0.0975 to 2.396)	1.011 (0.462 to 1.692)	1.01 (0.909 to 1.13)
J99_JHP1113	0.613 (0.0621 to 1.216)	0.721 (0.353 to 1.104)	0.351 (0.0857 to 0.854)	1.54 (0.361 to 3.184)	0.897 (0.367 to 1.558)	1.934 (0.695 to 2.975)	1.285 (0.378 to 2.294)	1.664 (0.931 to 2.853)	1.328 (0.427 to 2.053)	1.245 (0.403 to 2.259)	1.701 (0.949 to 2.161)	1.237 (0.649 to 2.389)	2.021 (0.821 to 2.826)	1.795 (0.692 to 3.735)	1.955 (0.512 to 4.069)	1.114 (0.476 to 2.198)	0.982 (0.896 to 1.117)
26695_HP0119	0.962 (0.298 to 2.178)	0.905 (0.674 to 1.366)	0.837 (0.207 to 1.399)	3.085 (1.799 to 4.292)	1.522 (1.006 to 2.119)	2.383 (1.028 to 3.767)	2.159 (1.262 to 3.231)	1.931 (1.229 to 2.495)	2.269 (1.166 to 3.1)	1.715 (1.041 to 2.838)	2.172 (1.811 to 2.748)	2.035 (1.173 to 2.861)	3.043 (1.876 to 4.595)	2.921 (1.559 to 4.021)	2.322 (1.428 to 4.117)	1.515 (1.005 to 2.14)	1.025 (0.893 to 1.348)
26695_HP0121	1.101 (0.73 to 1.504)	0.974 (0.306 to 1.379)	0.925 (0.705 to 1.27)	0.97 (0.754 to 1.122)	1.067 (0.838 to 1.329)	0.948 (0.424 to 1.401)	1.007 (0.696 to 1.387)	0.99 (0.688 to 1.583)	1.097 (0.778 to 1.228)	0.928 (0.524 to 1.266)	1.167 (0.808 to 1.525)	1.022 (0.758 to 1.261)	1.194 (0.906 to 1.459)	1.18 (0.8 to 1.761)	1.058 (0.598 to 1.684)	1.013 (0.514 to 1.75)	0.974 (0.862 to 1.102)
26695_HP0122	1.309 (0.599 to 2.387)	1.168 (0.7 to 1.605)	1.678 (0.893 to 2.769)	1.319 (0.959 to 1.664)	1.2 (0.897 to 1.47)	1.177 (0.468 to 1.779)	1.121 (0.811 to 1.536)	1.056 (0.7 to 1.519)	1.312 (0.904 to 1.931)	1.092 (0.726 to 1.325)	1.185 (0.92 to 1.534)	1.224 (0.849 to 1.702)	1.26 (0.838 to 1.762)	1.251 (0.935 to 1.849)	1.242 (0.39 to 2.22)	1.056 (0.298 to 1.575)	1.024 (0.904 to 1.246)
26695_HP0123	0.857 (0.317 to 1.7)	1.177 (0.727 to 1.582)	1.032 (0.36 to 1.469)	1.18 (0.719 to 1.603)	0.942 (0.567 to 1.157)	1.078 (0.212 to 1.794)	0.964 (0.656 to 1.376)	1.116 (0.69 to 1.56)	0.959 (0.561 to 1.185)	1.177 (0.612 to 1.514)	0.956 (0.732 to 1.106)	1.169 (0.709 to 1.565)	1.005 (0.717 to 1.259)	0.954 (0.541 to 1.171)	1.278 (0.476 to 2.234)	1.093 (0.323 to 1.576)	0.991 (0.894 to 1.115)
26695_HP0124	0.746 (0.249 to 1.496)	0.805 (0.352 to 1.096)	0.614 (0.216 to 1.455)	0.753 (0.445 to 1.119)	0.672 (0.302 to 0.925)	0.964 (0.196 to 1.344)	1.152 (0.989 to 1.665)	1.095 (0.513 to 1.583)	1.228 (0.95 to 1.512)	0.747 (0.544 to 0.992)	0.804 (0.604 to 0.998)	0.659 (0.371 to 1.05)	0.755 (0.278 to 1.33)	0.775 (0.453 to 1.04)	0.888 (0.644 to 1.617)	0.781 (0.32 to 1.468)	1.052 (0.769 to 1.621)
26695_HP0125	0.621 (0.301 to 0.96)	0.822 (0.235 to 1.671)	0.366 (0.219 to 0.782)	0.665 (0.369 to 1.023)	0.598 (0.409 to 0.804)	0.829 (0.335 to 1.337)	1.032 (0.614 to 1.253)	0.943 (0.604 to 1.171)	0.937 (0.688 to 1.162)	0.852 (0.343 to 1.136)	0.741 (0.557 to 0.865)	0.696 (0.289 to 1.092)	0.706 (0.434 to 1.112)	0.741 (0.527 to 0.951)	0.895 (0.456 to 1.593)	0.849 (0.509 to 1.369)	1.022 (0.996 to 1.097)
26695_HP0126	1.14 (0.494 to 2.092)	1.253 (0.571 to 1.831)	1.385 (0.565 to 2.124)	1.31 (1.008 to 1.695)	1.267 (1.052 to 1.458)	1.147 (0.27 to 1.937)	1.126 (0.798 to 1.496)	1.08 (0.756 to 1.556)	1.222 (0.754 to 1.886)	1.139 (0.619 to 1.663)	1.187 (0.959 to 1.537)	1.247 (0.749 to 1.634)	1.22 (0.829 to 1.73)	1.225 (0.629 to 1.835)	1.256 (0.363 to 2.62)	1.122 (0.392 to 1.478)	1.032 (0.903 to 1.305)
26695_HP0127	1.135 (0.553 to 2.17)	1.044 (0.742 to 1.419)	1.115 (0.828 to 1.677)	1.181 (0.825 to 1.65)	1.16 (0.867 to 1.58)	1.074 (0.327 to 1.678)	1.039 (0.561 to 1.579)	1.116 (0.573 to 1.612)	1.192 (0.922 to 1.473)	1.027 (0.279 to 1.761)	1.297 (0.913 to 1.642)	1.13 (0.745 to 1.504)	1.196 (0.83 to 1.699)	1.368 (0.773 to 1.906)	1.074 (0.222 to 2.334)	1.011 (0.551 to 2.076)	0.972 (0.917 to 1.061)
26695_HP0128	1.363 (0.552 to 2.703)	1.564 (0.985 to 2.606)	1.348 (0.238 to 3.069)	1.519 (0.664 to 2.91)	1.362 (0.477 to 2.027)	1.525 (0.235 to 2.702)	1.272 (0.575 to 2.048)	1.486 (0.827 to 1.885)	1.237 (0.713 to 1.836)	1.062 (0.475 to 1.782)	1.353 (1.082 to 1.715)	1.003 (0.395 to 1.724)	1.405 (0.707 to 1.747)	1.267 (0.607 to 2.074)	1.609 (0.978 to 2.24)	3.331 (0.487 to 5.215)	1.049 (0.857 to 1.163)
26695_HP0129	1.068 (0.587 to 1.761)	1.187 (0.417 to 2.313)	0.767 (0.259 to 1.81)	1.655 (0.952 to 2.16)	1.271 (1.13 to 1.755)	1.197 (0.415 to 2.283)	0.932 (0.634 to 1.49)	1.002 (0.531 to 1.613)	0.774 (0.539 to 1.161)	1.429 (0.605 to 2.613)	0.96 (0.725 to 1.184)	1.565 (1.303 to 1.856)	1.313 (0.63 to 2.909)	1.18 (1.054 to 1.307)	1.492 (0.624 to 3.08)	1.077 (0.572 to 1.408)	0.951 (0.796 to 1.152)
26695_HP0130	1.132 (0.521 to 1.748)	1.189 (0.537 to 2.029)	1.185 (0.952 to 1.453)	0.335 (0.196 to 0.815)	0.42 (0.264 to 0.867)	0.768 (0.179 to 1.503)	1.219 (1.01 to 1.546)	1.078 (0.606 to 1.692)	1.146 (0.935 to 1.389)	0.621 (0.273 to 1.4)	1.021 (0.83 to 1.171)	0.543 (0.354 to 0.953)	0.379 (0.182 to 0.603)	0.461 (0.326 to 0.738)	0.623 (0.272 to 1.126)	0.902 (0.139 to 1.569)	1.016 (0.958 to 1.13)
26695_HP0131	0.324 (0.114 to 0.744)	0.576 (0.301 to 1.208)	0.29 (0.0588 to 0.598)	0.32 (0.15 to 0.541)	0.362 (0.224 to 0.574)	0.727 (0.169 to 1.184)	0.248 (0.057 to 0.364)	0.727 (0.285 to 1.373)	0.263 (0.043 to 0.386)	0.589 (0.251 to 1.536)	0.373 (0.277 to 0.48)	0.327 (0.244 to 0.405)	0.383 (0.204 to 0.575)	0.349 (0.19 to 0.552)	0.656 (0.226 to 1.494)	3.939 (0.353 to 5.748)	1.061 (0.82 to 1.219)
26695_HP0132	0.945 (0.439 to 1.683)	0.899 (0.481 to 1.273)	0.926 (0.586 to 1.334)	1.007 (0.583 to 1.786)	0.914 (0.666 to 1.241)	0.898 (0.13 to 1.682)	0.927 (0.55 to 1.982)	0.951 (0.494 to 1.489)	0.823 (0.483 to 1.213)	0.992 (0.366 to 1.648)	0.902 (0.714 to 1.439)	1.134 (0.629 to 1.923)	0.924 (0.744 to 1.294)	0.919 (0.505 to 1.368)	1.008 (0.219 to 1.817)	0.957 (0.252 to 1.646)	0.969 (0.917 to 1.071)
26695_HP0133	0.983 (0.53 to 1.787)	0.905 (0.409 to 1.447)	0.713 (0.214 to 1.43)	0.889 (0.531 to 1.238)	0.953 (0.723 to 1.184)	0.938 (0.437 to 1.493)	1.003 (0.689 to 1.391)	0.984 (0.443 to 1.919)	1.076 (0.817 to 1.24)	0.992 (0.628 to 1.457)	1.17 (0.821 to 1.58)	0.874 (0.422 to 1.691)	0.929 (0.642 to 1.156)	1.036 (0.619 to 1.613)	0.879 (0.44 to 1.371)	0.923 (0.656 to 1.722)	1.046 (0.814 to 1.276)
26695_HP0134	1.122 (0.654 to 1.717)	1.054 (0.764 to 1.548)	1.293 (1.006 to 2.034)	1.131 (0.877 to 1.504)	1.139 (0.794 to 1.457)	1.011 (0.58 to 1.521)	1.202 (0.823 to 1.421)	1.019 (0.76 to 1.256)	1.216 (0.759 to 1.493)	0.987 (0.774 to 1.183)	1.147 (0.808 to 1.524)	1.163 (0.659 to 1.872)	1.101 (0.539 to 1.713)	1.206 (0.778 to 1.537)	1.012 (0.511 to 1.766)	1.054 (0.686 to 1.481)	1.003 (0.947 to 1.122)
26695_HP0135	1.065 (0.364 to 2.279)	1.107 (0.757 to 1.552)	1.31 (0.421 to 2.271)	1.28 (0.822 to 2.088)	1.129 (0.865 to 1.576)	0.982 (0.176 to 1.818)	1.261 (0.785 to 2.088)	1.145 (0.649 to 1.541)	1.216 (0.962 to 1.881)	1.058 (0.447 to 1.588)	1.056 (0.892 to 1.351)	1.291 (0.918 to 1.864)	1.067 (0.699 to 1.476)	1.118 (0.735 to 1.531)	1.207 (0.372 to 1.794)	1.08 (0.282 to 1.649)	1.036 (0.917 to 1.261)
26695_HP0136	0.83 (0.356 to 1.549)	0.847 (0.446 to 1.399)	0.762 (0.224 to 1.868)	0.88 (0.49 to 1.411)	0.771 (0.385 to 1.072)	0.86 (0.17 to 1.413)	0.537 (0.207 to 0.777)	0.735 (0.495 to 1.066)	0.518 (0.177 to 0.812)	0.952 (0.628 to 1.644)	0.752 (0.476 to 0.94)	0.842 (0.514 to 1.417)	0.782 (0.28 to 1.185)	0.765 (0.471 to 0.923)	0.875 (0.576 to 1.133)	0.977 (0.364 to 1.471)	1.042 (0.684 to 1.492)
26695_HP0137	0.765 (0.412 to 1.15)	0.782 (0.188 to 1.455)	0.972 (0.717 to 1.661)	0.959 (0.765 to 1.273)	0.829 (0.682 to 1.027)	0.786 (0.18 to 1.735)	0.817 (0.619 to 1.338)	0.858 (0.387 to 1.445)	0.81 (0.418 to 1.083)	0.933 (0.445 to 1.715)	0.775 (0.611 to 1.06)	0.965 (0.417 to 1.29)	0.792 (0.512 to 1.025)	0.811 (0.612 to 1.091)	0.845 (0.525 to 1.505)	1.014 (0.106 to 1.959)	1.022 (0.859 to 1.154)
26695_HP0138	0.999 (0.577 to 1.563)	0.959 (0.513 to 1.345)	1.139 (0.397 to 2.14)	1.033 (0.707 to 1.382)	1.01 (0.646 to 1.348)	0.977 (0.0948 to 2.017)	0.938 (0.592 to 1.513)	0.84 (0.346 to 1.192)	1.015 (0.648 to 1.523)	1.019 (0.24 to 1.71)	1.066 (0.804 to 1.268)	1.032 (0.529 to 1.486)	0.975 (0.542 to 1.366)	1.074 (0.767 to 1.381)	0.998 (0.18 to 1.452)	0.945 (0.263 to 1.717)	0.979 (0.762 to 1.494)
26695_HP0139	1.026 (0.431 to 1.701)	0.918 (0.717 to 1.208)	1.078 (0.739 to 1.475)	1.036 (0.834 to 1.346)	1.007 (0.814 to 1.31)	0.998 (0.134 to 1.564)	1.049 (0.846 to 1.287)	0.946 (0.522 to 1.269)	1.036 (0.717 to 1.304)	1.007 (0.378 to 1.473)	1.042 (0.833 to 1.311)	1.019 (0.738 to 1.351)	1.08 (0.762 to 1.388)	1.099 (0.769 to 1.451)	0.927 (0.309 to 1.633)	0.946 (0.145 to 1.64)	1.01 (0.882 to 1.228)
26695_HP0140	1.142 (0.5 to 2.464)	1.091 (0.601 to 1.534)	1.145 (0.553 to 2.279)	1.134 (0.714 to 2.129)	1.039 (0.71 to 1.724)	1.14 (0.187 to 1.791)	0.839 (0.306 to 1.191)	0.958 (0.413 to 1.254)	0.776 (0.384 to 1.239)	1.002 (0.557 to 1.57)	1.103 (0.877 to 1.369)	0.89 (0.53 to 1.623)	1.041 (0.766 to 1.576)	1.134 (0.642 to 1.857)	1.117 (0.506 to 2.03)	0.964 (0.693 to 1.309)	1.039 (0.85 to 1.226)
26695_HP0141	1.117 (0.64 to 1.68)	0.937 (0.258 to 1.402)	1.042 (0.417 to 2.194)	0.979 (0.548 to 1.429)	1.118 (0.838 to 1.403)	1.006 (0.432 to 2.564)	0.85 (0.357 to 1.352)	1.018 (0.312 to 2.144)	0.996 (0.507 to 1.508)	0.965 (0.509 to 1.753)	1.432 (0.982 to 1.795)	0.945 (0.611 to 1.797)	1.009 (0.698 to 1.318)	1.391 (0.927 to 1.822)	0.881 (0.391 to 1.516)	1.199 (0.247 to 3.108)	0.999 (0.903 to 1.285)
26695_HP0142	0.766 (0.455 to 1.11)	0.982 (0.518 to 1.624)	0.627 (0.123 to 1.221)	0.482 (0.216 to 0.873)	0.464 (0.217 to 0.789)	0.83 (0.0986 to 1.686)	0.497 (0.267 to 0.77)	0.741 (0.427 to 1.356)	0.407 (0.192 to 0.657)	0.958 (0.502 to 1.573)	0.944 (0.706 to 1.236)	0.829 (0.351 to 1.181)	0.855 (0.459 to 1.181)	0.88 (0.276 to 1.3)	1.001 (0.355 to 1.904)	0.977 (0.279 to 1.559)	0.994 (0.889 to 1.091)
J99_JHP0131	0.787 (0.345 to 1.539)	0.829 (0.604 to 1.227)	0.791 (0.375 to 1.473)	0.95 (0.513 to 1.624)	0.809 (0.454 to 1.202)	0.815 (0.426 to 1.486)	0.673 (0.279 to 1.088)	0.925 (0.533 to 1.257)	0.793 (0.574 to 1.246)	0.892 (0.348 to 1.489)	0.945 (0.678 to 1.247)	0.756 (0.259 to 1.343)	0.839 (0.541 to 1.131)	0.899 (0.553 to 1.217)	0.89 (0.217 to 1.62)	0.893 (0.529 to 1.299)	0.999 (0.945 to 1.068)
26695_HP0144	1.358 (0.669 to 2.784)	1.181 (0.806 to 1.639)	1.427 (0.603 to 2.136)	1.337 (1.008 to 2.05)	1.334 (0.952 to 2.068)	1.303 (0.203 to 2.359)	1.206 (0.783 to 1.538)	1.27 (0.671 to 1.62)	1.657 (1.324 to 2.071)	1.128 (0.378 to 1.783)	1.508 (1.056 to 1.886)	1.109 (0.749 to 1.554)	1.352 (0.822 to 2.348)	1.519 (0.951 to 1.974)	1.094 (0.253 to 1.955)	1.016 (0.158 to 2.498)	0.963 (0.781 to 1.139)
26695_HP0145	0.836 (0.319 to 1.647)	0.887 (0.696 to 1.152)	0.675 (0.22 to 1.401)	0.793 (0.294 to 1.355)	0.797 (0.406 to 1.377)	0.942 (0.139 to 1.731)	0.63 (0.176 to 0.88)	0.865 (0.624 to 1.089)	0.587 (0.276 to 0.837)	0.797 (0.537 to 1.171)	0.909 (0.596 to 1.226)	0.72 (0.416 to 1.209)	0.823 (0.417 to 1.106)	0.84 (0.385 to 1.213)	0.846 (0.456 to 1.458)	0.92 (0.108 to 1.785)	0.978 (0.886 to 1.172)
26695_HP0146	0.662 (0.305 to 1.068)	0.89 (0.386 to 1.486)	0.344 (0.158 to 0.83)	0.602 (0.299 to 1.099)	0.617 (0.34 to 1.085)	0.994 (0.392 to 1.681)	0.666 (0.275 to 1.022)	0.903 (0.232 to 1.272)	0.726 (0.273 to 1.268)	0.824 (0.316 to 1.19)	0.892 (0.695 to 1.062)	0.665 (0.189 to 1.204)	0.842 (0.379 to 1.405)	0.747 (0.429 to 1.115)	0.99 (0.287 to 1.63)	0.928 (0.741 to 1.326)	1.014 (0.876 to 1.089)
J99_FIXQ	0.609 (0.165 to 1.344)	0.888 (0.315 to 1.649)	0.404 (0.109 to 0.936)	0.698 (0.264 to 1.177)	0.712 (0.25 to 1.225)	0.998 (0.25 to 1.913)	0.626 (0.169 to 0.988)	1.019 (0.276 to 1.61)	0.6 (0.234 to 0.952)	0.812 (0.288 to 1.658)	0.887 (0.556 to 1.166)	0.725 (0.384 to 1.468)	0.748 (0.292 to 1.07)	0.669 (0.291 to 1.028)	0.952 (0.417 to 1.494)	0.733 (0.395 to 1.184)	0.986 (0.89 to 1.103)
26695_HP0147	1.137 (0.571 to 1.706)	1.134 (0.624 to 1.795)	1.138 (0.235 to 2.532)	1.101 (0.424 to 1.874)	1.199 (0.52 to 2.173)	1.091 (0.601 to 1.888)	1.165 (0.243 to 2.382)	1.141 (0.282 to 1.651)	1.127 (0.442 to 1.961)	1.087 (0.517 to 1.738)	1.287 (0.901 to 1.691)	0.933 (0.202 to 1.519)	1.25 (0.683 to 1.855)	1.158 (0.646 to 1.815)	1.093 (0.469 to 1.445)	1.279 (0.594 to 1.635)	0.989 (0.937 to 1.054)
26695_HP0148	1.001 (0.512 to 1.697)	1.083 (0.634 to 1.482)	1.278 (0.563 to 2.507)	1.021 (0.702 to 1.396)	1.069 (0.787 to 1.312)	1.122 (0.525 to 1.652)	0.868 (0.484 to 1.075)	0.882 (0.456 to 1.347)	0.812 (0.424 to 1.031)	1.079 (0.771 to 1.46)	1.002 (0.83 to 1.2)	1.072 (0.77 to 1.54)	1.053 (0.828 to 1.262)	1.026 (0.831 to 1.334)	1.147 (0.665 to 1.509)	0.883 (0.615 to 1.361)	1.05 (0.934 to 1.141)
26695_HP0149	1.047 (0.475 to 1.983)	1.109 (0.459 to 1.707)	1.416 (0.822 to 3.208)	1.18 (0.934 to 1.897)	1.02 (0.719 to 1.597)	1.071 (0.504 to 1.66)	0.715 (0.512 to 1.281)	0.783 (0.581 to 1.198)	0.699 (0.356 to 1.153)	1.171 (0.705 to 1.852)	0.947 (0.776 to 1.286)	1.198 (0.794 to 1.919)	0.791 (0.564 to 1.152)	0.789 (0.641 to 1.207)	0.945 (0.658 to 1.379)	0.853 (0.404 to 1.189)	0.967 (0.819 to 1.161)
26695_HP0150	0.892 (0.626 to 1.426)	1.006 (0.769 to 1.225)	0.863 (0.625 to 1.353)	0.962 (0.733 to 1.15)	0.885 (0.712 to 1.229)	1.072 (0.437 to 1.556)	1.013 (0.653 to 1.202)	0.927 (0.439 to 1.245)	0.901 (0.794 to 1.034)	1.008 (0.867 to 1.239)	1.001 (0.831 to 1.137)	0.958 (0.626 to 1.214)	0.967 (0.641 to 1.353)	0.985 (0.819 to 1.134)	1.045 (0.617 to 1.42)	0.775 (0.616 to 1.05)	1.003 (0.924 to 1.038)
26695_HP0151	0.747 (0.393 to 1.205)	0.792 (0.448 to 1.073)	0.442 (0.128 to 1.002)	0.599 (0.197 to 0.927)	0.725 (0.218 to 1.236)	0.846 (0.527 to 1.26)	0.779 (0.22 to 1.319)	0.858 (0.282 to 1.51)	0.837 (0.425 to 1.108)	0.785 (0.327 to 1.285)	1.045 (0.728 to 1.383)	0.604 (0.287 to 0.961)	0.951 (0.479 to 1.241)	0.908 (0.396 to 1.747)	0.821 (0.306 to 1.13)	0.954 (0.588 to 1.514)	1.062 (0.902 to 1.353)
26695_HP0152	1.301 (0.738 to 3.141)	1.032 (0.383 to 1.45)	1.155 (0.534 to 2.157)	1.106 (0.734 to 1.435)	1.182 (0.884 to 1.447)	1.094 (0.504 to 1.937)	1.113 (0.895 to 1.251)	1.149 (0.618 to 1.767)	1.348 (0.921 to 2.063)	1.095 (0.604 to 1.531)	1.244 (0.928 to 1.533)	1.065 (0.624 to 1.526)	1.264 (0.795 to 1.623)	1.252 (0.97 to 1.529)	1.062 (0.468 to 1.4)	1.037 (0.499 to 1.505)	1.01 (0.919 to 1.075)
26695_HP0153	1.177 (0.43 to 2.315)	1.337 (0.386 to 2.363)	1.29 (0.354 to 3.242)	1.232 (0.674 to 2.172)	1.215 (0.587 to 1.929)	1.183 (0.346 to 2.255)	1.123 (0.596 to 1.979)	1.249 (0.729 to 2.178)	1.249 (0.487 to 2.252)	1.176 (0.491 to 2.236)	1.359 (0.99 to 1.882)	1.21 (0.595 to 2.242)	1.316 (0.826 to 1.923)	1.364 (0.777 to 1.989)	1.376 (0.683 to 2.402)	0.877 (0.434 to 1.312)	0.958 (0.873 to 1.001)
26695_HP0154	1.124 (0.741 to 2.258)	1.013 (0.598 to 1.561)	1.238 (0.928 to 1.506)	1.205 (0.968 to 1.786)	1.134 (0.876 to 1.515)	1.004 (0.688 to 1.923)	1.083 (0.717 to 1.434)	1.131 (0.643 to 1.63)	1.282 (0.552 to 2.773)	0.977 (0.582 to 1.396)	1.231 (1.135 to 1.45)	1.088 (0.631 to 2.136)	1.195 (0.744 to 2.252)	1.17 (0.552 to 2.293)	1.092 (0.782 to 1.847)	1.137 (0.988 to 1.317)	1.034 (0.976 to 1.142)
26695_HP0155	0.976 (0.614 to 1.53)	1.028 (0.526 to 1.484)	0.907 (0.238 to 1.776)	0.936 (0.579 to 1.155)	0.941 (0.532 to 1.373)	1.065 (0.421 to 1.379)	0.907 (0.491 to 1.528)	0.962 (0.705 to 1.3)	0.979 (0.501 to 1.37)	0.938 (0.555 to 1.305)	1.098 (0.829 to 1.32)	0.98 (0.484 to 1.436)	1.03 (0.727 to 1.37)	1.072 (0.711 to 1.624)	1.043 (0.723 to 1.444)	1.029 (0.52 to 1.693)	1.061 (0.886 to 1.337)
26695_HP0156	0.984 (0.605 to 1.652)	1.026 (0.454 to 1.577)	1.095 (0.851 to 1.533)	1.027 (0.77 to 1.48)	0.976 (0.842 to 1.193)	1.053 (0.307 to 1.557)	1.01 (0.774 to 1.405)	0.981 (0.726 to 1.316)	1.009 (0.806 to 1.406)	0.982 (0.518 to 1.448)	1.036 (0.901 to 1.156)	0.977 (0.799 to 1.273)	0.989 (0.765 to 1.187)	1.074 (0.746 to 1.262)	1.036 (0.472 to 1.503)	0.953 (0.4 to 1.343)	0.974 (0.947 to 1)
26695_HP0157	1.031 (0.371 to 1.927)	1.054 (0.235 to 1.888)	1.124 (0.298 to 2.845)	1.093 (0.701 to 1.827)	1.053 (0.562 to 1.687)	1.057 (0.3 to 1.907)	0.998 (0.521 to 1.717)	1.055 (0.729 to 1.65)	1.041 (0.393 to 1.973)	1.043 (0.371 to 1.592)	1.021 (0.742 to 1.352)	1.126 (0.763 to 2.084)	1.147 (0.77 to 1.804)	1.062 (0.678 to 1.583)	1.116 (0.758 to 1.741)	1.177 (0.616 to 1.568)	0.988 (0.868 to 1.067)
26695_HP0158	1.161 (0.753 to 1.704)	1.015 (0.716 to 1.403)	0.953 (0.241 to 1.776)	1.004 (0.574 to 1.478)	1.146 (0.889 to 1.448)	1.045 (0.224 to 1.933)	1.005 (0.697 to 1.163)	1.027 (0.252 to 2.269)	1.173 (0.667 to 1.369)	1.013 (0.207 to 1.967)	1.229 (0.889 to 1.618)	1.016 (0.67 to 1.368)	1.064 (0.56 to 1.496)	1.166 (0.83 to 1.669)	1.03 (0.332 to 1.945)	0.975 (0.0752 to 2.675)	0.987 (0.821 to 1.19)
26695_HP0159	0.239 (0.144 to 0.364)	0.242 (0.121 to 0.369)	0.203 (0.0574 to 0.369)	0.231 (0.172 to 0.327)	0.234 (0.128 to 0.324)	0.274 (0.0729 to 0.42)	0.239 (0.121 to 0.359)	0.213 (0.105 to 0.359)	0.245 (0.128 to 0.353)	0.266 (0.105 to 0.386)	0.25 (0.213 to 0.317)	0.231 (0.0992 to 0.303)	0.291 (0.198 to 0.409)	0.299 (0.213 to 0.376)	0.259 (0.153 to 0.375)	5.267 (1.5 to 7.362)	1.07 (0.943 to 1.305)
26695_HP0160	1.008 (0.367 to 1.872)	1.117 (0.648 to 1.776)	0.802 (0.179 to 1.572)	1.038 (0.819 to 1.346)	1.047 (0.45 to 1.36)	1.059 (0.453 to 1.954)	0.821 (0.288 to 1.247)	1.102 (0.23 to 1.865)	0.875 (0.266 to 1.399)	1.008 (0.677 to 1.52)	1.091 (0.882 to 1.327)	1.018 (0.466 to 1.981)	1.027 (0.437 to 1.412)	0.921 (0.523 to 1.249)	1.124 (0.405 to 1.823)	1.06 (0.805 to 1.536)	1.047 (0.933 to 1.15)
26695_HP0161	0.495 (0.219 to 0.975)	0.651 (0.407 to 1.509)	0.706 (0.374 to 1.276)	0.626 (0.42 to 1.055)	0.494 (0.307 to 0.812)	0.592 (0.298 to 1.011)	0.617 (0.44 to 0.941)	0.467 (0.356 to 0.735)	0.483 (0.333 to 0.932)	0.61 (0.419 to 0.922)	0.512 (0.289 to 0.78)	0.649 (0.435 to 0.809)	0.413 (0.296 to 0.687)	0.549 (0.351 to 0.774)	0.501 (0.33 to 0.772)	3.377 (1.24 to 4.395)	1.003 (0.848 to 1.213)
26695_HP0162	1.024 (0.664 to 1.44)	1.038 (0.632 to 1.503)	1.076 (0.224 to 2.786)	1.004 (0.542 to 1.637)	0.998 (0.642 to 1.755)	1.009 (0.237 to 1.716)	1.001 (0.659 to 1.661)	0.988 (0.532 to 1.577)	1 (0.476 to 1.967)	0.929 (0.328 to 1.386)	1.058 (0.913 to 1.431)	1.046 (0.424 to 1.895)	1.075 (0.764 to 1.28)	1.103 (0.662 to 2.046)	1.055 (0.603 to 1.786)	0.899 (0.0797 to 1.889)	1.001 (0.946 to 1.157)
26695_HP0163	0.414 (0.147 to 0.931)	0.78 (0.277 to 1.238)	0.338 (0.109 to 1.234)	0.495 (0.136 to 1.039)	0.542 (0.0958 to 0.91)	0.796 (0.24 to 1.111)	0.732 (0.149 to 1.24)	0.938 (0.261 to 1.565)	0.741 (0.196 to 1.19)	0.684 (0.132 to 1.632)	0.746 (0.394 to 0.927)	0.414 (0.149 to 0.91)	0.599 (0.158 to 0.891)	0.69 (0.237 to 1.305)	0.788 (0.169 to 1.494)	0.854 (0.527 to 1.307)	0.948 (0.825 to 1.113)
J99_JHP0151	0.559 (0.208 to 1.07)	1.01 (0.57 to 1.826)	0.597 (0.279 to 1.518)	0.663 (0.262 to 2.166)	0.633 (0.318 to 1.076)	0.903 (0.345 to 1.585)	0.718 (0.297 to 1.333)	1.081 (0.617 to 1.703)	0.629 (0.345 to 0.914)	0.613 (0.303 to 1.271)	0.679 (0.465 to 0.97)	0.518 (0.335 to 0.76)	0.634 (0.401 to 1.172)	0.645 (0.35 to 0.949)	1.076 (0.384 to 1.69)	0.709 (0.518 to 1.031)	1.06 (0.92 to 1.281)
26695_HP0164	0.836 (0.402 to 1.446)	0.833 (0.433 to 1.224)	0.593 (0.223 to 0.952)	0.769 (0.496 to 1)	0.839 (0.435 to 1.013)	0.874 (0.362 to 1.4)	0.861 (0.426 to 1.084)	0.939 (0.594 to 1.399)	0.83 (0.466 to 1.08)	0.823 (0.574 to 1.258)	0.917 (0.699 to 1.195)	0.767 (0.381 to 1.309)	0.956 (0.59 to 1.322)	0.877 (0.622 to 1.094)	0.905 (0.421 to 1.253)	0.996 (0.488 to 1.337)	1.008 (0.87 to 1.109)
26695_HP0165	0.924 (0.443 to 1.631)	0.975 (0.239 to 1.652)	0.908 (0.324 to 2.578)	0.99 (0.661 to 1.68)	0.897 (0.53 to 1.458)	1.03 (0.388 to 2.155)	0.916 (0.446 to 1.254)	0.988 (0.741 to 1.222)	0.891 (0.505 to 1.442)	0.709 (0.322 to 1.252)	1.029 (0.741 to 1.237)	0.873 (0.435 to 1.519)	0.714 (0.347 to 1.038)	0.685 (0.354 to 1.133)	0.865 (0.662 to 1.358)	0.904 (0.434 to 1.323)	0.979 (0.839 to 1.053)
26695_HP0166	1.001 (0.572 to 1.328)	0.961 (0.531 to 1.633)	1.007 (0.359 to 1.998)	1.011 (0.581 to 1.604)	0.983 (0.652 to 1.568)	0.96 (0.487 to 1.663)	0.882 (0.652 to 1.509)	0.916 (0.592 to 1.272)	0.972 (0.609 to 1.592)	1.019 (0.55 to 1.486)	1.067 (0.772 to 1.661)	0.953 (0.441 to 1.583)	1.053 (0.689 to 1.57)	0.983 (0.546 to 1.666)	1.067 (0.754 to 1.795)	1.021 (0.253 to 2.015)	0.99 (0.822 to 1.054)
26695_HP0167	0.316 (0.172 to 0.506)	0.435 (0.262 to 0.616)	0.348 (0.148 to 0.606)	0.895 (0.332 to 1.376)	0.854 (0.418 to 1.198)	0.907 (0.381 to 1.514)	0.265 (0.181 to 0.52)	0.332 (0.237 to 0.461)	0.301 (0.199 to 0.456)	0.708 (0.312 to 1.06)	0.405 (0.319 to 0.536)	0.32 (0.233 to 0.429)	0.781 (0.422 to 1.045)	0.695 (0.346 to 0.955)	0.854 (0.317 to 1.191)	0.826 (0.474 to 1.217)	0.995 (0.882 to 1.076)
26695_HP0168	0.285 (0.0989 to 0.489)	0.556 (0.213 to 1.303)	0.463 (0.0951 to 1.664)	0.326 (0.117 to 0.926)	0.243 (0.149 to 0.385)	0.502 (0.258 to 1.092)	0.324 (0.128 to 0.73)	0.488 (0.235 to 0.736)	0.349 (0.127 to 0.702)	0.685 (0.159 to 1.712)	0.488 (0.307 to 0.698)	0.422 (0.129 to 1.773)	0.709 (0.263 to 1.283)	0.609 (0.2 to 1.172)	0.828 (0.159 to 1.232)	1.004 (0.415 to 1.479)	1.111 (1.059 to 1.146)
26695_HP0169	0.324 (0.151 to 0.661)	0.53 (0.147 to 1.117)	0.281 (0.142 to 0.455)	0.344 (0.169 to 0.543)	0.363 (0.162 to 0.581)	0.707 (0.252 to 1.69)	0.331 (0.177 to 0.449)	0.502 (0.294 to 0.902)	0.343 (0.182 to 0.521)	0.964 (0.266 to 1.65)	0.639 (0.423 to 0.819)	0.273 (0.126 to 0.732)	1.077 (0.787 to 1.593)	1.069 (0.784 to 1.565)	0.992 (0.588 to 1.568)	0.818 (0.265 to 1.604)	0.983 (0.923 to 1.049)
J99_JHP0156	0.98 (0.394 to 1.737)	0.946 (0.504 to 1.418)	1.156 (0.705 to 1.597)	1.121 (0.784 to 1.605)	1.004 (0.832 to 1.247)	0.84 (0.411 to 1.258)	0.845 (0.393 to 1.763)	0.897 (0.482 to 1.497)	0.723 (0.443 to 0.972)	0.942 (0.33 to 1.572)	0.965 (0.755 to 1.352)	0.996 (0.436 to 1.444)	1.075 (0.553 to 1.392)	1.074 (0.722 to 1.577)	1.033 (0.382 to 1.801)	1.168 (0.905 to 1.395)	0.969 (0.842 to 1.078)
26695_HP0171	1.091 (0.556 to 1.69)	1.071 (0.756 to 1.512)	1.445 (1.07 to 2.441)	1.223 (0.898 to 1.512)	1.062 (0.858 to 1.302)	1.01 (0.449 to 1.411)	1.094 (0.775 to 1.436)	1.087 (0.551 to 1.487)	1.155 (0.933 to 1.546)	1.031 (0.592 to 1.779)	1.079 (0.934 to 1.263)	1.072 (0.886 to 1.309)	1.149 (0.698 to 1.389)	1.047 (0.834 to 1.363)	1.066 (0.328 to 1.564)	1.049 (0.51 to 1.304)	1.033 (0.907 to 1.175)
26695_HP0172	0.8 (0.325 to 1.615)	0.986 (0.498 to 1.496)	0.609 (0.237 to 1.393)	0.737 (0.3 to 1.287)	0.759 (0.378 to 1.089)	0.952 (0.311 to 1.521)	1.018 (0.558 to 1.556)	1.075 (0.339 to 2.407)	1.057 (0.478 to 1.565)	0.933 (0.205 to 2.167)	0.932 (0.615 to 1.156)	0.772 (0.513 to 1.126)	0.912 (0.451 to 1.21)	0.839 (0.527 to 1.196)	1.042 (0.173 to 2.433)	1.215 (0.815 to 1.916)	0.985 (0.868 to 1.086)
26695_HP0173	1.176 (0.664 to 1.549)	1.078 (0.452 to 1.909)	1.779 (0.443 to 3.678)	1.142 (0.373 to 1.718)	1.151 (1.031 to 1.336)	1.156 (0.296 to 1.726)	1.084 (0.305 to 1.606)	1.067 (0.116 to 1.639)	0.983 (0.415 to 1.468)	1.116 (0.826 to 1.764)	1.13 (0.933 to 1.286)	1.143 (0.706 to 1.703)	1.222 (0.529 to 1.634)	1.141 (0.389 to 1.761)	1.09 (0.249 to 2.369)	0.878 (0.689 to 1.164)	0.991 (0.884 to 1.106)
J99_JHP0160	0.903 (0.387 to 1.62)	0.956 (0.658 to 1.423)	0.579 (0.107 to 1.137)	0.909 (0.348 to 1.531)	0.937 (0.47 to 1.359)	1.015 (0.354 to 1.897)	1.073 (0.636 to 1.595)	0.971 (0.329 to 1.727)	1.091 (0.758 to 1.669)	0.907 (0.425 to 1.578)	1.095 (0.665 to 1.291)	0.867 (0.407 to 1.55)	1.101 (0.564 to 1.68)	1.023 (0.357 to 1.643)	0.95 (0.228 to 1.43)	0.814 (0.533 to 1.168)	0.998 (0.827 to 1.194)
26695_HP0174	0.297 (0.164 to 0.476)	0.598 (0.306 to 1.001)	0.513 (0.22 to 0.986)	0.388 (0.215 to 0.675)	0.364 (0.189 to 0.469)	0.625 (0.285 to 1.017)	0.352 (0.127 to 0.554)	0.409 (0.225 to 0.685)	0.265 (0.15 to 0.413)	0.509 (0.19 to 0.815)	0.356 (0.254 to 0.471)	0.36 (0.215 to 0.627)	0.321 (0.216 to 0.505)	0.372 (0.18 to 0.591)	0.489 (0.226 to 0.648)	3.138 (0.827 to 7.352)	1.023 (0.879 to 1.163)
26695_HP0175	0.409 (0.166 to 0.918)	0.487 (0.288 to 0.93)	0.373 (0.106 to 0.6)	0.37 (0.165 to 0.692)	0.33 (0.226 to 0.45)	0.366 (0.141 to 0.878)	0.321 (0.177 to 0.53)	0.37 (0.151 to 0.828)	0.389 (0.208 to 0.601)	0.366 (0.225 to 0.648)	0.402 (0.317 to 0.558)	0.41 (0.219 to 0.75)	0.395 (0.244 to 0.539)	0.462 (0.287 to 0.779)	0.392 (0.109 to 0.923)	2.533 (1.421 to 3.151)	1 (0.871 to 1.069)
26695_HP0176	1.13 (0.529 to 2.477)	1.119 (0.723 to 1.921)	1.348 (0.711 to 2.891)	1.117 (0.798 to 1.704)	1.157 (0.734 to 1.653)	0.966 (0.456 to 1.499)	1.172 (0.873 to 1.808)	1.156 (0.757 to 1.656)	1.133 (0.65 to 1.906)	1.075 (0.645 to 1.729)	1.113 (0.748 to 1.339)	1.138 (0.843 to 1.726)	1.232 (0.802 to 1.636)	1.149 (0.752 to 1.691)	1.129 (0.707 to 1.857)	0.909 (0.704 to 1.209)	0.976 (0.873 to 1.036)
26695_HP0177	1.122 (0.812 to 1.55)	1.044 (0.603 to 1.732)	1.299 (0.703 to 2.524)	1.154 (0.799 to 1.459)	1.019 (0.862 to 1.14)	1.009 (0.424 to 1.698)	1.073 (0.371 to 1.5)	0.981 (0.256 to 1.52)	1.111 (0.783 to 1.625)	0.931 (0.682 to 1.402)	1.055 (0.871 to 1.167)	1.071 (0.953 to 1.173)	1.032 (0.446 to 1.317)	1.1 (0.662 to 1.542)	1.031 (0.349 to 1.903)	0.781 (0.6 to 0.913)	1.008 (0.907 to 1.057)
26695_HP0178	1.09 (0.706 to 1.588)	1.031 (0.719 to 1.493)	1.443 (0.947 to 2.605)	1.116 (0.767 to 1.311)	1.081 (0.88 to 1.412)	1.114 (0.66 to 1.796)	0.893 (0.754 to 1.374)	0.941 (0.614 to 1.65)	0.927 (0.664 to 1.079)	1.04 (0.646 to 1.714)	1.214 (0.952 to 1.54)	1.007 (0.804 to 1.266)	1.067 (0.255 to 1.353)	1.146 (0.872 to 1.377)	1.04 (0.568 to 1.624)	0.969 (0.674 to 1.202)	0.986 (0.869 to 1.181)
26695_HP0179	1.298 (0.774 to 2.192)	1.121 (0.59 to 1.546)	1.44 (0.605 to 3.168)	1.118 (0.938 to 1.631)	1.187 (0.9 to 1.558)	1.111 (0.494 to 1.493)	1.142 (0.822 to 1.454)	1.106 (0.603 to 1.646)	1.228 (0.893 to 1.716)	1.179 (0.692 to 1.948)	1.243 (0.96 to 1.423)	1.191 (0.767 to 1.636)	1.292 (0.983 to 1.536)	1.247 (1.08 to 1.616)	1.126 (0.622 to 1.78)	0.967 (0.688 to 1.354)	0.988 (0.918 to 1.077)
26695_HP0180	1.052 (0.355 to 2.135)	1.098 (0.457 to 1.819)	1.378 (0.904 to 2.684)	1.179 (0.787 to 1.8)	1.071 (0.776 to 1.566)	1.064 (0.416 to 2.032)	0.978 (0.604 to 1.681)	0.963 (0.562 to 1.398)	0.985 (0.573 to 1.575)	1.12 (0.396 to 1.783)	1.08 (0.838 to 1.387)	1.138 (0.745 to 1.898)	1.066 (0.846 to 1.51)	1.104 (0.736 to 1.787)	1.152 (0.607 to 2.132)	0.845 (0.311 to 1.258)	0.971 (0.882 to 1.056)
26695_HP0181	0.415 (0.19 to 0.809)	0.766 (0.449 to 1.548)	0.462 (0.295 to 0.95)	0.459 (0.274 to 1.087)	0.445 (0.257 to 1.047)	0.781 (0.238 to 1.739)	1.434 (0.978 to 2.21)	1.391 (0.594 to 2.825)	1.407 (0.861 to 2.202)	0.553 (0.212 to 1.246)	0.797 (0.469 to 1.068)	0.425 (0.317 to 0.559)	0.615 (0.302 to 1.192)	0.601 (0.433 to 1.121)	0.719 (0.247 to 1.186)	1.423 (0.194 to 2.347)	1.045 (0.877 to 1.238)
26695_HP0182	0.306 (0.162 to 0.639)	0.702 (0.189 to 1.385)	0.235 (0.0821 to 0.639)	0.294 (0.129 to 0.924)	0.38 (0.148 to 0.87)	0.855 (0.179 to 1.816)	0.988 (0.433 to 1.502)	1.019 (0.624 to 1.684)	0.873 (0.38 to 1.458)	0.638 (0.137 to 1.303)	0.627 (0.289 to 0.845)	0.275 (0.108 to 0.982)	0.399 (0.175 to 0.706)	0.448 (0.236 to 1.104)	0.749 (0.0934 to 1.154)	0.9 (0.535 to 1.381)	0.967 (0.905 to 1.108)
26695_HP0183	0.98 (0.291 to 1.889)	1.688 (0.986 to 4.771)	0.964 (0.389 to 1.385)	1.239 (0.849 to 1.558)	1.122 (0.88 to 1.546)	1.2 (0.852 to 1.612)	2.357 (1.492 to 3.204)	1.167 (0.561 to 1.699)	1.47 (1.1 to 2.14)	1.142 (0.726 to 2.001)	1.696 (1.214 to 2.177)	1.189 (0.911 to 1.425)	1.041 (0.722 to 1.252)	2.23 (1.489 to 2.999)	1.161 (0.665 to 1.62)	1.044 (0.646 to 1.395)	0.974 (0.858 to 1.143)
26695_HP0184	0.361 (0.139 to 0.754)	0.957 (0.267 to 1.614)	0.297 (0.123 to 0.62)	0.498 (0.18 to 0.993)	0.439 (0.162 to 0.893)	0.938 (0.371 to 1.747)	0.666 (0.349 to 0.984)	0.868 (0.344 to 1.555)	0.566 (0.218 to 0.872)	0.641 (0.163 to 1.322)	0.668 (0.44 to 0.886)	0.49 (0.235 to 1.231)	0.469 (0.235 to 0.777)	0.495 (0.233 to 0.956)	0.848 (0.203 to 1.351)	1.068 (0.572 to 1.596)	0.988 (0.882 to 1.111)
26695_HP0185	1.784 (0.811 to 2.856)	1.638 (0.943 to 2.544)	2.045 (0.784 to 3.996)	1.674 (0.898 to 2.701)	1.747 (0.591 to 2.368)	1.42 (0.38 to 2.723)	1.209 (0.788 to 1.701)	1.238 (0.402 to 2.208)	1.122 (0.696 to 1.915)	1.34 (0.338 to 2.874)	1.694 (1.042 to 2.723)	1.954 (0.862 to 2.781)	1.887 (0.737 to 2.459)	1.688 (0.756 to 2.512)	1.625 (0.764 to 2.623)	2.376 (0.369 to 4.115)	1.037 (0.775 to 1.504)
J99_JHP0173	0.314 (0.0489 to 0.565)	0.712 (0.254 to 1.566)	0.236 (0.0596 to 0.509)	0.373 (0.136 to 1.149)	0.383 (0.186 to 0.751)	0.653 (0.0939 to 1.322)	0.388 (0.255 to 0.74)	0.64 (0.365 to 1.039)	0.401 (0.19 to 0.692)	0.487 (0.202 to 1.024)	0.449 (0.32 to 0.603)	0.33 (0.196 to 0.576)	0.446 (0.182 to 0.663)	0.392 (0.186 to 0.623)	0.675 (0.281 to 1.142)	0.528 (0.191 to 1.333)	0.966 (0.767 to 1.121)
26695_HP0186	0.0319 (0.01 to 0.0692)	0.123 (0.0544 to 0.245)	0.0701 (0.0186 to 0.173)	0.0558 (0.0158 to 0.162)	0.0483 (0.0304 to 0.0711)	0.0905 (0.0263 to 0.189)	0.271 (0.17 to 0.384)	0.324 (0.178 to 0.677)	0.353 (0.235 to 0.454)	0.105 (0.029 to 0.331)	0.0506 (0.015 to 0.107)	0.0698 (0.0182 to 0.208)	0.0418 (0.0289 to 0.0666)	0.0385 (0.0249 to 0.0724)	0.0811 (0.0367 to 0.157)	2.767 (1.541 to 4.215)	1.045 (0.905 to 1.21)
26695_HP0187	0.0903 (0.0394 to 0.17)	0.193 (0.0966 to 0.685)	0.114 (0.0453 to 0.16)	0.0978 (0.0599 to 0.195)	0.0991 (0.0688 to 0.136)	0.185 (0.0463 to 0.518)	0.827 (0.438 to 1.139)	0.967 (0.224 to 1.567)	0.831 (0.385 to 1.128)	0.142 (0.0534 to 0.257)	0.0907 (0.0581 to 0.115)	0.0967 (0.0596 to 0.153)	0.0932 (0.0442 to 0.124)	0.0982 (0.0745 to 0.125)	0.121 (0.0317 to 0.226)	0.882 (0.645 to 1.123)	0.993 (0.918 to 1.077)
26695_HP0188	0.0963 (0.0251 to 0.209)	0.218 (0.13 to 0.352)	0.149 (0.0281 to 0.393)	0.0993 (0.0493 to 0.202)	0.101 (0.061 to 0.162)	0.155 (0.0892 to 0.362)	0.886 (0.341 to 1.566)	1.078 (0.247 to 2.2)	0.808 (0.211 to 1.381)	0.141 (0.0461 to 0.242)	0.119 (0.0578 to 0.225)	0.111 (0.0462 to 0.294)	0.0846 (0.0459 to 0.142)	0.101 (0.0447 to 0.162)	0.164 (0.0587 to 0.576)	0.71 (0.438 to 1.156)	1.003 (0.834 to 1.298)
26695_HP0189	0.548 (0.33 to 0.847)	0.788 (0.413 to 1.387)	0.354 (0.0859 to 0.838)	0.682 (0.229 to 1.143)	0.705 (0.292 to 0.999)	0.907 (0.173 to 1.767)	0.802 (0.578 to 1.157)	0.879 (0.165 to 1.602)	0.741 (0.346 to 1.15)	0.724 (0.172 to 1.457)	0.91 (0.777 to 1.031)	0.644 (0.289 to 1.275)	0.672 (0.359 to 1.137)	0.829 (0.52 to 1.165)	0.832 (0.347 to 1.369)	0.879 (0.075 to 1.853)	0.995 (0.885 to 1.17)
26695_HP0190	0.913 (0.514 to 1.228)	0.952 (0.635 to 1.47)	1.135 (0.508 to 1.664)	0.95 (0.742 to 1.271)	0.963 (0.636 to 1.533)	0.904 (0.413 to 1.385)	0.959 (0.712 to 1.205)	0.909 (0.567 to 1.356)	0.997 (0.652 to 1.518)	0.963 (0.601 to 1.499)	1.01 (0.764 to 1.196)	0.993 (0.762 to 1.242)	0.987 (0.728 to 1.409)	1.012 (0.778 to 1.331)	0.941 (0.459 to 1.537)	0.979 (0.761 to 1.296)	0.957 (0.846 to 1.052)
26695_HP0191	1.121 (0.568 to 1.923)	0.944 (0.505 to 1.3)	1.21 (0.611 to 2.907)	1.012 (0.686 to 1.408)	1.124 (0.868 to 1.345)	1.112 (0.415 to 1.713)	0.96 (0.628 to 1.305)	0.95 (0.584 to 1.411)	0.991 (0.655 to 1.318)	1.012 (0.753 to 1.582)	1.06 (0.902 to 1.244)	1.023 (0.602 to 1.36)	1.107 (0.423 to 1.469)	1.072 (0.796 to 1.425)	0.949 (0.432 to 1.406)	0.887 (0.402 to 1.455)	1.06 (0.982 to 1.228)
26695_HP0192	1.099 (0.508 to 2.745)	1.053 (0.63 to 1.635)	1.418 (1.091 to 2.204)	1.027 (0.62 to 1.749)	1.158 (0.716 to 1.588)	1.023 (0.485 to 2.098)	1.058 (0.687 to 1.598)	1 (0.514 to 1.695)	1.068 (0.594 to 1.653)	0.975 (0.494 to 1.429)	1.154 (0.751 to 1.825)	1.015 (0.472 to 1.885)	1.153 (0.805 to 1.755)	1.137 (0.633 to 1.718)	1.132 (0.83 to 1.809)	0.841 (0.529 to 1.412)	1.063 (0.851 to 1.155)
26695_HP0193	1.215 (0.365 to 3.348)	1.13 (0.28 to 1.857)	0.655 (0.454 to 1.233)	0.82 (0.432 to 1.361)	0.913 (0.627 to 1.27)	1.162 (0.644 to 2.466)	0.981 (0.427 to 1.471)	1.075 (0.659 to 1.46)	1.005 (0.552 to 1.346)	1.084 (0.72 to 1.578)	1.307 (0.919 to 1.582)	0.798 (0.36 to 1.34)	1.204 (0.771 to 1.77)	1.202 (0.494 to 1.515)	1.04 (0.343 to 2.465)	0.978 (0.408 to 1.537)	1.074 (0.958 to 1.158)
26695_HP0194	0.443 (0.138 to 1.201)	0.97 (0.401 to 1.487)	0.507 (0.121 to 1.063)	0.696 (0.228 to 1.02)	0.534 (0.232 to 0.915)	1.002 (0.382 to 1.634)	0.742 (0.244 to 1.312)	1.071 (0.222 to 1.8)	0.638 (0.318 to 1.471)	1.001 (0.333 to 1.663)	0.789 (0.428 to 1.03)	0.646 (0.308 to 1.336)	0.592 (0.269 to 0.969)	0.755 (0.422 to 1.01)	1.053 (0.303 to 1.838)	1.406 (0.78 to 2.175)	1.052 (0.861 to 1.27)
26695_HP0195	1.032 (0.636 to 1.83)	1.216 (0.671 to 1.583)	1.125 (0.512 to 2.126)	1.166 (0.807 to 1.732)	1.08 (0.564 to 1.362)	1.166 (0.538 to 1.683)	0.741 (0.382 to 0.96)	0.895 (0.212 to 1.163)	0.795 (0.405 to 1.463)	1.086 (0.361 to 1.959)	1.088 (0.942 to 1.305)	1.074 (0.328 to 1.59)	1.087 (0.725 to 1.333)	1.073 (0.8 to 1.378)	1.243 (0.445 to 2.05)	0.873 (0.649 to 1.079)	1.007 (0.749 to 1.239)
26695_HP0196	0.882 (0.512 to 2.168)	1.009 (0.608 to 1.617)	1.163 (0.466 to 2.281)	0.927 (0.59 to 1.593)	0.938 (0.762 to 1.26)	0.945 (0.133 to 1.944)	1.073 (0.611 to 1.839)	1.005 (0.344 to 1.569)	0.905 (0.706 to 1.276)	1.054 (0.421 to 1.796)	0.967 (0.637 to 1.427)	1 (0.567 to 1.731)	0.949 (0.708 to 1.281)	0.944 (0.526 to 1.299)	1.039 (0.33 to 2.048)	0.867 (0.16 to 1.331)	0.99 (0.778 to 1.163)
26695_HP0197	1.173 (0.542 to 3.692)	1.034 (0.535 to 1.66)	1.522 (0.833 to 2.629)	1.22 (0.786 to 2.103)	1.198 (1.039 to 1.474)	1.004 (0.415 to 1.689)	1.084 (0.721 to 1.484)	0.987 (0.315 to 1.647)	1.094 (0.773 to 1.579)	1.057 (0.681 to 1.456)	1.18 (0.813 to 1.516)	0.98 (0.553 to 1.562)	1.2 (0.762 to 1.603)	1.2 (0.825 to 1.818)	1.081 (0.352 to 1.625)	1.108 (0.577 to 1.607)	1.026 (0.996 to 1.061)
26695_HP0198	0.967 (0.431 to 2.568)	1.031 (0.301 to 1.707)	1.215 (0.759 to 1.859)	0.979 (0.73 to 1.205)	1.054 (0.727 to 1.386)	0.948 (0.335 to 1.721)	0.974 (0.808 to 1.159)	0.944 (0.384 to 1.755)	1.073 (0.305 to 1.619)	1.08 (0.0994 to 1.992)	1.008 (0.863 to 1.183)	1.053 (0.917 to 1.273)	1.004 (0.409 to 1.327)	1.112 (0.87 to 1.378)	1.025 (0.152 to 1.409)	1.058 (0.761 to 1.407)	1.01 (0.809 to 1.26)
26695_HP0199	1.05 (0.6 to 2.435)	1.017 (0.626 to 1.594)	1.145 (0.738 to 1.816)	0.942 (0.699 to 1.352)	1.046 (0.718 to 1.22)	0.947 (0.357 to 1.329)	1.094 (0.682 to 1.681)	1.09 (0.62 to 1.672)	1.212 (0.792 to 1.829)	1.074 (0.499 to 1.861)	1.069 (0.804 to 1.36)	0.983 (0.609 to 1.658)	1.03 (0.572 to 1.643)	1.075 (0.701 to 1.527)	1.092 (0.222 to 2.476)	1.251 (0.686 to 1.745)	1.046 (0.809 to 1.481)
26695_HP0200	1.023 (0.457 to 2.072)	1.3 (0.77 to 1.896)	1.085 (0.237 to 3.042)	1.16 (0.632 to 1.968)	1.035 (0.617 to 1.732)	1.114 (0.124 to 1.742)	0.798 (0.386 to 1.229)	1.08 (0.324 to 2.275)	0.687 (0.26 to 1.268)	1.074 (0.468 to 1.759)	1.089 (0.885 to 1.619)	1.028 (0.322 to 1.998)	1.051 (0.653 to 1.578)	0.969 (0.74 to 1.686)	1.267 (0.569 to 1.835)	1.211 (0.326 to 1.759)	0.981 (0.78 to 1.188)
26695_HP0201	1.284 (0.922 to 2.244)	1.382 (0.391 to 2.167)	1.413 (0.926 to 2.083)	1.293 (0.791 to 1.681)	1.196 (1.015 to 1.449)	1.177 (0.263 to 2.025)	1.122 (0.658 to 1.576)	1.195 (0.514 to 2.098)	1.258 (0.854 to 1.719)	1.063 (0.755 to 1.359)	1.226 (1.06 to 1.46)	1.358 (0.718 to 1.882)	1.225 (0.633 to 1.623)	1.3 (0.678 to 1.809)	1.373 (0.432 to 2.709)	0.976 (0.355 to 1.707)	1.017 (0.93 to 1.214)
26695_HP0202	1.22 (0.786 to 2.552)	1.101 (0.468 to 1.492)	1.445 (0.67 to 3.044)	1.065 (0.456 to 1.845)	1.133 (0.607 to 1.88)	1.036 (0.43 to 1.707)	1.098 (0.642 to 1.784)	1.042 (0.314 to 2.086)	1.054 (0.642 to 1.422)	1.066 (0.196 to 2.344)	1.165 (0.907 to 1.544)	1.071 (0.5 to 1.528)	1.142 (0.693 to 1.484)	1.137 (0.426 to 1.863)	1.106 (0.245 to 1.631)	0.786 (0.383 to 1.405)	0.993 (0.822 to 1.076)
26695_HP0203	1.007 (0.77 to 1.737)	1.092 (0.498 to 1.552)	1.156 (0.644 to 1.947)	0.873 (0.57 to 1.353)	0.969 (0.686 to 1.245)	0.989 (0.232 to 1.381)	0.977 (0.772 to 1.206)	1 (0.347 to 1.448)	0.808 (0.555 to 1.042)	1.138 (0.368 to 1.857)	1.062 (0.732 to 1.338)	1.073 (0.717 to 1.564)	1.071 (0.571 to 1.618)	0.987 (0.735 to 1.254)	1.131 (0.214 to 1.904)	0.968 (0.611 to 1.371)	1.007 (0.727 to 1.416)
26695_HP0204	1.008 (0.436 to 2.113)	1.171 (0.705 to 1.751)	1.143 (0.315 to 2.71)	1.106 (0.617 to 1.63)	0.89 (0.349 to 1.589)	0.879 (0.171 to 1.399)	1.181 (0.835 to 2.01)	1.18 (0.782 to 1.69)	1.302 (0.665 to 1.8)	0.964 (0.345 to 1.34)	1.093 (0.59 to 1.322)	1.133 (1.019 to 1.288)	1.031 (0.592 to 1.406)	1.009 (0.842 to 1.33)	1.183 (0.455 to 1.661)	0.732 (0.55 to 1.057)	1.008 (0.694 to 1.348)
26695_HP0205	0.272 (0.0356 to 0.798)	0.369 (0.174 to 0.54)	0.326 (0.155 to 0.545)	0.297 (0.204 to 0.387)	0.23 (0.128 to 0.341)	0.32 (0.0578 to 0.613)	0.241 (0.0926 to 0.328)	0.214 (0.0679 to 0.48)	0.227 (0.125 to 0.359)	0.275 (0.175 to 0.414)	0.302 (0.219 to 0.413)	0.299 (0.234 to 0.378)	0.239 (0.12 to 0.4)	0.315 (0.235 to 0.357)	0.276 (0.13 to 0.64)	4.108 (3.233 to 5.958)	1.016 (0.819 to 1.133)
26695_HP0206	1.163 (0.493 to 2.835)	1.007 (0.565 to 2.066)	0.744 (0.162 to 1.312)	0.858 (0.344 to 1.16)	0.848 (0.505 to 1.082)	0.8 (0.434 to 1.167)	0.79 (0.216 to 1.165)	0.931 (0.514 to 1.419)	0.737 (0.212 to 1.271)	1.052 (0.456 to 1.553)	1.055 (0.775 to 1.467)	1.043 (0.645 to 1.661)	1.078 (0.912 to 1.3)	0.918 (0.165 to 1.234)	0.912 (0.24 to 1.523)	1.104 (0.558 to 1.634)	1.136 (1.032 to 1.256)
J99_JHP0192	0.847 (0.43 to 1.524)	0.795 (0.615 to 1.254)	0.486 (0.0491 to 1.214)	0.638 (0.197 to 0.946)	0.691 (0.27 to 1.06)	0.759 (0.185 to 1.208)	1.054 (0.476 to 1.624)	1.019 (0.563 to 1.526)	1.176 (0.521 to 1.942)	0.78 (0.43 to 1.217)	1.034 (0.814 to 1.35)	0.753 (0.481 to 1.157)	0.88 (0.415 to 1.473)	0.876 (0.407 to 1.4)	0.892 (0.362 to 1.749)	0.923 (0.242 to 1.388)	1.098 (0.95 to 1.34)
26695_HP0207	1.647 (1.162 to 3.247)	1.361 (0.786 to 1.828)	1.415 (0.741 to 2.463)	1.139 (0.902 to 1.464)	1.345 (1.044 to 1.668)	1.286 (0.486 to 1.917)	1.08 (0.658 to 1.657)	1.267 (0.606 to 1.936)	1.289 (0.921 to 1.631)	1.099 (0.367 to 1.789)	1.388 (1.068 to 1.733)	1.181 (0.846 to 1.785)	1.493 (1.028 to 2.206)	1.244 (0.864 to 1.787)	1.304 (0.341 to 2.066)	1.116 (0.77 to 2.068)	1.055 (0.913 to 1.205)
26695_HP0209	1.359 (0.612 to 3.113)	1.14 (0.718 to 1.938)	1.009 (0.339 to 2.116)	1.236 (0.594 to 2.083)	1.197 (0.775 to 2.084)	1.063 (0.191 to 1.974)	1.247 (0.713 to 2.425)	1.058 (0.388 to 1.966)	1.158 (0.759 to 2.473)	1.597 (0.451 to 2.815)	1.178 (0.969 to 2.208)	1.409 (0.962 to 2.356)	1.32 (0.755 to 1.879)	1.09 (0.693 to 1.763)	1.222 (0.341 to 2.315)	1.192 (0.347 to 1.718)	1.08 (0.883 to 1.28)
J99_JHP0195	0.348 (0.139 to 0.659)	0.404 (0.217 to 0.878)	0.31 (0.136 to 0.513)	0.328 (0.224 to 0.547)	0.283 (0.173 to 0.432)	0.389 (0.126 to 0.761)	0.301 (0.224 to 0.375)	0.373 (0.238 to 0.64)	0.345 (0.253 to 0.674)	0.358 (0.162 to 0.52)	0.346 (0.279 to 0.465)	0.34 (0.166 to 0.549)	0.304 (0.148 to 0.419)	0.36 (0.244 to 0.473)	0.332 (0.169 to 0.743)	0.255 (0.108 to 0.503)	1.015 (0.913 to 1.184)
26695_HP0210	1.103 (0.68 to 2.029)	1.563 (0.787 to 3.83)	0.863 (0.41 to 1.791)	0.906 (0.422 to 1.368)	0.766 (0.403 to 1.279)	1.064 (0.603 to 1.444)	0.863 (0.394 to 1.761)	0.986 (0.0918 to 1.505)	0.673 (0.241 to 1.194)	1.093 (0.476 to 1.496)	1.127 (0.63 to 1.916)	1.029 (0.547 to 2.31)	0.998 (0.498 to 1.756)	0.931 (0.574 to 1.85)	0.908 (0.147 to 1.688)	0.919 (0.584 to 1.523)	1.117 (1.012 to 1.289)
26695_HP0211	1.337 (0.756 to 3.274)	1.271 (0.667 to 1.696)	1.226 (0.417 to 2.056)	1.082 (0.77 to 1.421)	1.254 (0.934 to 1.447)	1.069 (0.489 to 1.686)	1.195 (0.866 to 1.446)	1.221 (0.881 to 1.815)	1.253 (0.894 to 1.752)	1.273 (0.635 to 2.061)	1.402 (1.099 to 1.721)	1.152 (0.806 to 1.53)	1.302 (0.836 to 1.818)	1.326 (0.609 to 1.907)	1.144 (0.339 to 1.835)	1.046 (0.585 to 1.549)	1.04 (0.95 to 1.249)
26695_HP0212	0.752 (0.487 to 1.541)	0.934 (0.672 to 1.609)	1.048 (0.484 to 2.095)	0.893 (0.668 to 1.338)	0.79 (0.609 to 1.057)	0.861 (0.334 to 1.33)	1.045 (0.877 to 1.403)	0.959 (0.353 to 1.387)	0.939 (0.581 to 1.295)	0.97 (0.319 to 1.582)	0.835 (0.603 to 1.016)	0.788 (0.535 to 1)	0.777 (0.416 to 1.06)	0.866 (0.675 to 0.991)	0.874 (0.195 to 1.339)	0.794 (0.473 to 1.022)	0.998 (0.801 to 1.218)
26695_HP0213	1.24 (0.195 to 3.933)	1.176 (0.564 to 1.85)	1.421 (0.799 to 2.392)	1.221 (0.691 to 1.925)	1.246 (0.769 to 1.875)	1.177 (0.228 to 2.167)	1.23 (0.497 to 1.835)	1.432 (0.621 to 2.479)	1.496 (0.763 to 2.158)	1.428 (0.255 to 3.038)	1.104 (0.753 to 1.382)	1.258 (0.715 to 1.714)	1.247 (0.643 to 1.807)	1.223 (0.586 to 2.196)	1.231 (0.646 to 1.84)	1.147 (0.751 to 1.582)	1.035 (0.885 to 1.198)
26695_HP0214	0.172 (0.0611 to 0.586)	0.318 (0.195 to 0.454)	0.291 (0.179 to 0.587)	0.181 (0.147 to 0.26)	0.206 (0.118 to 0.351)	0.102 (0.01 to 0.579)	0.211 (0.128 to 0.412)	0.187 (0.149 to 0.251)	0.26 (0.107 to 0.577)	0.158 (0.0903 to 0.406)	0.239 (0.136 to 0.366)	0.178 (0.108 to 0.24)	0.166 (0.0726 to 0.253)	0.249 (0.16 to 0.304)	0.152 (0.0439 to 0.384)	9.346 (5.389 to 14.94)	1.001 (0.778 to 1.186)
26695_HP0215	1.124 (0.485 to 2.29)	0.938 (0.635 to 1.646)	1.124 (0.572 to 2.026)	0.96 (0.617 to 1.749)	1.096 (0.663 to 1.571)	0.925 (0.402 to 1.465)	1.023 (0.461 to 1.521)	1.028 (0.536 to 1.669)	1.247 (0.592 to 1.792)	1.096 (0.253 to 1.946)	1.148 (0.788 to 1.428)	0.917 (0.656 to 1.236)	1.039 (0.684 to 1.369)	1.123 (0.601 to 1.692)	0.901 (0.356 to 1.695)	1.301 (0.777 to 1.801)	1.087 (0.843 to 1.48)
26695_HP0216	0.949 (0.513 to 2.027)	1.07 (0.551 to 1.697)	1.169 (0.686 to 2.094)	1.044 (0.8 to 1.317)	1.121 (0.544 to 1.578)	1.081 (0.173 to 1.887)	1.128 (0.894 to 1.305)	1.132 (0.849 to 1.39)	1.117 (0.877 to 1.467)	1.238 (0.499 to 1.575)	0.995 (0.63 to 1.335)	1.165 (0.773 to 1.486)	1.025 (0.792 to 1.27)	1.255 (0.954 to 1.879)	1.235 (0.445 to 1.606)	1.553 (0.756 to 2.203)	1.019 (0.857 to 1.112)
26695_HP0217	1.413 (0.834 to 2.192)	1.123 (0.639 to 1.514)	1.608 (0.72 to 2.387)	1.351 (0.932 to 1.858)	1.341 (1.03 to 1.882)	1.183 (0.196 to 1.826)	1.288 (0.885 to 2.064)	1.19 (0.595 to 1.777)	1.476 (1.057 to 2.068)	1.222 (0.595 to 1.771)	1.457 (1.222 to 1.724)	1.281 (0.942 to 1.831)	1.408 (1 to 1.724)	1.589 (1.142 to 2.014)	1.19 (0.414 to 1.799)	1.363 (0.234 to 2.354)	1.033 (0.952 to 1.196)
26695_HP0218	1.467 (0.829 to 2.474)	1.083 (0.732 to 1.593)	1.724 (1.02 to 2.543)	1.204 (0.958 to 1.827)	1.342 (0.943 to 2.28)	1.113 (0.219 to 1.7)	1.22 (0.755 to 1.696)	1.16 (0.525 to 1.673)	1.311 (1.054 to 1.901)	0.999 (0.598 to 1.408)	1.201 (0.944 to 1.413)	1.279 (0.873 to 2.229)	1.353 (0.975 to 1.724)	1.247 (0.623 to 1.967)	1.129 (0.569 to 1.746)	1.152 (0.309 to 1.594)	0.998 (0.747 to 1.136)
26695_HP0219	0.987 (0.677 to 1.605)	0.925 (0.251 to 1.598)	0.947 (0.658 to 1.231)	1.07 (0.858 to 1.364)	1.016 (0.876 to 1.134)	0.954 (0.433 to 1.634)	0.932 (0.696 to 1.062)	1.016 (0.656 to 1.308)	1.07 (0.898 to 1.281)	0.927 (0.456 to 1.296)	1.019 (0.842 to 1.134)	0.992 (0.513 to 1.341)	1.043 (0.696 to 1.319)	1.029 (0.839 to 1.325)	1.013 (0.508 to 1.796)	0.916 (0.391 to 1.267)	1.086 (0.985 to 1.232)
26695_HP0220	1.272 (0.635 to 2.325)	1.208 (0.542 to 2.063)	1.006 (0.497 to 1.91)	1.05 (0.601 to 1.744)	1.112 (0.719 to 1.87)	1.063 (0.438 to 1.913)	0.802 (0.603 to 1.286)	0.817 (0.411 to 1.274)	1.056 (0.574 to 1.305)	1.045 (0.385 to 1.703)	1.366 (0.943 to 2.125)	0.938 (0.492 to 1.737)	1.114 (0.863 to 1.502)	1.36 (0.518 to 2.286)	0.968 (0.268 to 1.592)	1.164 (0.202 to 2.522)	1.093 (0.917 to 1.259)
26695_HP0221	1.028 (0.54 to 1.638)	1.267 (0.828 to 1.715)	1.144 (0.307 to 1.897)	1.216 (0.753 to 1.592)	1.07 (0.601 to 1.363)	1.171 (0.106 to 1.953)	1.078 (0.614 to 1.39)	1.061 (0.648 to 1.519)	0.981 (0.492 to 1.252)	1.047 (0.379 to 1.457)	1.126 (0.872 to 1.394)	1.088 (0.465 to 1.562)	1.055 (0.676 to 1.226)	1.094 (0.505 to 1.373)	1.293 (0.439 to 2.054)	1.124 (0.256 to 1.984)	0.972 (0.875 to 1.068)
26695_HP0222	1.139 (0.403 to 2.28)	1.063 (0.764 to 1.657)	1.345 (0.546 to 2.813)	1.148 (0.789 to 2.033)	1.106 (0.649 to 1.699)	1.037 (0.14 to 1.821)	1.102 (0.6 to 1.833)	1.005 (0.628 to 1.479)	1.084 (0.62 to 1.74)	1.081 (0.574 to 1.613)	1.095 (0.945 to 1.579)	1.202 (0.758 to 2.202)	1.14 (0.85 to 1.726)	1.128 (0.691 to 1.938)	1.153 (0.674 to 1.743)	0.766 (0.483 to 1.009)	1.011 (0.917 to 1.07)
26695_HP0223	0.959 (0.521 to 1.647)	0.922 (0.358 to 1.552)	0.952 (0.782 to 1.131)	1.001 (0.881 to 1.067)	0.887 (0.729 to 1.012)	0.925 (0.479 to 1.521)	1.068 (0.863 to 1.306)	0.964 (0.694 to 1.396)	0.911 (0.663 to 1.037)	1.097 (0.364 to 1.538)	0.933 (0.723 to 1.102)	1.064 (0.701 to 1.474)	0.939 (0.639 to 1.235)	0.914 (0.498 to 1.205)	1.078 (0.537 to 1.724)	0.964 (0.508 to 1.605)	0.985 (0.912 to 1.043)
26695_HP0224	0.981 (0.657 to 1.618)	1.048 (0.349 to 1.706)	1.026 (0.466 to 1.387)	1.109 (0.806 to 1.322)	1.024 (0.797 to 1.15)	1.117 (0.112 to 2.096)	1.14 (0.823 to 1.386)	1.081 (0.615 to 1.719)	1.247 (0.898 to 1.504)	1.139 (0.433 to 2.034)	1.056 (0.721 to 1.25)	1.046 (0.509 to 1.428)	1.03 (0.742 to 1.29)	1.038 (0.548 to 1.377)	1.041 (0.335 to 1.418)	0.947 (0.11 to 2.009)	0.97 (0.838 to 1.08)
26695_HP0225	0.416 (0.205 to 0.661)	0.935 (0.517 to 1.514)	0.5 (0.252 to 0.984)	0.532 (0.367 to 1.35)	0.489 (0.297 to 0.97)	1.038 (0.189 to 2.355)	0.616 (0.361 to 0.844)	0.87 (0.522 to 1.407)	0.478 (0.338 to 0.671)	0.898 (0.325 to 1.812)	0.653 (0.392 to 0.895)	0.492 (0.322 to 0.888)	0.53 (0.282 to 0.988)	0.602 (0.334 to 1.071)	0.937 (0.286 to 1.833)	2.827 (0.357 to 4.42)	1.028 (0.922 to 1.133)
26695_HP0226	0.992 (0.351 to 2.16)	0.742 (0.481 to 1.175)	0.972 (0.579 to 1.661)	0.85 (0.555 to 1.69)	0.98 (0.573 to 1.765)	0.84 (0.211 to 1.916)	0.957 (0.651 to 1.515)	0.913 (0.342 to 1.74)	0.993 (0.58 to 1.713)	0.998 (0.423 to 1.56)	1.062 (0.772 to 1.686)	0.794 (0.446 to 1.331)	0.977 (0.578 to 1.787)	1.059 (0.634 to 1.568)	0.821 (0.213 to 1.672)	1.166 (0.488 to 2.046)	1.072 (0.884 to 1.336)
26695_HP0228	1.154 (0.406 to 2.665)	0.966 (0.587 to 1.464)	1.058 (0.775 to 1.617)	0.91 (0.513 to 1.309)	1.027 (0.732 to 1.361)	0.936 (0.703 to 1.399)	1.006 (0.575 to 1.363)	0.964 (0.612 to 1.129)	1.288 (1.097 to 1.503)	0.94 (0.753 to 1.179)	1.306 (0.944 to 1.632)	0.812 (0.5 to 1.427)	1.036 (0.648 to 1.319)	1.152 (0.733 to 1.856)	0.88 (0.601 to 1.112)	1.11 (0.773 to 1.676)	1.101 (0.902 to 1.343)
26695_HP0229	1.113 (0.678 to 1.785)	1.296 (0.8 to 1.584)	1.32 (0.562 to 3.044)	1.173 (0.938 to 1.552)	1.195 (0.841 to 1.46)	1.241 (0.749 to 1.948)	1.069 (0.852 to 1.382)	1.057 (0.694 to 1.329)	1.099 (0.895 to 1.386)	0.828 (0.537 to 1.215)	1.046 (0.703 to 1.209)	0.678 (0.258 to 1.14)	0.904 (0.549 to 1.241)	0.986 (0.6 to 1.331)	1.047 (0.479 to 1.44)	0.838 (0.245 to 1.383)	1.01 (0.875 to 1.194)
26695_HP0230	1.2 (0.561 to 2.481)	1.144 (0.843 to 1.571)	0.929 (0.318 to 1.874)	1.12 (0.848 to 1.838)	1.155 (0.753 to 1.743)	1.204 (0.227 to 2.342)	1.152 (0.775 to 1.743)	1.122 (0.484 to 1.599)	1.13 (0.802 to 1.671)	1.1 (0.695 to 1.761)	1.267 (0.934 to 1.658)	0.991 (0.55 to 1.65)	1.122 (0.695 to 1.947)	1.177 (0.714 to 1.606)	1.033 (0.493 to 1.624)	0.948 (0.372 to 1.796)	1.07 (0.894 to 1.215)
26695_HP0231	1.062 (0.51 to 1.916)	1.115 (0.246 to 1.793)	1.183 (0.5 to 2.902)	1.098 (0.88 to 1.401)	0.991 (0.771 to 1.205)	1.051 (0.229 to 2.049)	1.061 (0.654 to 1.938)	1.139 (0.716 to 1.679)	0.882 (0.566 to 1.304)	1.072 (0.546 to 1.957)	1.023 (0.805 to 1.295)	1.146 (0.505 to 1.842)	1.033 (0.823 to 1.183)	1.048 (0.75 to 1.798)	1.116 (0.626 to 2.111)	0.871 (0.0932 to 1.736)	1.001 (0.851 to 1.16)
26695_HP0232	1.07 (0.688 to 1.617)	1.157 (0.531 to 1.599)	1.16 (0.717 to 1.597)	1.109 (0.81 to 1.583)	1.088 (0.668 to 1.399)	1.128 (0.179 to 2.008)	1.111 (0.795 to 1.574)	1.032 (0.56 to 1.378)	0.881 (0.535 to 1.188)	1.215 (0.37 to 1.913)	0.971 (0.765 to 1.134)	1.203 (0.747 to 1.505)	1.051 (0.651 to 1.294)	0.942 (0.686 to 1.138)	1.161 (0.248 to 2.107)	0.961 (0.203 to 2.115)	0.977 (0.911 to 1.08)
26695_HP0233	1.129 (0.759 to 1.86)	1.072 (0.841 to 1.289)	1.249 (0.493 to 1.799)	1.169 (0.749 to 1.535)	1.055 (0.75 to 1.382)	1.084 (0.146 to 1.724)	1.04 (0.66 to 1.402)	1.049 (0.681 to 1.407)	1.021 (0.614 to 1.367)	1.101 (0.499 to 1.431)	1.096 (0.908 to 1.3)	1.14 (0.648 to 1.499)	1.128 (0.805 to 1.309)	1.105 (0.71 to 1.378)	1.127 (0.48 to 1.804)	1.044 (0.302 to 1.543)	1.007 (0.958 to 1.077)
26695_HP0234	1.093 (0.474 to 2.56)	0.965 (0.693 to 1.835)	0.993 (0.321 to 2.85)	0.957 (0.668 to 1.681)	1.059 (0.76 to 1.752)	0.992 (0.218 to 1.955)	0.934 (0.366 to 1.476)	1.052 (0.487 to 1.382)	0.94 (0.55 to 1.523)	1.113 (0.645 to 1.687)	1.201 (0.875 to 1.494)	0.893 (0.471 to 1.399)	1.042 (0.724 to 1.532)	1.213 (0.787 to 1.808)	0.928 (0.36 to 1.416)	1.015 (0.29 to 2.555)	1.017 (0.986 to 1.055)
26695_HP0235	1.148 (0.749 to 1.522)	1.016 (0.366 to 1.775)	1.269 (0.722 to 2.806)	1.164 (0.807 to 1.946)	1.105 (0.831 to 1.307)	1.105 (0.289 to 2.076)	1.17 (0.751 to 1.504)	1.072 (0.267 to 1.706)	1.156 (0.926 to 1.484)	1.042 (0.451 to 1.869)	1.15 (0.93 to 1.422)	1.073 (0.465 to 1.674)	1.113 (0.926 to 1.255)	1.099 (0.839 to 1.41)	1.051 (0.399 to 2.204)	1.11 (0.244 to 1.873)	1.035 (0.941 to 1.198)
26695_HP0236	0.955 (0.624 to 1.682)	1.056 (0.39 to 1.481)	0.988 (0.279 to 1.907)	1.076 (0.701 to 1.309)	0.886 (0.612 to 1.114)	0.986 (0.0924 to 1.79)	1.163 (0.801 to 1.784)	1.115 (0.504 to 1.642)	1.013 (0.617 to 1.299)	1.099 (0.354 to 1.698)	0.898 (0.705 to 1.079)	1.166 (0.666 to 1.614)	0.88 (0.568 to 1.154)	0.913 (0.557 to 1.482)	1.165 (0.313 to 2.058)	0.982 (0.155 to 1.733)	0.966 (0.871 to 1.095)
26695_HP0237	1.096 (0.547 to 1.688)	1.217 (0.696 to 1.605)	1.146 (0.547 to 1.926)	1.142 (0.798 to 1.948)	1.163 (0.784 to 1.522)	1.223 (0.128 to 2.27)	1.107 (0.664 to 1.619)	1.089 (0.722 to 1.42)	1.029 (0.654 to 1.257)	1.135 (0.441 to 1.715)	1.122 (0.927 to 1.312)	1.221 (0.889 to 1.53)	1.14 (0.773 to 1.442)	1.164 (0.555 to 1.627)	1.172 (0.315 to 1.88)	1.026 (0.155 to 2.099)	0.974 (0.932 to 1.056)
26695_HP0238	1.03 (0.376 to 2.148)	1.077 (0.677 to 1.627)	1.267 (0.405 to 3.222)	1.108 (0.563 to 2.117)	1.033 (0.634 to 1.622)	1.126 (0.552 to 2.611)	1.02 (0.454 to 1.705)	0.998 (0.481 to 1.847)	0.956 (0.529 to 1.663)	1.076 (0.329 to 2.157)	1.049 (0.669 to 1.528)	1.013 (0.535 to 1.876)	1.023 (0.609 to 1.524)	1.023 (0.666 to 1.694)	1.11 (0.455 to 2.156)	1.038 (0.238 to 1.632)	1.043 (0.922 to 1.159)
26695_HP0239	0.957 (0.621 to 1.27)	1.048 (0.647 to 1.355)	1.138 (0.407 to 2.089)	1.121 (0.873 to 1.487)	0.92 (0.594 to 1.396)	0.984 (0.515 to 1.645)	1.018 (0.68 to 1.962)	1.003 (0.62 to 1.378)	1.001 (0.614 to 1.601)	1.104 (0.774 to 1.475)	0.917 (0.759 to 1.082)	1.068 (0.623 to 1.452)	0.995 (0.803 to 1.296)	0.925 (0.642 to 1.429)	1.078 (0.737 to 1.385)	0.925 (0.576 to 1.187)	1.032 (0.949 to 1.142)
26695_HP0240	1.062 (0.719 to 1.901)	0.968 (0.404 to 1.433)	1.132 (0.358 to 1.858)	0.942 (0.67 to 1.341)	0.99 (0.687 to 1.414)	1.014 (0.371 to 1.702)	0.9 (0.499 to 1.386)	0.902 (0.415 to 1.525)	0.906 (0.417 to 1.338)	1.07 (0.611 to 1.597)	1.026 (0.907 to 1.215)	1.118 (0.75 to 1.543)	1.073 (0.751 to 1.345)	1.018 (0.847 to 1.2)	1.055 (0.386 to 1.627)	0.917 (0.456 to 1.217)	1.052 (0.967 to 1.181)
26695_HP0241	1.123 (0.567 to 3.071)	1.066 (0.359 to 2.107)	1.295 (0.312 to 3.437)	1.132 (0.689 to 2.024)	1.035 (0.486 to 1.629)	0.945 (0.453 to 2.145)	1.059 (0.553 to 2.14)	1.104 (0.547 to 2.122)	1.055 (0.488 to 2.124)	1.204 (0.67 to 1.972)	1.055 (0.768 to 1.41)	1.081 (0.348 to 1.655)	1.165 (0.802 to 1.705)	1.083 (0.751 to 1.931)	1.138 (0.786 to 1.893)	0.899 (0.537 to 1.657)	0.977 (0.844 to 1.102)
26695_HP0242	0.883 (0.365 to 1.441)	0.894 (0.443 to 1.264)	0.503 (0.269 to 1.31)	0.883 (0.495 to 1.451)	0.804 (0.547 to 1.022)	0.931 (0.375 to 1.49)	0.839 (0.435 to 1.233)	0.952 (0.368 to 1.307)	0.995 (0.331 to 1.78)	0.954 (0.508 to 1.162)	0.927 (0.771 to 1.085)	0.871 (0.2 to 1.605)	1.003 (0.568 to 1.361)	0.904 (0.525 to 1.546)	0.965 (0.35 to 1.318)	1.199 (0.647 to 1.795)	1.034 (1.004 to 1.066)
J99_JHP0227	0.271 (0.0949 to 0.54)	0.314 (0.15 to 0.722)	0.273 (0.132 to 0.406)	0.23 (0.141 to 0.361)	0.235 (0.176 to 0.365)	0.382 (0.129 to 0.995)	0.189 (0.117 to 0.325)	0.174 (0.0669 to 0.37)	0.279 (0.212 to 0.455)	0.223 (0.113 to 0.348)	0.284 (0.212 to 0.357)	0.197 (0.126 to 0.253)	0.227 (0.116 to 0.337)	0.315 (0.209 to 0.43)	0.241 (0.132 to 0.566)	0.201 (0.0479 to 0.48)	0.993 (0.922 to 1.067)
26695_HP0243	0.816 (0.365 to 1.35)	1.088 (0.488 to 1.807)	0.626 (0.0774 to 1.424)	0.824 (0.334 to 1.239)	0.861 (0.326 to 1.278)	1.043 (0.451 to 1.497)	0.664 (0.172 to 1.217)	0.913 (0.244 to 1.233)	0.587 (0.15 to 1.015)	0.908 (0.438 to 1.353)	1.044 (0.675 to 1.244)	0.858 (0.212 to 1.463)	0.971 (0.408 to 1.345)	0.911 (0.37 to 1.371)	1.17 (0.493 to 1.655)	1.006 (0.628 to 2.074)	1.012 (0.949 to 1.07)
26695_HP0244	0.995 (0.531 to 1.427)	0.951 (0.308 to 1.435)	0.825 (0.298 to 1.433)	0.931 (0.708 to 1.23)	0.931 (0.56 to 1.195)	1.007 (0.292 to 1.485)	1.104 (0.711 to 1.499)	0.981 (0.694 to 1.24)	1.01 (0.665 to 1.384)	1.005 (0.525 to 1.418)	1.033 (0.953 to 1.156)	0.934 (0.462 to 1.435)	0.999 (0.74 to 1.414)	1.013 (0.775 to 1.329)	1.005 (0.523 to 1.493)	0.946 (0.465 to 1.198)	1.002 (0.852 to 1.067)
26695_HP0245	1.183 (0.731 to 2.755)	1.092 (0.251 to 1.798)	1.308 (0.749 to 2.725)	1.032 (0.803 to 1.522)	1.184 (0.94 to 1.548)	1.127 (0.27 to 2.419)	0.721 (0.284 to 1.069)	0.862 (0.417 to 1.304)	0.675 (0.251 to 1.113)	1.213 (0.563 to 1.949)	1.043 (0.809 to 1.455)	1.156 (0.705 to 1.927)	1.239 (0.935 to 1.719)	1.077 (0.776 to 1.416)	1.2 (0.629 to 1.659)	1.08 (0.476 to 1.511)	1.006 (0.849 to 1.183)
26695_HP0246	1.032 (0.614 to 1.403)	1.151 (0.49 to 1.959)	0.877 (0.596 to 1.413)	1.052 (0.816 to 1.348)	0.978 (0.803 to 1.158)	1.152 (0.607 to 2.177)	1.011 (0.704 to 1.409)	1.034 (0.637 to 1.275)	0.989 (0.645 to 1.505)	1.071 (0.723 to 1.403)	1.091 (0.869 to 1.435)	1.063 (0.481 to 1.777)	1.031 (0.773 to 1.276)	1.055 (0.767 to 1.463)	1.131 (0.716 to 1.867)	1.048 (0.399 to 1.722)	0.977 (0.92 to 1.039)
26695_HP0247	0.465 (0.3 to 0.717)	0.887 (0.453 to 1.323)	0.477 (0.199 to 1.009)	0.592 (0.307 to 1.296)	0.634 (0.389 to 0.902)	0.922 (0.423 to 1.477)	0.533 (0.321 to 0.929)	0.682 (0.19 to 1.177)	0.501 (0.282 to 1)	0.758 (0.293 to 1.425)	0.771 (0.542 to 0.957)	0.588 (0.355 to 1.073)	0.591 (0.277 to 0.814)	0.665 (0.397 to 0.926)	0.843 (0.306 to 1.525)	1.857 (0.756 to 2.36)	1.02 (0.895 to 1.168)
26695_HP0248	1.125 (0.659 to 2.038)	1.102 (0.493 to 1.914)	1.095 (0.74 to 1.384)	1.055 (0.803 to 1.473)	1.162 (0.947 to 1.359)	1.041 (0.221 to 1.745)	1.167 (0.937 to 1.499)	1.018 (0.626 to 1.733)	1.119 (0.983 to 1.432)	1.148 (0.486 to 1.839)	1.083 (0.939 to 1.254)	1.095 (0.886 to 1.428)	1.193 (0.872 to 1.4)	1.085 (0.794 to 1.388)	1.087 (0.553 to 1.592)	1.018 (0.39 to 1.466)	0.985 (0.839 to 1.062)
26695_HP0249	0.57 (0.199 to 1.473)	0.669 (0.136 to 1.108)	0.511 (0.123 to 1.119)	0.571 (0.194 to 1.092)	0.636 (0.296 to 1.101)	0.728 (0.165 to 1.371)	0.776 (0.248 to 1.339)	0.853 (0.612 to 1.219)	0.758 (0.27 to 1.327)	0.798 (0.241 to 1.621)	0.685 (0.515 to 0.921)	0.662 (0.392 to 1.052)	0.671 (0.353 to 1.117)	0.657 (0.376 to 1.097)	0.755 (0.45 to 1.03)	0.875 (0.333 to 1.525)	1.054 (0.984 to 1.096)
26695_HP0250	0.778 (0.53 to 1.149)	0.782 (0.559 to 0.939)	0.785 (0.457 to 1.466)	0.818 (0.617 to 1.228)	0.832 (0.679 to 0.999)	0.92 (0.126 to 1.561)	0.882 (0.715 to 1.248)	0.903 (0.419 to 1.61)	0.787 (0.582 to 1.003)	1.001 (0.264 to 1.536)	0.693 (0.622 to 0.784)	0.962 (0.784 to 1.266)	0.837 (0.534 to 1.104)	0.695 (0.579 to 0.78)	0.913 (0.363 to 1.288)	1.036 (0.0384 to 1.789)	1.009 (0.885 to 1.181)
26695_HP0251	1.011 (0.753 to 1.602)	0.996 (0.706 to 1.458)	1.045 (0.715 to 1.729)	0.989 (0.626 to 1.408)	1.077 (0.745 to 1.503)	1.09 (0.627 to 1.574)	1.157 (0.924 to 1.555)	1.11 (0.688 to 1.724)	1.372 (1.108 to 1.822)	1.052 (0.586 to 1.406)	1.2 (0.942 to 1.389)	1.001 (0.731 to 1.352)	1.117 (0.721 to 1.418)	1.249 (1.033 to 1.596)	1.055 (0.552 to 1.543)	0.987 (0.632 to 1.644)	1.029 (0.796 to 1.198)
26695_HP0252	1.471 (0.635 to 2.436)	1.431 (0.86 to 2.093)	1.735 (1.146 to 2.325)	1.347 (0.964 to 1.728)	1.512 (1.216 to 1.964)	1.354 (0.533 to 2.175)	0.801 (0.482 to 1.199)	1.099 (0.38 to 1.586)	0.824 (0.396 to 1.242)	1.289 (0.832 to 1.61)	1.43 (1.137 to 1.812)	1.479 (0.996 to 2.162)	1.369 (0.99 to 1.684)	1.438 (1.105 to 1.958)	1.38 (0.736 to 1.929)	2.341 (1.002 to 3.332)	1.004 (0.932 to 1.14)
26695_HP0253	0.889 (0.336 to 1.843)	0.984 (0.485 to 1.564)	0.852 (0.216 to 2.041)	0.839 (0.437 to 1.836)	0.914 (0.421 to 1.648)	0.94 (0.487 to 1.55)	0.518 (0.232 to 0.854)	0.709 (0.258 to 1.147)	0.593 (0.28 to 0.981)	0.874 (0.429 to 1.357)	0.968 (0.675 to 1.276)	0.868 (0.489 to 1.628)	0.918 (0.542 to 1.338)	0.947 (0.599 to 1.794)	0.996 (0.655 to 1.463)	0.729 (0.48 to 1.188)	0.954 (0.811 to 1.033)
26695_HP0254	1.109 (0.748 to 1.745)	0.927 (0.556 to 1.203)	1.159 (0.665 to 2.668)	1.042 (0.588 to 1.939)	1.074 (0.733 to 1.373)	1.104 (0.369 to 1.614)	1.001 (0.773 to 1.253)	0.954 (0.388 to 1.402)	0.98 (0.565 to 1.213)	1.035 (0.434 to 1.423)	1.019 (0.762 to 1.245)	0.992 (0.709 to 1.535)	1.077 (0.763 to 1.229)	1.035 (0.746 to 1.43)	0.993 (0.495 to 1.406)	0.971 (0.127 to 2.238)	0.993 (0.931 to 1.091)
26695_HP0255	1.087 (0.736 to 1.622)	1.138 (0.479 to 2.203)	1.22 (0.904 to 1.681)	1.2 (0.785 to 1.491)	1 (0.798 to 1.328)	1.165 (0.495 to 1.902)	0.966 (0.664 to 1.435)	0.949 (0.439 to 1.423)	0.816 (0.435 to 1.068)	1.17 (0.737 to 1.729)	1.086 (0.944 to 1.216)	1.119 (0.806 to 1.336)	1.022 (0.919 to 1.143)	1.072 (0.873 to 1.371)	1.182 (0.494 to 2.078)	1.269 (0.4 to 2.038)	1.016 (0.928 to 1.121)
26695_HP0256	1.04 (0.439 to 2.81)	1.122 (0.422 to 1.574)	0.838 (0.247 to 1.492)	0.898 (0.545 to 1.183)	0.955 (0.611 to 1.154)	0.966 (0.256 to 1.488)	1.195 (0.603 to 1.85)	1.114 (0.745 to 1.606)	1.03 (0.654 to 1.529)	1.064 (0.625 to 1.469)	0.981 (0.659 to 1.24)	1.069 (0.711 to 1.604)	1.018 (0.704 to 1.238)	0.991 (0.689 to 1.319)	1.086 (0.558 to 1.562)	0.906 (0.539 to 1.202)	1.024 (0.924 to 1.083)
26695_HP0257	1.088 (0.551 to 2.303)	0.968 (0.253 to 1.701)	1.173 (0.619 to 2.338)	0.966 (0.629 to 1.469)	1.02 (0.712 to 1.572)	0.853 (0.31 to 1.409)	1.058 (0.688 to 2.1)	0.937 (0.546 to 1.83)	0.956 (0.656 to 1.562)	1.068 (0.386 to 1.997)	0.901 (0.735 to 1.505)	1.044 (0.547 to 1.975)	1.101 (0.8 to 1.49)	0.937 (0.629 to 1.566)	1.062 (0.571 to 1.469)	0.935 (0.46 to 1.463)	0.981 (0.881 to 1.082)
26695_HP0258	1.086 (0.23 to 3.883)	1.053 (0.436 to 4.589)	1.24 (0.66 to 2.577)	0.949 (0.511 to 2.049)	1.076 (0.413 to 3.242)	0.978 (0.578 to 1.549)	1.566 (0.762 to 3.333)	0.758 (0.297 to 1.3)	1.231 (0.753 to 2.502)	1.053 (0.316 to 2.583)	1.342 (0.761 to 2.318)	0.981 (0.416 to 2.577)	1.042 (0.607 to 2.129)	1.43 (0.861 to 2.489)	0.836 (0.343 to 2.045)	0.967 (0.556 to 1.71)	1.023 (0.95 to 1.139)
26695_HP0259	1.02 (0.716 to 1.51)	1.027 (0.718 to 1.37)	0.992 (0.502 to 1.517)	1.024 (0.727 to 1.414)	0.961 (0.698 to 1.253)	1.028 (0.501 to 1.601)	1.074 (0.876 to 1.245)	0.984 (0.671 to 1.52)	0.991 (0.764 to 1.148)	1.028 (0.755 to 1.304)	1.105 (0.955 to 1.206)	1.013 (0.701 to 1.288)	1.024 (0.868 to 1.244)	1.074 (0.73 to 1.275)	1.067 (0.608 to 1.579)	0.961 (0.424 to 1.702)	1.049 (0.9 to 1.314)
26695_HP0260	1.156 (0.695 to 2.049)	1.197 (0.888 to 1.658)	1.224 (0.744 to 1.578)	1.201 (0.965 to 1.662)	1.01 (0.768 to 1.313)	1.098 (0.334 to 1.923)	1.181 (0.839 to 1.534)	1.178 (0.616 to 1.762)	1.126 (0.855 to 1.489)	1.182 (0.576 to 1.985)	1.145 (0.988 to 1.509)	1.184 (0.873 to 1.631)	1.144 (0.797 to 1.412)	1.102 (0.773 to 1.334)	1.299 (0.616 to 2.114)	0.933 (0.374 to 1.48)	1.024 (0.957 to 1.085)
26695_HP0261	0.678 (0.25 to 1.913)	1.2 (0.577 to 2.426)	0.485 (0.131 to 1.275)	0.669 (0.136 to 1.828)	0.574 (0.156 to 1.624)	1.155 (0.408 to 2.55)	1.419 (0.418 to 2.826)	1.564 (0.917 to 2.775)	1.552 (0.669 to 2.646)	0.898 (0.247 to 2.513)	1.323 (0.847 to 1.868)	0.66 (0.163 to 1.444)	1.095 (0.353 to 2.115)	0.763 (0.276 to 1.71)	1.204 (0.293 to 1.585)	3.045 (1.003 to 4.333)	1.12 (0.894 to 1.357)
26695_HP0262	0.451 (0.176 to 1.954)	0.849 (0.46 to 1.557)	0.31 (0.0964 to 1.497)	0.404 (0.154 to 1.109)	0.415 (0.2 to 1.537)	0.901 (0.234 to 1.629)	0.42 (0.131 to 1.182)	0.851 (0.107 to 1.688)	0.341 (0.119 to 0.86)	0.538 (0.152 to 1.848)	0.865 (0.358 to 1.595)	0.445 (0.144 to 1.178)	0.8 (0.349 to 2.242)	0.549 (0.283 to 1.189)	0.981 (0.133 to 1.856)	3.477 (2.084 to 6.975)	1.195 (1.078 to 1.257)
J99_JHP0246	0.216 (0.0866 to 0.358)	0.175 (0.0729 to 0.43)	0.144 (0.0286 to 0.36)	0.159 (0.0793 to 0.228)	0.143 (0.0651 to 0.306)	0.164 (0.0374 to 0.324)	0.171 (0.079 to 0.339)	0.131 (0.0664 to 0.236)	0.239 (0.121 to 0.423)	0.176 (0.115 to 0.263)	0.162 (0.0869 to 0.253)	0.148 (0.097 to 0.193)	0.168 (0.0894 to 0.257)	0.165 (0.0767 to 0.226)	0.158 (0.0562 to 0.3)	0.0794 (0.0206 to 0.193)	1.047 (0.713 to 1.197)
J99_JHP0247	0.621 (0.115 to 1.163)	0.968 (0.428 to 1.153)	0.305 (0.0462 to 0.95)	0.662 (0.196 to 1.231)	0.726 (0.219 to 1.232)	0.949 (0.257 to 1.615)	0.657 (0.177 to 1.078)	1.026 (0.474 to 1.494)	0.819 (0.177 to 1.293)	0.764 (0.264 to 1.168)	1.039 (0.706 to 1.316)	0.748 (0.392 to 1.583)	0.764 (0.32 to 1.337)	0.818 (0.242 to 1.326)	1.042 (0.453 to 1.833)	0.399 (0.186 to 1.117)	1.003 (0.819 to 1.107)
26695_HP0263	0.823 (0.583 to 1.393)	0.846 (0.542 to 1.34)	0.736 (0.281 to 1.276)	0.958 (0.763 to 1.446)	0.85 (0.479 to 1.166)	0.927 (0.444 to 1.656)	0.44 (0.191 to 0.755)	0.732 (0.149 to 1.267)	0.354 (0.215 to 0.559)	0.986 (0.526 to 1.659)	0.956 (0.785 to 1.249)	0.887 (0.365 to 1.254)	0.888 (0.572 to 1.162)	0.901 (0.707 to 1.18)	0.922 (0.429 to 1.275)	0.859 (0.526 to 1.735)	0.958 (0.869 to 1.04)
26695_HP0264	0.782 (0.425 to 1.254)	0.879 (0.646 to 1.125)	0.782 (0.359 to 1.538)	0.726 (0.462 to 1.254)	0.781 (0.52 to 1.051)	0.831 (0.411 to 1.425)	0.979 (0.542 to 1.488)	0.952 (0.475 to 1.848)	0.91 (0.607 to 1.29)	0.928 (0.604 to 1.598)	0.825 (0.664 to 0.991)	0.843 (0.451 to 1.19)	0.792 (0.547 to 0.944)	0.83 (0.602 to 1.061)	0.945 (0.433 to 1.557)	0.924 (0.544 to 1.868)	0.95 (0.787 to 1.207)
26695_HP0265	0.494 (0.215 to 1.08)	0.78 (0.247 to 1.32)	0.461 (0.21 to 1.1)	0.586 (0.292 to 0.957)	0.608 (0.258 to 0.991)	0.917 (0.4 to 1.46)	0.766 (0.345 to 1.015)	0.909 (0.392 to 1.701)	0.791 (0.355 to 1.232)	0.898 (0.488 to 1.515)	0.846 (0.548 to 1.129)	0.678 (0.348 to 1.297)	0.614 (0.296 to 1.106)	0.665 (0.387 to 1.121)	0.804 (0.305 to 1.289)	0.95 (0.531 to 1.725)	0.983 (0.862 to 1.111)
26695_HP0266	0.852 (0.581 to 1.22)	1.051 (0.487 to 1.584)	0.719 (0.399 to 1.085)	0.956 (0.512 to 1.186)	0.805 (0.678 to 0.999)	1.012 (0.33 to 1.544)	0.905 (0.431 to 1.366)	0.867 (0.169 to 1.233)	0.657 (0.465 to 0.815)	0.874 (0.531 to 1.148)	0.76 (0.607 to 0.921)	0.874 (0.452 to 1.127)	0.887 (0.394 to 1.313)	0.789 (0.456 to 0.97)	1.108 (0.31 to 1.555)	0.863 (0.697 to 0.957)	0.974 (0.936 to 1.024)
26695_HP0267	0.744 (0.419 to 1.291)	0.885 (0.535 to 1.358)	0.531 (0.131 to 0.907)	0.839 (0.413 to 1.011)	0.791 (0.312 to 1.148)	0.875 (0.436 to 1.435)	0.925 (0.567 to 1.822)	0.996 (0.596 to 1.768)	0.749 (0.405 to 1.034)	0.879 (0.511 to 1.715)	0.84 (0.62 to 0.978)	0.811 (0.31 to 1.158)	0.798 (0.421 to 1.163)	0.792 (0.507 to 1.164)	0.963 (0.503 to 1.516)	0.911 (0.482 to 1.294)	1.012 (0.852 to 1.136)
26695_HP0268	0.824 (0.39 to 1.408)	0.954 (0.559 to 1.414)	0.599 (0.151 to 1.193)	0.71 (0.324 to 0.97)	0.766 (0.368 to 1.078)	0.943 (0.478 to 1.555)	0.563 (0.192 to 0.914)	0.801 (0.198 to 1.175)	0.503 (0.252 to 0.782)	0.829 (0.309 to 1.448)	0.856 (0.648 to 1.024)	0.814 (0.526 to 1.024)	0.87 (0.428 to 1.114)	0.79 (0.493 to 1.048)	0.938 (0.289 to 1.59)	1.003 (0.541 to 1.424)	1.008 (0.794 to 1.111)
26695_HP0269	1.054 (0.464 to 1.998)	1.077 (0.607 to 1.851)	1.309 (0.536 to 2.441)	1.116 (0.662 to 1.62)	1.023 (0.666 to 1.501)	1.044 (0.515 to 1.821)	0.714 (0.456 to 0.949)	0.876 (0.164 to 1.33)	0.609 (0.224 to 0.898)	1.07 (0.554 to 1.728)	0.925 (0.567 to 1.179)	1.092 (0.65 to 1.725)	1.041 (0.705 to 1.356)	0.978 (0.431 to 1.423)	1.097 (0.68 to 1.847)	0.87 (0.716 to 1.214)	1.032 (0.971 to 1.162)
J99_JHP0255	0.874 (0.456 to 1.478)	1.067 (0.71 to 1.347)	0.875 (0.485 to 1.524)	0.799 (0.573 to 1.022)	0.833 (0.569 to 1.122)	1.016 (0.336 to 1.808)	1.013 (0.76 to 1.567)	0.845 (0.625 to 1.199)	0.94 (0.704 to 1.464)	1.018 (0.736 to 1.695)	0.885 (0.591 to 1.284)	0.85 (0.606 to 1.234)	0.87 (0.588 to 1.291)	0.867 (0.492 to 1.197)	1.035 (0.404 to 2.597)	1.06 (0.481 to 1.392)	1.01 (0.706 to 1.105)
26695_HP0270	1.11 (0.797 to 1.591)	0.989 (0.53 to 1.588)	1.101 (0.572 to 1.711)	0.972 (0.563 to 1.315)	1.011 (0.93 to 1.103)	0.967 (0.362 to 1.558)	1.157 (0.453 to 1.566)	0.942 (0.181 to 1.4)	1.133 (0.95 to 1.334)	0.972 (0.721 to 1.379)	1.014 (0.875 to 1.149)	0.935 (0.819 to 1.015)	1.04 (0.487 to 1.374)	1.004 (0.564 to 1.213)	0.99 (0.25 to 1.437)	1.084 (0.854 to 1.257)	1.008 (0.966 to 1.052)
26695_HP0271	0.831 (0.388 to 1.872)	0.866 (0.563 to 1.206)	0.453 (0.135 to 1.259)	0.718 (0.284 to 1.223)	0.768 (0.235 to 1.381)	0.971 (0.515 to 1.462)	0.794 (0.168 to 1.164)	0.939 (0.144 to 1.917)	0.708 (0.27 to 0.977)	1.031 (0.454 to 1.961)	0.846 (0.62 to 1.018)	0.731 (0.349 to 1.01)	0.813 (0.425 to 1.169)	0.789 (0.332 to 1.329)	0.94 (0.275 to 1.738)	0.792 (0.452 to 1.205)	1.074 (0.962 to 1.233)
26695_HP0272	1.182 (0.64 to 2.285)	1.002 (0.588 to 1.465)	1.151 (0.562 to 2.155)	1.024 (0.767 to 1.449)	1.051 (0.834 to 1.335)	1.023 (0.462 to 1.383)	1.159 (0.8 to 1.511)	1.127 (0.68 to 1.794)	1.188 (0.85 to 1.78)	1.128 (0.666 to 1.753)	1.024 (0.867 to 1.202)	1.075 (0.768 to 1.655)	1.049 (0.726 to 1.312)	1.055 (0.881 to 1.316)	1.024 (0.585 to 1.668)	0.9 (0.669 to 1.399)	1.07 (0.927 to 1.234)
26695_HP0273	0.722 (0.235 to 2.053)	0.955 (0.572 to 1.605)	0.391 (0.121 to 1.175)	0.679 (0.19 to 1.46)	0.696 (0.317 to 1.207)	0.827 (0.278 to 1.508)	0.71 (0.201 to 1.48)	0.999 (0.473 to 1.955)	0.812 (0.298 to 1.176)	0.861 (0.43 to 1.703)	1.196 (0.853 to 1.619)	0.686 (0.287 to 1.158)	0.857 (0.239 to 1.344)	0.921 (0.243 to 1.58)	0.832 (0.31 to 1.487)	1.109 (0.687 to 1.662)	1.071 (0.879 to 1.244)
26695_HP0274	1.072 (0.63 to 1.669)	1.183 (0.815 to 2.357)	0.748 (0.356 to 1.789)	1.103 (0.717 to 1.785)	0.991 (0.558 to 1.423)	1.152 (0.642 to 1.89)	1.205 (0.829 to 1.936)	1.056 (0.508 to 1.687)	1.339 (0.86 to 2.363)	0.948 (0.486 to 1.411)	1.368 (1.011 to 2.134)	1.131 (0.679 to 1.674)	0.999 (0.506 to 1.236)	1.768 (1.159 to 2.743)	0.983 (0.398 to 1.399)	1.081 (0.452 to 2.109)	1.043 (0.901 to 1.198)
26695_HP0275	0.62 (0.307 to 1.081)	0.953 (0.485 to 1.642)	0.457 (0.131 to 0.946)	0.722 (0.272 to 1.063)	0.696 (0.229 to 1.158)	1.02 (0.481 to 1.93)	0.804 (0.264 to 1.194)	1.078 (0.518 to 1.785)	0.551 (0.18 to 0.831)	0.984 (0.388 to 1.823)	0.731 (0.569 to 0.86)	0.694 (0.267 to 1.32)	0.702 (0.31 to 1.027)	0.642 (0.33 to 0.945)	1.005 (0.327 to 1.423)	0.946 (0.377 to 1.618)	0.978 (0.904 to 1.065)
26695_HP0276	0.397 (0.138 to 0.6)	0.573 (0.213 to 1.095)	0.294 (0.125 to 0.422)	0.291 (0.15 to 0.631)	0.408 (0.246 to 0.717)	0.739 (0.163 to 1.2)	0.324 (0.162 to 0.485)	0.585 (0.142 to 1.114)	0.398 (0.245 to 0.516)	0.48 (0.141 to 0.924)	0.501 (0.374 to 0.705)	0.316 (0.21 to 0.524)	0.437 (0.192 to 0.629)	0.462 (0.291 to 0.718)	0.592 (0.0831 to 0.944)	0.727 (0.556 to 1.32)	1 (0.945 to 1.126)
26695_HP0277	0.839 (0.449 to 1.98)	1.021 (0.422 to 1.661)	0.988 (0.332 to 2.645)	0.982 (0.525 to 1.367)	0.882 (0.447 to 1.149)	1.012 (0.456 to 2.096)	0.994 (0.63 to 1.264)	0.968 (0.432 to 1.542)	1.135 (0.806 to 1.614)	0.825 (0.407 to 1.597)	1.205 (0.818 to 1.658)	0.69 (0.377 to 1.441)	0.838 (0.542 to 1.241)	1.176 (0.341 to 1.988)	0.881 (0.401 to 1.326)	1.229 (0.794 to 1.961)	0.928 (0.738 to 1.159)
26695_HP0278	0.698 (0.396 to 1.304)	0.809 (0.295 to 1.345)	0.558 (0.0986 to 1.235)	0.677 (0.321 to 0.953)	0.695 (0.33 to 0.989)	0.974 (0.407 to 1.45)	0.979 (0.511 to 1.83)	0.953 (0.592 to 1.281)	0.913 (0.596 to 1.302)	0.826 (0.347 to 1.549)	0.738 (0.514 to 0.891)	0.633 (0.299 to 0.963)	0.764 (0.403 to 1.043)	0.637 (0.376 to 0.952)	0.898 (0.278 to 1.312)	0.89 (0.297 to 1.336)	1.048 (0.896 to 1.255)
26695_HP0279	0.811 (0.427 to 1.362)	0.926 (0.662 to 1.256)	0.802 (0.277 to 1.586)	0.874 (0.582 to 1.138)	0.879 (0.456 to 1.21)	0.964 (0.437 to 1.456)	0.728 (0.485 to 0.926)	0.742 (0.481 to 1.023)	0.665 (0.446 to 0.887)	0.866 (0.494 to 1.601)	0.855 (0.697 to 1.033)	0.812 (0.426 to 1.108)	0.852 (0.546 to 1.147)	0.853 (0.692 to 1.034)	0.899 (0.397 to 1.612)	0.894 (0.704 to 1.358)	0.972 (0.88 to 1.107)
26695_HP0280	0.988 (0.409 to 1.94)	1.009 (0.281 to 1.815)	1.158 (0.602 to 2.313)	0.963 (0.516 to 1.521)	0.943 (0.633 to 1.441)	1.04 (0.434 to 1.827)	0.858 (0.589 to 1.404)	0.925 (0.53 to 1.321)	0.857 (0.456 to 1.351)	1.037 (0.45 to 1.751)	0.99 (0.738 to 1.361)	1 (0.485 to 1.847)	0.987 (0.763 to 1.318)	1.056 (0.55 to 1.685)	1.038 (0.513 to 1.938)	1.017 (0.597 to 1.598)	1.012 (0.913 to 1.177)
26695_HP0281	0.936 (0.582 to 1.294)	0.881 (0.654 to 1.315)	1.378 (0.85 to 2.411)	0.966 (0.731 to 1.095)	0.951 (0.817 to 1.164)	0.976 (0.513 to 1.575)	0.925 (0.757 to 1.192)	0.848 (0.305 to 1.28)	0.893 (0.592 to 1.172)	0.858 (0.469 to 1.312)	0.895 (0.733 to 1.155)	0.894 (0.78 to 1.023)	0.943 (0.493 to 1.047)	0.898 (0.632 to 1.077)	0.842 (0.505 to 1.366)	0.873 (0.112 to 1.947)	0.999 (0.893 to 1.083)
26695_HP0282	1.104 (0.706 to 1.695)	0.886 (0.586 to 1.126)	1.22 (0.561 to 2.185)	0.952 (0.599 to 1.355)	1.023 (0.693 to 1.649)	0.921 (0.449 to 1.494)	0.966 (0.552 to 1.619)	0.948 (0.642 to 1.463)	0.975 (0.635 to 1.279)	0.986 (0.652 to 1.699)	0.988 (0.818 to 1.167)	0.93 (0.61 to 1.266)	0.994 (0.729 to 1.256)	0.969 (0.811 to 1.348)	0.918 (0.544 to 1.421)	0.928 (0.682 to 1.221)	0.987 (0.932 to 1.076)
26695_HP0283	1.23 (0.614 to 2.016)	1.108 (0.637 to 1.711)	0.837 (0.343 to 1.33)	1.019 (0.802 to 1.214)	1.088 (0.769 to 1.609)	0.879 (0.436 to 1.418)	0.895 (0.655 to 1.387)	1.009 (0.429 to 1.605)	1.217 (0.864 to 1.816)	0.963 (0.485 to 1.623)	1.129 (0.851 to 1.473)	1.104 (0.673 to 1.541)	1.101 (0.854 to 1.463)	1.192 (0.89 to 1.64)	0.958 (0.403 to 1.454)	1.189 (0.83 to 1.863)	0.986 (0.895 to 1.048)
26695_HP0284	0.914 (0.43 to 1.932)	1.012 (0.477 to 1.711)	0.974 (0.63 to 2.188)	0.952 (0.492 to 1.472)	0.879 (0.646 to 1.328)	0.981 (0.464 to 1.748)	1.208 (0.896 to 1.898)	1.062 (0.62 to 1.797)	0.962 (0.625 to 1.52)	1.017 (0.647 to 1.572)	0.88 (0.634 to 1.183)	1.033 (0.628 to 1.733)	0.926 (0.72 to 1.248)	0.912 (0.56 to 1.501)	0.987 (0.622 to 1.697)	0.953 (0.485 to 1.32)	1.011 (0.825 to 1.162)
26695_HP0285	1.209 (0.896 to 1.697)	1.137 (0.475 to 1.776)	1.128 (0.885 to 1.49)	1.203 (0.915 to 1.61)	1.006 (0.884 to 1.163)	1.14 (0.425 to 1.83)	1.053 (0.512 to 1.47)	1.068 (0.745 to 1.521)	1.086 (0.703 to 1.407)	1.087 (0.597 to 1.586)	1.077 (0.864 to 1.352)	1.098 (0.823 to 1.504)	1.133 (0.585 to 1.567)	1.093 (0.459 to 1.829)	1.154 (0.53 to 2.162)	1.064 (0.502 to 1.712)	0.978 (0.927 to 1.07)
26695_HP0286	1.096 (0.712 to 1.761)	1.08 (0.291 to 1.71)	1.179 (0.238 to 2.39)	1.205 (0.741 to 1.645)	1.052 (0.669 to 1.434)	1.062 (0.434 to 1.677)	1.218 (0.739 to 2.019)	1.077 (0.514 to 1.367)	1.063 (0.66 to 1.433)	1.106 (0.509 to 1.755)	1.016 (0.66 to 1.204)	1.181 (0.553 to 1.536)	1.048 (0.607 to 1.433)	1.053 (0.618 to 1.516)	1.07 (0.303 to 1.657)	1.132 (0.518 to 1.935)	0.939 (0.793 to 1.047)
26695_HP0287	0.77 (0.334 to 1.205)	0.813 (0.392 to 1.185)	0.824 (0.262 to 1.432)	0.957 (0.649 to 1.284)	0.761 (0.447 to 1.09)	0.809 (0.252 to 1.533)	0.573 (0.222 to 0.911)	0.738 (0.36 to 1.013)	0.537 (0.266 to 0.848)	0.889 (0.218 to 1.397)	0.806 (0.663 to 0.926)	0.831 (0.338 to 1.157)	0.804 (0.51 to 1.088)	0.833 (0.45 to 1.008)	0.812 (0.187 to 1.165)	1.233 (0.601 to 1.93)	0.973 (0.867 to 1.035)
26695_HP0288	1.095 (0.45 to 2.441)	0.971 (0.542 to 1.548)	1.07 (0.67 to 2.329)	0.855 (0.535 to 1.457)	0.953 (0.67 to 1.333)	0.959 (0.162 to 2.001)	1.239 (0.745 to 2.088)	1.041 (0.437 to 1.8)	1.167 (0.857 to 2.087)	0.978 (0.344 to 1.623)	1.18 (0.9 to 1.896)	0.892 (0.464 to 1.518)	1.019 (0.451 to 1.513)	1.185 (0.773 to 1.756)	0.94 (0.303 to 1.711)	1.069 (0.211 to 1.879)	1.061 (0.92 to 1.294)
26695_HP0289	1.087 (0.437 to 1.945)	1.371 (0.296 to 2.62)	0.44 (0.205 to 1.18)	0.77 (0.282 to 1.091)	0.831 (0.487 to 1.446)	1.516 (0.32 to 2.586)	0.291 (0.212 to 0.371)	0.362 (0.253 to 0.67)	0.342 (0.266 to 0.414)	1.113 (0.803 to 1.699)	1.157 (0.664 to 1.509)	0.847 (0.197 to 1.654)	1.163 (0.748 to 2.007)	0.983 (0.375 to 1.405)	1.366 (0.424 to 2.119)	4.076 (0.96 to 7.974)	1.05 (0.934 to 1.174)
26695_HP0290	1.087 (0.447 to 1.702)	1.273 (0.482 to 2.149)	1.308 (0.458 to 2.339)	1.286 (0.773 to 1.779)	1.138 (0.958 to 1.479)	1.241 (0.502 to 2.407)	1.234 (0.953 to 1.57)	1.123 (0.606 to 1.867)	1.017 (0.58 to 1.276)	1.155 (0.293 to 1.655)	1.139 (0.966 to 1.349)	1.215 (0.568 to 1.528)	1.124 (0.555 to 1.436)	1.146 (0.825 to 1.477)	1.153 (0.493 to 2.315)	1.02 (0.578 to 1.462)	0.975 (0.854 to 1.068)
26695_HP0291	0.386 (0.148 to 0.599)	0.76 (0.299 to 1.519)	0.384 (0.215 to 0.625)	0.411 (0.257 to 0.973)	0.382 (0.276 to 0.574)	0.851 (0.408 to 1.317)	0.983 (0.444 to 1.287)	1.099 (0.78 to 1.386)	0.824 (0.37 to 1.011)	0.729 (0.352 to 1.518)	0.487 (0.323 to 0.619)	0.41 (0.27 to 0.703)	0.501 (0.272 to 0.796)	0.416 (0.28 to 0.651)	0.816 (0.16 to 1.881)	0.756 (0.479 to 1.089)	1.016 (0.881 to 1.195)
26695_HP0292	0.392 (0.122 to 0.806)	0.595 (0.281 to 1.05)	0.277 (0.135 to 0.523)	0.336 (0.17 to 0.586)	0.335 (0.153 to 0.549)	0.58 (0.03 to 1.1)	0.905 (0.616 to 1.548)	0.872 (0.196 to 1.498)	0.835 (0.61 to 1.186)	0.509 (0.233 to 0.933)	0.577 (0.327 to 0.709)	0.352 (0.17 to 0.601)	0.488 (0.237 to 0.811)	0.43 (0.248 to 0.68)	0.564 (0.209 to 0.825)	0.889 (0.134 to 1.673)	0.982 (0.77 to 1.198)
26695_HP0293	0.883 (0.557 to 1.476)	0.871 (0.324 to 1.607)	0.375 (0.187 to 1.256)	0.699 (0.361 to 1.263)	0.737 (0.491 to 0.957)	0.966 (0.516 to 1.486)	0.933 (0.177 to 1.443)	0.869 (0.242 to 1.389)	0.902 (0.334 to 1.379)	0.911 (0.68 to 1.398)	0.86 (0.35 to 1.086)	0.684 (0.269 to 1.171)	0.861 (0.405 to 1.446)	0.795 (0.197 to 1.329)	0.87 (0.165 to 1.501)	1.007 (0.485 to 1.676)	1.004 (0.907 to 1.136)
J99_PABB	1.279 (0.723 to 2.33)	1.167 (0.356 to 1.715)	1.427 (0.548 to 2.174)	1.407 (0.902 to 2.213)	1.308 (1.073 to 1.708)	1.187 (0.537 to 2.077)	0.505 (0.27 to 0.8)	0.693 (0.317 to 0.993)	0.488 (0.258 to 0.752)	1.292 (0.376 to 1.91)	1.196 (1.02 to 1.417)	1.515 (0.996 to 2.129)	1.22 (0.586 to 1.544)	1.22 (0.938 to 1.62)	1.232 (0.405 to 1.749)	0.608 (0.348 to 1.326)	0.968 (0.79 to 1.146)
26695_HP0294	1.251 (0.758 to 2.238)	1.232 (0.372 to 2.093)	1.387 (0.712 to 2.148)	1.249 (0.801 to 1.647)	1.272 (0.948 to 1.563)	1.366 (0.669 to 2.218)	0.908 (0.609 to 1.253)	0.908 (0.299 to 1.327)	0.972 (0.68 to 1.194)	1.178 (0.284 to 1.883)	1.291 (0.943 to 1.501)	1.214 (0.742 to 1.609)	1.217 (0.673 to 1.61)	1.291 (0.885 to 1.654)	1.074 (0.41 to 1.476)	1.023 (0.629 to 1.474)	0.975 (0.828 to 1.127)
26695_HP0295	1.023 (0.415 to 1.762)	1.045 (0.551 to 1.758)	1.013 (0.331 to 1.916)	1.038 (0.614 to 1.479)	1.035 (0.707 to 1.498)	1.057 (0.304 to 1.754)	1.034 (0.609 to 1.437)	0.986 (0.352 to 1.513)	1.091 (0.65 to 1.461)	1.048 (0.439 to 1.763)	1.093 (0.888 to 1.295)	1.089 (0.727 to 1.481)	1.035 (0.525 to 1.313)	1.026 (0.758 to 1.447)	0.928 (0.23 to 1.314)	1.067 (0.901 to 1.372)	1.026 (0.902 to 1.101)
26695_HP0296	1.119 (0.504 to 2.065)	1.208 (0.922 to 1.542)	1.101 (0.362 to 2.255)	1.163 (0.702 to 1.874)	1.181 (0.683 to 1.85)	1.209 (0.477 to 2.335)	1.301 (0.7 to 2.061)	1.235 (0.511 to 2.05)	1.347 (0.935 to 1.949)	1.158 (0.561 to 1.791)	1.001 (0.748 to 1.251)	1.194 (0.889 to 2.045)	1.091 (0.73 to 1.605)	0.936 (0.601 to 1.458)	1.089 (0.528 to 1.642)	1.165 (0.497 to 2.142)	1.072 (0.958 to 1.245)
26695_HP0297	0.973 (0.667 to 1.397)	1.211 (0.292 to 2.09)	1.108 (0.255 to 3.301)	1.058 (0.384 to 1.588)	0.995 (0.621 to 1.397)	1.246 (0.398 to 2.013)	0.671 (0.254 to 1.458)	0.89 (0.646 to 1.483)	0.649 (0.241 to 1.205)	1.089 (0.681 to 1.452)	1 (0.727 to 1.39)	1.038 (0.361 to 1.614)	1.005 (0.624 to 1.384)	0.943 (0.41 to 1.596)	1.099 (0.246 to 1.586)	1.21 (0.515 to 1.835)	0.976 (0.843 to 1.083)
26695_HP0298	1.554 (1.051 to 2.474)	1.53 (0.988 to 2.952)	0.831 (0.325 to 2.155)	1.053 (0.644 to 1.756)	1.214 (0.525 to 2.605)	1.279 (0.624 to 1.802)	1.492 (0.943 to 2.225)	1.197 (0.742 to 1.58)	1.484 (0.939 to 2.254)	1.155 (0.515 to 1.767)	1.46 (1.114 to 2.114)	1.252 (0.714 to 2.2)	1.22 (0.705 to 1.883)	1.373 (0.69 to 2.326)	1.032 (0.435 to 1.518)	0.962 (0.565 to 1.415)	0.965 (0.824 to 1.099)
26695_HP0299	0.963 (0.337 to 2.063)	0.723 (0.446 to 1.02)	0.851 (0.272 to 2.225)	0.846 (0.509 to 1.339)	1.072 (0.732 to 1.629)	0.884 (0.259 to 1.483)	0.999 (0.54 to 1.581)	1.016 (0.368 to 1.796)	1.286 (0.833 to 1.993)	0.818 (0.316 to 1.413)	1.13 (0.793 to 1.496)	0.715 (0.331 to 1.071)	0.927 (0.737 to 1.489)	1.05 (0.572 to 1.579)	0.776 (0.2 to 1.205)	1.089 (0.716 to 1.732)	1.077 (0.997 to 1.22)
26695_HP0300	1.1 (0.66 to 2.218)	0.972 (0.545 to 1.692)	1.162 (0.44 to 2.562)	1.011 (0.608 to 1.813)	1.01 (0.707 to 1.611)	1.003 (0.172 to 1.968)	1.042 (0.663 to 1.682)	1.048 (0.476 to 1.76)	1.213 (0.746 to 1.969)	1.076 (0.549 to 1.744)	1.226 (0.725 to 1.808)	1.009 (0.605 to 1.853)	1.011 (0.686 to 1.486)	1.238 (0.817 to 1.909)	1.002 (0.307 to 1.404)	1.235 (0.251 to 2.573)	1.029 (0.865 to 1.09)
26695_HP0301	1.014 (0.583 to 1.592)	1.043 (0.761 to 1.285)	1.058 (0.712 to 1.693)	1.131 (0.696 to 1.705)	1.051 (0.857 to 1.246)	1.187 (0.452 to 1.884)	1.105 (0.879 to 1.288)	1.145 (0.222 to 1.901)	0.973 (0.652 to 1.203)	1.169 (0.625 to 1.776)	0.963 (0.666 to 1.241)	1.073 (0.629 to 1.582)	1.004 (0.818 to 1.26)	0.988 (0.594 to 1.676)	1.077 (0.296 to 2.04)	0.829 (0.46 to 1.712)	1 (0.907 to 1.153)
26695_HP0302	0.6 (0.303 to 0.953)	1.11 (0.768 to 1.745)	0.665 (0.415 to 1.467)	0.68 (0.411 to 1.565)	0.674 (0.331 to 1.221)	0.831 (0.426 to 1.565)	0.888 (0.64 to 1.433)	0.908 (0.703 to 1.114)	0.925 (0.621 to 1.108)	0.764 (0.511 to 1.074)	0.835 (0.661 to 1.137)	0.593 (0.375 to 0.862)	0.697 (0.383 to 1.167)	0.8 (0.463 to 1.138)	0.802 (0.512 to 1.424)	0.922 (0.609 to 1.432)	0.967 (0.807 to 1.1)
26695_HP0303	0.803 (0.432 to 1.415)	1.094 (0.472 to 1.521)	0.673 (0.189 to 1.086)	0.883 (0.408 to 1.338)	0.815 (0.427 to 1.039)	0.95 (0.299 to 1.55)	1.038 (0.775 to 1.274)	0.928 (0.606 to 1.383)	0.766 (0.54 to 1.034)	0.986 (0.446 to 1.48)	0.914 (0.815 to 0.973)	0.812 (0.297 to 1.152)	0.818 (0.433 to 1.125)	0.874 (0.408 to 1.118)	0.948 (0.286 to 1.41)	1.04 (0.583 to 1.498)	1.006 (0.887 to 1.099)
26695_HP0304	1.341 (0.736 to 2.554)	1.277 (0.662 to 1.843)	1.315 (0.436 to 2.689)	1.262 (0.862 to 1.788)	1.296 (0.982 to 1.958)	1.326 (0.114 to 2.309)	1.259 (0.666 to 1.818)	1.135 (0.43 to 1.973)	1.272 (0.908 to 1.928)	1.113 (0.474 to 1.932)	1.335 (1.183 to 1.965)	1.168 (0.686 to 1.796)	1.297 (0.822 to 1.709)	1.354 (0.85 to 2.035)	1.07 (0.475 to 1.54)	0.927 (0.186 to 1.636)	0.982 (0.769 to 1.109)
26695_HP0305	1.109 (0.67 to 1.498)	1.04 (0.348 to 1.646)	1.048 (0.386 to 1.405)	1.06 (0.358 to 1.685)	1.039 (0.692 to 1.534)	1.087 (0.221 to 2.05)	1.187 (0.516 to 1.722)	1.042 (0.419 to 1.686)	1.008 (0.606 to 1.377)	1.124 (0.392 to 1.893)	0.988 (0.421 to 1.283)	1.095 (0.602 to 1.888)	1.029 (0.766 to 1.32)	0.997 (0.376 to 1.763)	0.96 (0.197 to 1.639)	1.014 (0.446 to 1.722)	1.024 (0.903 to 1.128)
26695_HP0306	0.963 (0.715 to 1.613)	0.933 (0.328 to 1.573)	0.995 (0.478 to 1.488)	0.922 (0.508 to 1.393)	0.962 (0.768 to 1.201)	0.969 (0.524 to 1.438)	1.191 (0.861 to 1.411)	1.061 (0.432 to 1.991)	0.967 (0.626 to 1.343)	1.166 (0.264 to 1.983)	0.912 (0.618 to 1.1)	0.96 (0.56 to 1.229)	0.94 (0.674 to 1.349)	0.869 (0.562 to 1.171)	0.883 (0.283 to 1.149)	1.028 (0.643 to 1.536)	0.983 (0.912 to 1.076)
26695_HP0307	1.062 (0.542 to 1.553)	0.961 (0.728 to 1.37)	0.761 (0.259 to 1.391)	0.81 (0.626 to 1.296)	1.024 (0.709 to 1.442)	1.031 (0.564 to 1.649)	1.069 (0.876 to 1.339)	0.986 (0.585 to 1.639)	0.954 (0.548 to 1.582)	1.027 (0.482 to 1.567)	0.966 (0.775 to 1.13)	0.956 (0.723 to 1.541)	1.059 (0.689 to 1.422)	0.81 (0.477 to 1.529)	0.89 (0.31 to 1.647)	1.055 (0.787 to 1.626)	1.043 (0.87 to 1.26)
26695_HP0308	1.031 (0.456 to 2.369)	0.985 (0.714 to 1.296)	0.877 (0.484 to 1.935)	0.816 (0.503 to 1.224)	0.912 (0.595 to 1.375)	0.977 (0.161 to 1.583)	1.023 (0.685 to 1.56)	1.032 (0.44 to 1.709)	0.982 (0.632 to 1.465)	0.943 (0.454 to 1.544)	1.078 (0.933 to 1.476)	0.863 (0.536 to 1.221)	0.827 (0.513 to 1.136)	0.708 (0.446 to 1.07)	0.897 (0.322 to 1.574)	1.017 (0.182 to 1.583)	1.024 (0.8 to 1.162)
26695_HP0309	0.471 (0.22 to 0.736)	0.826 (0.326 to 1.889)	0.381 (0.207 to 1.112)	0.469 (0.289 to 1.214)	0.411 (0.288 to 0.75)	0.945 (0.453 to 1.662)	0.362 (0.263 to 0.506)	0.342 (0.245 to 0.467)	0.409 (0.284 to 0.53)	0.596 (0.279 to 1.17)	0.557 (0.338 to 0.826)	0.391 (0.295 to 0.728)	0.526 (0.372 to 0.879)	0.504 (0.265 to 0.697)	0.937 (0.436 to 1.299)	2.583 (1.005 to 3.254)	1.043 (0.928 to 1.142)
J99_JHP0294	0.385 (0.19 to 0.689)	0.377 (0.257 to 0.515)	0.356 (0.121 to 0.824)	0.362 (0.227 to 0.533)	0.317 (0.188 to 0.546)	0.343 (0.0579 to 0.549)	0.405 (0.254 to 0.563)	0.619 (0.446 to 0.95)	0.479 (0.392 to 0.617)	0.319 (0.148 to 0.454)	0.395 (0.286 to 0.498)	0.349 (0.239 to 0.452)	0.318 (0.206 to 0.475)	0.426 (0.246 to 0.585)	0.349 (0.22 to 0.599)	0.273 (0.148 to 0.514)	0.976 (0.853 to 1.047)
26695_HP0310	1.081 (0.517 to 1.779)	0.893 (0.63 to 1.314)	1.084 (0.6 to 1.417)	0.956 (0.723 to 1.27)	1.001 (0.791 to 1.256)	0.977 (0.421 to 1.703)	0.843 (0.534 to 1.33)	0.948 (0.67 to 1.444)	1.094 (0.837 to 1.3)	0.927 (0.69 to 1.163)	1.089 (0.747 to 1.251)	0.951 (0.572 to 1.385)	1.027 (0.674 to 1.347)	1.049 (0.674 to 1.361)	0.947 (0.287 to 1.939)	1.032 (0.613 to 2.312)	0.978 (0.8 to 1.173)
26695_HP0311	0.486 (0.219 to 0.86)	0.873 (0.29 to 1.406)	0.402 (0.147 to 1.29)	0.578 (0.224 to 1.255)	0.58 (0.226 to 1.016)	0.9 (0.279 to 1.314)	0.966 (0.563 to 1.35)	0.999 (0.664 to 1.378)	0.991 (0.402 to 1.277)	0.736 (0.338 to 1.264)	0.803 (0.484 to 1.075)	0.508 (0.264 to 1.058)	0.599 (0.289 to 0.909)	0.627 (0.258 to 1.152)	0.922 (0.34 to 1.531)	1.306 (0.443 to 2.257)	1.023 (0.887 to 1.286)
26695_HP0312	0.54 (0.142 to 0.989)	0.863 (0.312 to 1.286)	0.421 (0.175 to 0.829)	0.607 (0.198 to 1.021)	0.581 (0.202 to 1.189)	0.884 (0.165 to 1.824)	0.522 (0.191 to 0.855)	0.869 (0.497 to 1.383)	0.499 (0.173 to 0.768)	0.689 (0.362 to 1.102)	0.85 (0.533 to 1.129)	0.495 (0.254 to 1.332)	0.627 (0.235 to 1.045)	0.653 (0.234 to 1.175)	0.833 (0.412 to 1.272)	1.125 (0.511 to 2.482)	1.008 (0.74 to 1.199)
26695_HP0313	1.415 (0.318 to 3.453)	1.172 (0.542 to 2.646)	0.824 (0.414 to 1.615)	1.082 (0.851 to 1.431)	1.382 (0.683 to 3.027)	1.254 (0.553 to 2.16)	1.263 (0.621 to 2.175)	0.964 (0.515 to 1.697)	1.47 (0.765 to 2.953)	1.049 (0.691 to 1.735)	1.737 (1.235 to 2.584)	0.998 (0.58 to 1.991)	1.234 (0.88 to 1.835)	2.024 (1.232 to 3.292)	0.973 (0.565 to 1.606)	0.993 (0.656 to 1.713)	1.036 (0.923 to 1.185)
26695_HP0314	1.376 (0.63 to 2.26)	1.315 (0.511 to 2.021)	0.796 (0.0747 to 1.586)	1.369 (0.532 to 1.718)	1.408 (0.542 to 1.932)	1.456 (0.23 to 3.443)	0.266 (0.142 to 0.318)	0.278 (0.147 to 0.418)	0.325 (0.212 to 0.556)	1.545 (0.579 to 2.467)	1.48 (1.004 to 1.719)	1.372 (0.46 to 1.891)	1.474 (0.714 to 2.219)	1.28 (0.408 to 1.831)	1.532 (0.348 to 2.477)	7.988 (1.334 to 15.11)	0.999 (0.931 to 1.064)
26695_HP0315	1.61 (0.837 to 2.869)	1.944 (1.392 to 3.029)	1.323 (0.412 to 2.528)	1.562 (1.158 to 2.228)	1.65 (0.731 to 2.491)	1.845 (0.412 to 3.505)	1.367 (0.61 to 2.334)	1.584 (0.968 to 2.328)	1.325 (0.628 to 1.869)	1.663 (0.966 to 2.263)	1.97 (1.439 to 2.647)	1.557 (0.973 to 2.233)	1.806 (1.019 to 2.485)	1.58 (0.435 to 2.673)	2.058 (0.58 to 3.355)	4.507 (0.978 to 7.394)	0.987 (0.862 to 1.142)
J99_JHP0830	0.0301 (0.01 to 0.094)	0.157 (0.0949 to 0.26)	0.147 (0.0963 to 0.231)	0.122 (0.0665 to 0.21)	0.125 (0.0789 to 0.187)	0.219 (0.0957 to 0.418)	0.137 (0.101 to 0.197)	0.123 (0.0464 to 0.274)	0.15 (0.106 to 0.329)	0.17 (0.0887 to 0.336)	0.159 (0.0829 to 0.222)	0.139 (0.0666 to 0.208)	0.17 (0.12 to 0.244)	0.137 (0.0518 to 0.206)	0.176 (0.114 to 0.259)	0.179 (0.0439 to 0.314)	0.975 (0.919 to 1.055)
26695_HP0318	0.258 (0.126 to 0.391)	0.587 (0.229 to 1.509)	0.279 (0.183 to 0.535)	0.292 (0.161 to 0.638)	0.289 (0.197 to 0.449)	0.652 (0.0911 to 1.297)	0.864 (0.557 to 1.163)	0.923 (0.517 to 1.395)	0.784 (0.555 to 0.925)	0.622 (0.291 to 1.467)	0.346 (0.208 to 0.421)	0.276 (0.186 to 0.477)	0.293 (0.186 to 0.536)	0.319 (0.189 to 0.525)	0.591 (0.241 to 1.1)	0.859 (0.143 to 2.072)	0.983 (0.915 to 1.043)
26695_HP0319	0.91 (0.373 to 1.743)	0.882 (0.575 to 1.267)	0.937 (0.638 to 1.352)	0.949 (0.681 to 1.351)	0.906 (0.705 to 1.271)	0.934 (0.0782 to 1.506)	0.928 (0.67 to 1.367)	0.895 (0.49 to 1.317)	0.861 (0.576 to 1.147)	0.919 (0.355 to 1.371)	0.928 (0.663 to 1.29)	0.934 (0.541 to 1.399)	0.945 (0.575 to 1.303)	0.926 (0.613 to 1.327)	1.053 (0.318 to 2.112)	0.903 (0.195 to 1.782)	0.956 (0.899 to 1.028)
26695_HP0320	1.017 (0.358 to 2.151)	1.116 (0.665 to 1.614)	0.941 (0.217 to 2.25)	1.026 (0.496 to 1.63)	0.896 (0.376 to 1.314)	1.052 (0.137 to 1.831)	0.837 (0.232 to 1.323)	0.933 (0.593 to 1.705)	0.834 (0.299 to 1.489)	0.97 (0.582 to 1.66)	1.042 (0.791 to 1.769)	0.985 (0.506 to 1.564)	1.011 (0.629 to 1.432)	0.968 (0.614 to 1.411)	1.174 (0.851 to 1.81)	0.981 (0.281 to 1.572)	0.983 (0.861 to 1.073)
26695_HP0321	1.061 (0.647 to 1.525)	1.086 (0.589 to 2.081)	1.176 (0.834 to 1.972)	1.049 (0.779 to 1.385)	1.023 (0.836 to 1.279)	1.166 (0.429 to 2.008)	1.082 (0.733 to 1.378)	1.047 (0.552 to 1.501)	1.082 (0.849 to 1.279)	1.067 (0.506 to 1.889)	1.136 (0.785 to 1.564)	1.027 (0.603 to 1.456)	1.098 (0.895 to 1.361)	1.084 (0.737 to 1.38)	1.148 (0.772 to 2.241)	1.062 (0.32 to 1.969)	1.017 (0.875 to 1.19)
26695_HP0322	0.556 (0.148 to 0.976)	0.887 (0.303 to 1.421)	0.472 (0.2 to 1.16)	0.483 (0.237 to 1.312)	0.568 (0.314 to 1.047)	0.904 (0.319 to 1.448)	0.628 (0.303 to 1.26)	0.806 (0.373 to 1.046)	0.727 (0.254 to 0.986)	0.654 (0.223 to 1.197)	0.823 (0.459 to 1.202)	0.477 (0.251 to 0.87)	0.715 (0.35 to 0.964)	0.69 (0.354 to 1.187)	0.868 (0.274 to 1.485)	2.023 (0.394 to 2.843)	1.004 (0.808 to 1.194)
26695_HP0323	1.053 (0.469 to 1.798)	1.138 (0.726 to 1.416)	0.941 (0.23 to 1.575)	1.103 (0.627 to 1.495)	1.012 (0.59 to 1.395)	1.015 (0.616 to 1.677)	1.006 (0.595 to 1.294)	1.084 (0.76 to 1.465)	0.962 (0.435 to 1.219)	0.981 (0.494 to 1.234)	0.981 (0.759 to 1.149)	1.016 (0.567 to 1.269)	1.04 (0.598 to 1.388)	0.963 (0.501 to 1.208)	1.172 (0.416 to 1.716)	1.112 (0.31 to 2.168)	1.024 (0.813 to 1.129)
26695_HP0324	1.354 (0.545 to 2.519)	1.12 (0.727 to 1.676)	1.152 (0.701 to 1.949)	1.279 (0.765 to 2.048)	1.315 (0.958 to 2.031)	1.118 (0.225 to 1.94)	1.095 (0.642 to 1.745)	1.079 (0.34 to 1.673)	1.139 (0.812 to 1.651)	1.054 (0.526 to 1.674)	1.194 (0.729 to 1.987)	1.142 (0.623 to 2.008)	1.337 (0.842 to 2.033)	1.229 (0.627 to 1.993)	1.126 (0.447 to 2.057)	1.066 (0.359 to 1.73)	1 (0.73 to 1.205)
26695_HP0325	1.336 (0.608 to 2.253)	1.063 (0.46 to 1.868)	1.238 (0.472 to 2.747)	1.131 (0.883 to 1.529)	1.133 (0.827 to 1.807)	1.042 (0.354 to 1.854)	0.989 (0.682 to 1.678)	0.953 (0.508 to 1.301)	1.04 (0.487 to 1.852)	0.942 (0.517 to 1.661)	1.161 (0.915 to 1.43)	1.04 (0.525 to 1.856)	1.227 (0.926 to 2.045)	1.103 (0.684 to 2.102)	1.068 (0.556 to 2.188)	0.995 (0.386 to 1.552)	1.022 (0.809 to 1.277)
26695_HP0326	1.038 (0.476 to 1.969)	0.996 (0.495 to 1.41)	0.508 (0.0858 to 1.386)	0.78 (0.259 to 0.968)	0.831 (0.534 to 1.171)	0.959 (0.161 to 1.917)	1.064 (0.729 to 1.547)	1.197 (0.626 to 1.938)	1.091 (0.676 to 1.485)	1 (0.426 to 1.662)	0.954 (0.681 to 1.151)	0.946 (0.588 to 1.282)	0.93 (0.665 to 1.178)	0.837 (0.4 to 1.271)	1.001 (0.264 to 1.658)	1.008 (0.243 to 2.219)	1.021 (0.908 to 1.19)
26695_HP0327	0.742 (0.326 to 1.255)	0.825 (0.478 to 1.271)	0.676 (0.213 to 1.582)	0.76 (0.436 to 1.431)	0.742 (0.397 to 1.084)	0.827 (0.127 to 1.53)	0.961 (0.602 to 1.653)	0.9 (0.306 to 1.59)	0.883 (0.586 to 1.426)	0.777 (0.406 to 1.178)	0.731 (0.532 to 1.057)	0.767 (0.375 to 1.624)	0.744 (0.492 to 1.188)	0.715 (0.415 to 1.194)	0.899 (0.339 to 1.56)	1.052 (0.278 to 2.25)	0.98 (0.923 to 1.033)
26695_HP0328	1.219 (0.755 to 2.185)	1.109 (0.203 to 1.797)	1.272 (0.503 to 3.076)	1.121 (0.901 to 1.433)	1.114 (0.842 to 1.673)	1.247 (0.389 to 2.737)	1.118 (0.863 to 1.522)	0.989 (0.192 to 2.136)	0.973 (0.662 to 1.47)	1.036 (0.388 to 2)	1.201 (0.937 to 1.413)	1.013 (0.596 to 1.347)	1.136 (0.521 to 1.619)	1.127 (0.52 to 1.777)	1.145 (0.416 to 2.286)	0.994 (0.0444 to 2.098)	1.002 (0.779 to 1.184)
26695_HP0329	0.963 (0.365 to 1.967)	0.888 (0.386 to 1.534)	0.724 (0.19 to 1.473)	1.046 (0.569 to 1.614)	0.932 (0.657 to 1.15)	0.947 (0.0808 to 1.78)	0.832 (0.582 to 1.376)	0.924 (0.476 to 1.41)	0.906 (0.53 to 1.126)	0.908 (0.444 to 1.614)	0.957 (0.615 to 1.197)	0.96 (0.458 to 1.498)	0.884 (0.621 to 1.141)	0.947 (0.523 to 1.255)	0.953 (0.299 to 2.259)	1.105 (0.279 to 1.725)	0.972 (0.892 to 1.041)
26695_HP0330	1.435 (0.331 to 3.884)	1.347 (0.765 to 2.062)	1.361 (0.391 to 2.599)	1.384 (0.748 to 2.271)	1.324 (0.903 to 1.951)	1.163 (0.102 to 2.266)	1.232 (0.65 to 2.045)	1.251 (0.724 to 2.596)	1.308 (0.583 to 2.084)	1.151 (0.497 to 1.822)	1.335 (1.065 to 2.327)	1.424 (0.843 to 2.293)	1.37 (0.757 to 2.027)	1.354 (0.805 to 1.906)	1.411 (0.474 to 3.123)	0.936 (0.228 to 1.255)	0.955 (0.787 to 1.046)
26695_HP0331	0.923 (0.319 to 1.982)	0.978 (0.709 to 1.452)	0.89 (0.311 to 1.871)	1.017 (0.464 to 1.71)	0.854 (0.444 to 1.311)	0.926 (0.129 to 1.733)	0.795 (0.392 to 1.371)	0.952 (0.457 to 1.966)	0.859 (0.398 to 1.313)	1.075 (0.413 to 1.818)	1.012 (0.647 to 1.589)	1.184 (0.584 to 1.946)	1.099 (0.684 to 1.771)	1.01 (0.639 to 1.839)	1.11 (0.439 to 2.218)	0.983 (0.472 to 1.777)	0.952 (0.814 to 1.091)
26695_HP0332	0.987 (0.552 to 1.478)	1.114 (0.703 to 1.578)	0.527 (0.318 to 1.058)	0.88 (0.645 to 1.2)	0.917 (0.688 to 1.119)	1.175 (0.473 to 2.02)	1.088 (0.578 to 1.529)	1.015 (0.606 to 1.446)	0.951 (0.619 to 1.492)	0.838 (0.465 to 1.078)	1.008 (0.918 to 1.174)	0.828 (0.243 to 1.522)	0.889 (0.238 to 1.313)	0.88 (0.505 to 1.273)	1.02 (0.444 to 1.689)	0.847 (0.636 to 1.235)	1.015 (0.909 to 1.104)
26695_HP0333	0.288 (0.117 to 0.502)	0.616 (0.165 to 1.322)	0.244 (0.115 to 0.817)	0.315 (0.151 to 1.075)	0.353 (0.133 to 0.814)	0.763 (0.238 to 1.457)	0.634 (0.201 to 1.085)	0.838 (0.34 to 1.211)	0.628 (0.257 to 0.969)	0.613 (0.149 to 1.338)	0.596 (0.259 to 0.897)	0.255 (0.114 to 0.691)	0.426 (0.181 to 0.746)	0.433 (0.224 to 0.811)	0.754 (0.168 to 1.129)	1.019 (0.373 to 1.258)	0.974 (0.875 to 1.163)
26695_HP0334	1.086 (0.458 to 1.709)	0.96 (0.354 to 1.544)	1.12 (0.676 to 1.891)	1.013 (0.847 to 1.147)	1.065 (0.737 to 1.284)	0.908 (0.375 to 1.325)	1.011 (0.648 to 1.408)	0.913 (0.517 to 1.241)	0.933 (0.614 to 1.141)	1.046 (0.593 to 1.429)	0.971 (0.659 to 1.223)	1.031 (0.803 to 1.315)	1.118 (0.582 to 1.73)	1.053 (0.766 to 1.366)	0.946 (0.508 to 1.538)	1.009 (0.54 to 1.373)	1.002 (0.889 to 1.179)
26695_HP0335	0.266 (0.0397 to 0.567)	0.417 (0.235 to 0.796)	0.478 (0.342 to 0.688)	0.379 (0.288 to 0.516)	0.307 (0.218 to 0.417)	0.378 (0.234 to 0.576)	0.5 (0.395 to 0.704)	0.335 (0.219 to 0.524)	0.472 (0.318 to 0.633)	0.341 (0.27 to 0.473)	0.491 (0.3 to 0.617)	0.31 (0.183 to 0.641)	0.326 (0.253 to 0.414)	0.55 (0.411 to 0.707)	0.364 (0.288 to 0.574)	4.123 (1.458 to 7.517)	1.046 (0.913 to 1.169)
26695_HP0336	0.227 (0.0397 to 0.403)	0.229 (0.122 to 0.407)	0.295 (0.18 to 0.38)	0.228 (0.169 to 0.375)	0.218 (0.162 to 0.33)	0.224 (0.143 to 0.486)	0.273 (0.18 to 0.416)	0.307 (0.209 to 0.512)	0.293 (0.0866 to 0.47)	0.203 (0.14 to 0.255)	0.201 (0.153 to 0.295)	0.229 (0.166 to 0.492)	0.235 (0.167 to 0.415)	0.219 (0.176 to 0.383)	0.224 (0.141 to 0.346)	4.958 (2.272 to 6.198)	1.074 (1.013 to 1.112)
26695_HP0337	0.316 (0.219 to 0.598)	0.838 (0.25 to 1.556)	0.3 (0.0708 to 1.604)	0.441 (0.101 to 1.891)	0.415 (0.103 to 0.835)	0.774 (0.245 to 1.301)	0.277 (0.0829 to 0.545)	0.555 (0.124 to 1.008)	0.321 (0.267 to 0.534)	0.723 (0.093 to 1.509)	0.673 (0.337 to 1.192)	0.441 (0.177 to 1.016)	0.492 (0.159 to 0.876)	0.495 (0.14 to 0.892)	0.935 (0.105 to 1.569)	2.379 (0.831 to 4.089)	1.073 (0.871 to 1.221)
26695_HP0338	0.143 (0.0676 to 0.331)	0.298 (0.115 to 1.031)	0.15 (0.0567 to 0.253)	0.167 (0.0833 to 0.375)	0.134 (0.0906 to 0.186)	0.229 (0.107 to 0.554)	0.151 (0.118 to 0.207)	0.24 (0.145 to 0.376)	0.165 (0.0732 to 0.246)	0.202 (0.121 to 0.342)	0.169 (0.113 to 0.222)	0.166 (0.0959 to 0.256)	0.148 (0.109 to 0.198)	0.16 (0.123 to 0.225)	0.21 (0.0964 to 0.36)	4.799 (2.126 to 8.084)	1.005 (0.886 to 1.219)
26695_HP0339	0.0737 (0.0203 to 0.157)	0.12 (0.0732 to 0.258)	0.103 (0.0213 to 0.196)	0.102 (0.0571 to 0.184)	0.0785 (0.0407 to 0.115)	0.127 (0.0587 to 0.235)	0.072 (0.0386 to 0.11)	0.109 (0.075 to 0.191)	0.0689 (0.0113 to 0.141)	0.118 (0.048 to 0.214)	0.0819 (0.0509 to 0.118)	0.0984 (0.0449 to 0.271)	0.0721 (0.0502 to 0.106)	0.0786 (0.0463 to 0.115)	0.114 (0.0629 to 0.167)	10.3 (3.934 to 20.01)	0.996 (0.849 to 1.136)
26695_HP0340	0.101 (0.0345 to 0.191)	0.159 (0.0824 to 0.356)	0.193 (0.0813 to 0.429)	0.112 (0.0749 to 0.24)	0.117 (0.0705 to 0.185)	0.194 (0.0959 to 0.477)	0.101 (0.0432 to 0.167)	0.147 (0.0823 to 0.261)	0.113 (0.0164 to 0.246)	0.15 (0.0538 to 0.247)	0.125 (0.0935 to 0.214)	0.121 (0.0734 to 0.381)	0.121 (0.0648 to 0.246)	0.115 (0.0579 to 0.277)	0.181 (0.0788 to 0.294)	11.74 (3.408 to 14.49)	1.039 (0.976 to 1.069)
26695_HP0341	0.182 (0.101 to 0.318)	0.635 (0.363 to 1.127)	0.334 (0.164 to 0.935)	0.48 (0.335 to 0.933)	0.384 (0.226 to 0.631)	0.661 (0.206 to 1.661)	0.434 (0.239 to 0.747)	0.449 (0.0986 to 0.827)	0.319 (0.203 to 0.815)	0.54 (0.219 to 1.179)	0.507 (0.262 to 0.853)	0.464 (0.287 to 0.748)	0.215 (0.0792 to 0.519)	0.499 (0.247 to 0.885)	0.516 (0.167 to 1.506)	2.406 (0.737 to 10.85)	1.147 (1.008 to 1.343)
26695_HP0342	0.0447 (0.0183 to 0.0692)	0.0879 (0.0416 to 0.192)	0.0638 (0.0179 to 0.117)	0.0507 (0.0223 to 0.103)	0.052 (0.0254 to 0.11)	0.0724 (0.027 to 0.141)	0.0523 (0.0149 to 0.0927)	0.0815 (0.0558 to 0.145)	0.0314 (0.01 to 0.0808)	0.0741 (0.0206 to 0.217)	0.0485 (0.0257 to 0.0859)	0.0739 (0.0281 to 0.297)	0.0461 (0.0239 to 0.0622)	0.0379 (0.0212 to 0.0627)	0.0646 (0.024 to 0.129)	24.53 (4.592 to 55.02)	1.012 (0.78 to 1.166)
26695_HP0343	0.0406 (0.0218 to 0.0832)	0.0709 (0.0393 to 0.138)	0.0901 (0.0381 to 0.161)	0.0579 (0.022 to 0.112)	0.0635 (0.0162 to 0.141)	0.0795 (0.0303 to 0.163)	0.0517 (0.0166 to 0.107)	0.0688 (0.0487 to 0.111)	0.0511 (0.0215 to 0.11)	0.0601 (0.021 to 0.15)	0.0748 (0.0315 to 0.137)	0.0592 (0.0216 to 0.177)	0.0546 (0.0325 to 0.108)	0.0797 (0.0321 to 0.138)	0.0586 (0.0253 to 0.0822)	25.01 (4.857 to 54.24)	1.052 (0.972 to 1.173)
26695_HP0344	0.124 (0.0906 to 0.205)	0.357 (0.136 to 0.748)	0.357 (0.147 to 0.832)	0.367 (0.129 to 0.85)	0.239 (0.0785 to 0.537)	0.52 (0.228 to 1.063)	0.205 (0.0767 to 0.391)	0.301 (0.0577 to 0.589)	0.192 (0.15 to 0.287)	0.399 (0.13 to 0.62)	0.306 (0.182 to 0.452)	0.241 (0.101 to 0.493)	0.153 (0.0841 to 0.384)	0.333 (0.1 to 0.591)	0.347 (0.117 to 0.691)	4.304 (0.381 to 18.43)	1.064 (0.941 to 1.237)
26695_HP0345	0.0442 (0.024 to 0.0647)	0.0878 (0.0265 to 0.273)	0.0769 (0.0256 to 0.152)	0.055 (0.0201 to 0.182)	0.0461 (0.0274 to 0.101)	0.0877 (0.0315 to 0.202)	0.0491 (0.0184 to 0.0829)	0.069 (0.04 to 0.119)	0.0367 (0.01 to 0.143)	0.0822 (0.0211 to 0.162)	0.0469 (0.0223 to 0.0967)	0.0605 (0.0233 to 0.234)	0.0398 (0.0182 to 0.0579)	0.0332 (0.0188 to 0.0621)	0.0722 (0.0246 to 0.143)	23.42 (8.889 to 54.7)	1.057 (0.949 to 1.177)
26695_HP0346	0.214 (0.121 to 0.386)	0.265 (0.143 to 0.412)	0.19 (0.0841 to 0.31)	0.203 (0.15 to 0.304)	0.198 (0.128 to 0.309)	0.238 (0.071 to 0.351)	0.183 (0.121 to 0.273)	0.181 (0.0949 to 0.254)	0.192 (0.117 to 0.289)	0.212 (0.104 to 0.314)	0.195 (0.131 to 0.24)	0.215 (0.158 to 0.286)	0.21 (0.136 to 0.279)	0.228 (0.186 to 0.346)	0.227 (0.156 to 0.341)	6.691 (2.909 to 9.086)	1.026 (0.93 to 1.198)
26695_HP0347	0.865 (0.358 to 1.7)	0.814 (0.477 to 1.383)	0.668 (0.147 to 1.52)	0.869 (0.508 to 1.629)	0.926 (0.461 to 1.807)	0.868 (0.501 to 1.565)	0.733 (0.338 to 1.193)	0.809 (0.487 to 1.366)	0.912 (0.412 to 1.641)	0.785 (0.489 to 1.208)	0.979 (0.688 to 1.533)	0.777 (0.441 to 1.365)	0.868 (0.6 to 1.312)	1.032 (0.674 to 2.082)	0.849 (0.5 to 1.43)	1.255 (0.656 to 1.875)	0.956 (0.75 to 1.123)
26695_HP0348	1.008 (0.442 to 1.732)	0.932 (0.444 to 1.567)	0.857 (0.339 to 1.681)	0.886 (0.565 to 1.259)	0.976 (0.633 to 1.359)	0.911 (0.477 to 1.351)	1.045 (0.636 to 1.342)	1.027 (0.515 to 1.935)	1.126 (0.717 to 1.896)	0.997 (0.605 to 1.435)	0.919 (0.579 to 1.261)	0.987 (0.623 to 1.492)	0.972 (0.675 to 1.351)	0.922 (0.478 to 1.283)	0.944 (0.555 to 1.454)	1.202 (0.532 to 1.654)	1.007 (0.862 to 1.157)
26695_HP0349	1.092 (0.402 to 1.935)	1.099 (0.433 to 1.707)	1.21 (0.878 to 1.785)	1.078 (0.668 to 1.542)	1.096 (0.854 to 1.364)	1.06 (0.264 to 2.021)	1.219 (0.817 to 1.921)	1.096 (0.703 to 1.724)	1.083 (0.811 to 1.618)	0.978 (0.487 to 1.652)	1.11 (0.799 to 1.662)	1.072 (0.682 to 1.524)	1.133 (0.655 to 1.479)	1.138 (0.766 to 1.54)	1.079 (0.384 to 1.619)	1.036 (0.437 to 1.37)	0.982 (0.899 to 1.21)
26695_HP0350	0.364 (0.208 to 0.738)	0.391 (0.165 to 0.778)	0.305 (0.0709 to 0.697)	0.308 (0.186 to 0.495)	0.388 (0.224 to 0.641)	0.434 (0.119 to 0.85)	0.378 (0.17 to 0.572)	0.366 (0.222 to 0.503)	0.416 (0.194 to 0.84)	0.358 (0.195 to 0.654)	0.378 (0.215 to 0.507)	0.33 (0.152 to 0.559)	0.358 (0.247 to 0.622)	0.411 (0.249 to 0.753)	0.373 (0.285 to 0.569)	3.476 (1.047 to 4.836)	0.985 (0.835 to 1.056)
26695_HP0351	1.043 (0.75 to 1.485)	1.021 (0.547 to 1.383)	0.609 (0.171 to 1.642)	0.836 (0.478 to 1.616)	0.966 (0.666 to 1.432)	1.012 (0.541 to 1.5)	0.959 (0.712 to 1.236)	0.973 (0.622 to 1.538)	1.039 (0.723 to 1.24)	0.956 (0.611 to 1.346)	1.134 (0.916 to 1.544)	0.965 (0.556 to 1.67)	1.014 (0.702 to 1.241)	1.089 (0.674 to 1.757)	0.964 (0.712 to 1.282)	0.961 (0.536 to 2.132)	1.005 (0.93 to 1.132)
26695_HP0352	1.017 (0.382 to 2.071)	1.068 (0.66 to 1.785)	1.094 (0.739 to 1.373)	1.149 (0.903 to 1.741)	1.08 (0.872 to 1.273)	0.993 (0.402 to 1.782)	1.053 (0.783 to 1.199)	0.995 (0.584 to 1.348)	1.06 (0.837 to 1.24)	1.022 (0.645 to 1.4)	1.044 (0.927 to 1.22)	1.072 (0.755 to 1.466)	1.109 (0.768 to 1.351)	1.041 (0.78 to 1.357)	1.1 (0.625 to 1.726)	1.018 (0.419 to 1.769)	1 (0.916 to 1.12)
26695_HP0353	0.941 (0.414 to 1.662)	0.949 (0.224 to 1.433)	0.899 (0.397 to 1.359)	1.02 (0.788 to 1.256)	0.912 (0.59 to 1.14)	0.91 (0.162 to 1.612)	0.901 (0.429 to 1.052)	0.964 (0.62 to 1.586)	0.728 (0.258 to 0.928)	1.062 (0.462 to 1.63)	0.843 (0.706 to 0.961)	1.029 (0.753 to 1.328)	0.965 (0.685 to 1.222)	0.851 (0.541 to 1.107)	0.978 (0.282 to 1.683)	0.984 (0.386 to 1.685)	0.977 (0.787 to 1.092)
26695_HP0354	1.027 (0.547 to 2.047)	1.138 (0.488 to 1.896)	0.539 (0.195 to 1.147)	0.842 (0.547 to 1.299)	0.871 (0.509 to 1.496)	0.966 (0.497 to 1.344)	1.347 (0.931 to 2.09)	0.998 (0.675 to 1.22)	1.266 (0.783 to 1.863)	0.893 (0.472 to 1.487)	1.332 (0.92 to 1.704)	0.899 (0.503 to 1.155)	1.041 (0.678 to 1.294)	1.313 (0.885 to 1.902)	0.949 (0.63 to 1.182)	0.852 (0.492 to 1.37)	1.057 (0.983 to 1.106)
26695_HP0355	0.654 (0.427 to 0.83)	1.573 (0.452 to 3.81)	1.433 (0.621 to 3.501)	0.849 (0.628 to 1.24)	0.746 (0.317 to 1.199)	1.106 (0.497 to 2.291)	1.737 (0.972 to 2.903)	1.033 (0.373 to 1.405)	1.137 (0.784 to 1.742)	0.716 (0.395 to 1.189)	0.885 (0.715 to 1.068)	0.772 (0.448 to 1.155)	0.742 (0.476 to 1.215)	1.255 (0.972 to 2.224)	1.063 (0.354 to 2.107)	1.2 (0.886 to 1.595)	1.034 (0.859 to 1.22)
26695_HP0356	0.168 (0.0691 to 0.263)	0.27 (0.104 to 0.506)	0.295 (0.131 to 0.412)	0.185 (0.102 to 0.272)	0.191 (0.111 to 0.462)	0.252 (0.11 to 0.485)	1.04 (0.453 to 2.098)	1.176 (0.508 to 1.792)	0.826 (0.457 to 1.115)	0.222 (0.111 to 0.308)	0.138 (0.0976 to 0.191)	0.183 (0.118 to 0.38)	0.16 (0.0965 to 0.266)	0.17 (0.119 to 0.302)	0.203 (0.0785 to 0.32)	1.057 (0.536 to 1.408)	0.987 (0.901 to 1.088)
26695_HP0357	0.616 (0.323 to 1.176)	0.726 (0.371 to 1.122)	0.413 (0.15 to 0.848)	0.779 (0.456 to 1.094)	0.784 (0.325 to 1.228)	0.767 (0.299 to 1.087)	0.838 (0.454 to 1.238)	0.969 (0.354 to 1.805)	0.874 (0.521 to 1.244)	0.865 (0.441 to 1.574)	0.731 (0.586 to 0.835)	0.681 (0.261 to 1.308)	0.711 (0.447 to 0.987)	0.795 (0.505 to 1.069)	0.696 (0.206 to 1.311)	1.037 (0.707 to 2.216)	0.954 (0.757 to 1.17)
26695_HP0358	0.838 (0.351 to 2.038)	1.073 (0.604 to 1.498)	0.791 (0.204 to 1.5)	0.924 (0.521 to 1.547)	0.936 (0.499 to 1.479)	1.013 (0.548 to 1.565)	0.64 (0.237 to 0.87)	0.836 (0.309 to 1.309)	0.558 (0.172 to 1.013)	0.917 (0.392 to 1.486)	0.935 (0.6 to 1.157)	0.908 (0.557 to 1.439)	0.864 (0.534 to 1.089)	0.901 (0.474 to 1.385)	0.964 (0.475 to 1.486)	1.058 (0.644 to 1.383)	0.974 (0.919 to 0.996)
26695_HP0359	1.005 (0.676 to 1.416)	0.984 (0.505 to 1.489)	1.428 (0.576 to 2.967)	1.144 (0.767 to 1.438)	1.091 (0.984 to 1.279)	0.974 (0.384 to 1.547)	1.03 (0.299 to 2.081)	1.059 (0.223 to 1.838)	1.089 (0.592 to 1.711)	1.108 (0.788 to 1.636)	0.89 (0.775 to 1.028)	1.181 (0.692 to 1.615)	1.118 (0.457 to 1.52)	0.903 (0.466 to 1.23)	0.971 (0.363 to 1.79)	0.998 (0.797 to 1.187)	1.038 (0.911 to 1.151)
26695_HP0360	0.995 (0.612 to 1.539)	1.018 (0.73 to 1.8)	0.947 (0.528 to 1.288)	0.97 (0.739 to 1.238)	1.105 (0.791 to 1.334)	1.075 (0.655 to 1.543)	0.961 (0.719 to 1.256)	0.98 (0.676 to 1.469)	0.978 (0.771 to 1.185)	0.979 (0.616 to 1.604)	1.09 (0.896 to 1.462)	0.998 (0.795 to 1.211)	1.086 (0.766 to 1.258)	0.987 (0.86 to 1.278)	1.048 (0.432 to 1.403)	1.04 (0.753 to 1.344)	1.007 (0.86 to 1.076)
26695_HP0361	0.486 (0.215 to 0.936)	0.669 (0.24 to 1.185)	0.359 (0.115 to 0.813)	0.475 (0.186 to 0.72)	0.521 (0.162 to 0.933)	0.843 (0.33 to 1.298)	0.724 (0.213 to 1.042)	0.915 (0.336 to 1.397)	0.739 (0.289 to 1.027)	0.787 (0.217 to 1.576)	0.644 (0.418 to 0.87)	0.55 (0.303 to 1.032)	0.621 (0.239 to 0.916)	0.507 (0.256 to 0.871)	0.824 (0.156 to 1.598)	0.829 (0.658 to 1.309)	1.006 (0.83 to 1.195)
26695_HP0362	1.033 (0.319 to 1.931)	0.929 (0.597 to 1.347)	0.729 (0.262 to 1.453)	0.96 (0.642 to 1.571)	1.08 (0.717 to 1.645)	1.117 (0.407 to 1.715)	1.042 (0.651 to 1.63)	1.036 (0.536 to 1.719)	1.044 (0.585 to 1.751)	1.006 (0.585 to 1.57)	1.133 (0.627 to 1.569)	0.87 (0.437 to 1.4)	1.076 (0.621 to 1.74)	1.107 (0.629 to 1.893)	0.956 (0.492 to 1.355)	0.978 (0.706 to 1.41)	1.023 (0.735 to 1.295)
26695_HP0363	0.905 (0.491 to 1.669)	0.916 (0.571 to 1.451)	0.485 (0.203 to 1.154)	0.763 (0.58 to 1.155)	0.923 (0.709 to 1.132)	1.011 (0.649 to 1.613)	0.784 (0.24 to 1.545)	0.97 (0.16 to 1.616)	0.671 (0.214 to 1.208)	0.804 (0.386 to 1.176)	0.947 (0.786 to 1.198)	0.837 (0.693 to 1.178)	0.916 (0.434 to 1.491)	0.875 (0.392 to 1.185)	0.914 (0.361 to 1.568)	0.981 (0.755 to 1.283)	1.04 (0.839 to 1.181)
26695_HP0364	1.138 (0.763 to 1.939)	0.918 (0.591 to 1.394)	1.223 (0.593 to 2.738)	1.084 (0.597 to 1.421)	1.069 (0.729 to 1.991)	1.022 (0.377 to 1.792)	1.047 (0.676 to 2.134)	1.115 (0.438 to 2.04)	1.045 (0.536 to 1.313)	1.047 (0.522 to 2.021)	1.081 (0.827 to 1.371)	1.013 (0.651 to 1.383)	1.063 (0.728 to 1.345)	1.004 (0.683 to 1.528)	0.897 (0.473 to 1.573)	0.993 (0.677 to 1.495)	0.984 (0.871 to 1.106)
26695_HP0365	0.943 (0.377 to 1.824)	0.96 (0.654 to 1.354)	0.869 (0.597 to 1.251)	0.836 (0.475 to 1.091)	0.93 (0.678 to 1.126)	0.905 (0.404 to 1.394)	1.022 (0.585 to 1.549)	1.005 (0.638 to 1.704)	1.093 (0.611 to 1.679)	1.001 (0.707 to 1.303)	1.045 (0.772 to 1.435)	0.974 (0.589 to 1.424)	0.988 (0.686 to 1.358)	1.005 (0.644 to 1.395)	0.953 (0.329 to 1.709)	0.995 (0.632 to 1.769)	0.991 (0.9 to 1.08)
26695_HP0366	1.131 (0.371 to 2.4)	0.999 (0.46 to 1.856)	1.197 (0.808 to 2.467)	1.01 (0.609 to 1.615)	1.076 (0.678 to 1.666)	0.89 (0.351 to 1.623)	1.028 (0.685 to 2.009)	0.84 (0.445 to 1.274)	0.991 (0.583 to 1.557)	0.89 (0.562 to 1.269)	1.184 (0.801 to 1.753)	1.023 (0.603 to 1.759)	1.12 (0.797 to 1.617)	1.138 (0.699 to 1.924)	0.933 (0.448 to 1.658)	0.987 (0.618 to 1.491)	0.992 (0.889 to 1.11)
26695_HP0367	0.832 (0.406 to 1.238)	1.012 (0.392 to 1.644)	0.681 (0.19 to 1.339)	0.846 (0.384 to 1.617)	0.874 (0.475 to 1.221)	0.917 (0.0942 to 1.686)	0.929 (0.609 to 1.277)	0.899 (0.173 to 1.811)	0.757 (0.49 to 1.052)	0.879 (0.0992 to 1.775)	0.926 (0.719 to 1.102)	0.891 (0.44 to 1.286)	0.92 (0.185 to 1.438)	0.828 (0.53 to 1.055)	1.064 (0.229 to 1.728)	0.933 (0.0542 to 1.431)	1.003 (0.877 to 1.109)
26695_HP0368	0.958 (0.511 to 1.612)	0.983 (0.405 to 2.01)	0.907 (0.364 to 1.903)	1.03 (0.424 to 1.534)	0.875 (0.485 to 1.436)	0.846 (0.39 to 1.378)	1.015 (0.839 to 1.14)	1.004 (0.313 to 2.142)	0.935 (0.56 to 1.255)	1.037 (0.453 to 2.211)	0.973 (0.755 to 1.263)	0.985 (0.674 to 1.435)	0.923 (0.485 to 1.512)	0.929 (0.377 to 1.646)	0.976 (0.325 to 1.71)	0.953 (0.403 to 1.592)	0.968 (0.807 to 1.15)
26695_HP0369	1.017 (0.271 to 1.638)	1.04 (0.718 to 1.25)	1.148 (0.741 to 1.862)	1.068 (0.712 to 1.464)	1.044 (0.691 to 1.592)	1.075 (0.566 to 1.607)	1.061 (0.537 to 1.426)	1.074 (0.6 to 1.746)	1.093 (0.468 to 1.475)	1.089 (0.669 to 1.581)	1.188 (0.813 to 1.569)	0.973 (0.6 to 1.191)	1.066 (0.659 to 1.469)	1.136 (0.668 to 1.537)	1.103 (0.332 to 1.746)	0.854 (0.59 to 1.384)	0.996 (0.744 to 1.123)
26695_HP0370	0.917 (0.305 to 2.03)	1.148 (0.588 to 1.786)	0.857 (0.188 to 1.674)	0.992 (0.597 to 1.464)	0.957 (0.581 to 1.419)	0.918 (0.502 to 1.554)	0.929 (0.61 to 1.368)	0.944 (0.459 to 1.619)	0.848 (0.389 to 1.778)	0.979 (0.434 to 1.608)	1.016 (0.763 to 1.762)	1.022 (0.619 to 1.843)	0.964 (0.693 to 1.319)	1.012 (0.63 to 1.707)	1.084 (0.478 to 1.989)	0.989 (0.671 to 1.418)	0.969 (0.818 to 1.145)
26695_HP0371	0.556 (0.277 to 0.877)	0.82 (0.366 to 1.175)	0.478 (0.329 to 1.065)	0.615 (0.394 to 1.121)	0.642 (0.363 to 1.091)	1.034 (0.423 to 1.922)	0.645 (0.343 to 1.032)	0.834 (0.287 to 1.421)	0.622 (0.372 to 1.001)	0.686 (0.312 to 1.425)	0.984 (0.63 to 1.376)	0.553 (0.394 to 0.912)	0.702 (0.462 to 0.981)	0.794 (0.422 to 1.205)	0.891 (0.268 to 1.391)	1.85 (0.63 to 2.953)	1.037 (0.863 to 1.171)
26695_HP0372	0.715 (0.251 to 1.195)	0.949 (0.658 to 1.329)	0.664 (0.211 to 1.145)	0.845 (0.392 to 1.192)	0.871 (0.333 to 1.307)	0.888 (0.499 to 1.258)	0.688 (0.3 to 0.946)	0.876 (0.391 to 1.389)	0.829 (0.314 to 1.103)	0.849 (0.475 to 1.306)	1.074 (0.86 to 1.453)	0.767 (0.383 to 1.098)	0.88 (0.515 to 1.259)	0.933 (0.661 to 1.141)	0.967 (0.786 to 1.169)	1.235 (0.68 to 1.694)	1.005 (0.897 to 1.145)
26695_HP0373	1.104 (0.473 to 2.615)	1.516 (0.945 to 2.235)	0.708 (0.181 to 2.268)	0.943 (0.319 to 1.696)	1.135 (0.545 to 1.935)	1.486 (0.725 to 3.211)	0.437 (0.215 to 0.72)	0.466 (0.228 to 0.761)	0.554 (0.409 to 0.817)	1.003 (0.313 to 2.465)	1.646 (1.281 to 2.284)	1.406 (0.685 to 2.366)	1.315 (1.01 to 1.944)	1.46 (0.613 to 1.999)	1.517 (0.217 to 2.519)	2.426 (1.191 to 3.513)	1.162 (0.908 to 1.369)
26695_HP0374	0.931 (0.392 to 1.997)	1.142 (0.632 to 1.965)	0.949 (0.294 to 2.372)	1.055 (0.568 to 1.717)	1.07 (0.44 to 1.797)	1.196 (0.388 to 2.36)	1.18 (0.866 to 1.958)	1.127 (0.546 to 1.88)	1.133 (0.639 to 1.804)	1.03 (0.508 to 1.59)	1.095 (0.827 to 1.53)	0.974 (0.411 to 1.744)	1.005 (0.545 to 1.292)	1.034 (0.607 to 1.784)	1.154 (0.502 to 2.03)	0.984 (0.403 to 1.667)	1.008 (0.828 to 1.181)
26695_HP0375	1.553 (0.707 to 2.737)	1.03 (0.664 to 2.195)	2.158 (0.688 to 5.824)	1.404 (0.729 to 2.346)	1.316 (0.918 to 1.898)	1.151 (0.204 to 2.525)	0.864 (0.2 to 2.209)	0.975 (0.338 to 2.134)	1.049 (0.358 to 1.374)	1.264 (0.227 to 1.996)	1.387 (1.14 to 1.631)	1.204 (0.691 to 1.933)	1.303 (0.624 to 2.766)	1.415 (0.877 to 2.975)	1.067 (0.437 to 2.139)	1.025 (0.0282 to 1.889)	1.021 (0.901 to 1.24)
26695_HP0376	1.121 (0.516 to 1.683)	1.046 (0.718 to 1.671)	1.329 (0.99 to 2.331)	1.077 (0.906 to 1.37)	1.125 (0.822 to 1.515)	1.07 (0.586 to 1.831)	1.122 (0.904 to 1.532)	1.027 (0.575 to 1.513)	1.112 (0.971 to 1.235)	1.03 (0.664 to 1.731)	1.099 (0.94 to 1.401)	1.039 (0.848 to 1.357)	1.11 (0.797 to 1.29)	1.034 (0.878 to 1.234)	1.05 (0.658 to 1.435)	0.905 (0.608 to 1.26)	0.995 (0.9 to 1.097)
26695_HP0377	0.233 (0.098 to 0.447)	0.294 (0.178 to 0.48)	0.179 (0.0523 to 0.29)	0.19 (0.122 to 0.29)	0.202 (0.109 to 0.282)	0.313 (0.149 to 0.566)	0.758 (0.352 to 0.973)	0.821 (0.335 to 1.138)	0.71 (0.252 to 1.032)	0.238 (0.158 to 0.338)	0.226 (0.144 to 0.315)	0.207 (0.13 to 0.331)	0.229 (0.149 to 0.3)	0.241 (0.176 to 0.367)	0.225 (0.128 to 0.38)	0.847 (0.472 to 1.272)	1.011 (0.919 to 1.146)
26695_HP0378	1.307 (0.646 to 2.751)	0.949 (0.447 to 1.602)	1.01 (0.466 to 2.348)	1.174 (0.604 to 2.304)	1.248 (0.779 to 2.166)	1.086 (0.321 to 2.049)	1.198 (0.695 to 1.836)	1.182 (0.559 to 2.278)	1.273 (0.824 to 1.938)	1.151 (0.741 to 1.548)	1.339 (0.83 to 1.893)	1.112 (0.526 to 1.815)	1.438 (0.968 to 2.127)	1.291 (0.789 to 2.371)	1.016 (0.562 to 1.468)	0.972 (0.639 to 1.56)	0.994 (0.843 to 1.085)
26695_HP0380	1.099 (0.568 to 1.884)	1.007 (0.389 to 1.437)	0.694 (0.251 to 1.139)	0.928 (0.692 to 1.258)	1.19 (0.901 to 1.452)	1.008 (0.383 to 1.699)	1.149 (0.921 to 1.427)	1.042 (0.496 to 1.662)	1.08 (0.761 to 1.383)	1.041 (0.387 to 1.485)	1.025 (0.888 to 1.206)	1.065 (0.692 to 1.38)	1.042 (0.433 to 2.242)	1.019 (0.766 to 1.29)	1.016 (0.25 to 1.497)	1.034 (0.781 to 1.426)	0.962 (0.866 to 1.041)
26695_HP0381	0.898 (0.303 to 1.957)	0.906 (0.568 to 1.29)	0.753 (0.562 to 1.054)	0.839 (0.707 to 1.082)	0.97 (0.763 to 1.291)	0.853 (0.381 to 1.224)	0.976 (0.557 to 1.668)	0.978 (0.817 to 1.244)	1.025 (0.631 to 1.62)	0.994 (0.781 to 1.291)	0.896 (0.641 to 1.381)	0.977 (0.669 to 1.579)	0.964 (0.578 to 1.537)	0.857 (0.41 to 1.539)	0.929 (0.21 to 1.971)	1.033 (0.466 to 1.887)	1.03 (0.884 to 1.319)
26695_HP0382	1.038 (0.449 to 2.384)	0.862 (0.691 to 1.165)	0.983 (0.656 to 2.053)	0.821 (0.602 to 1.516)	1.057 (0.673 to 1.861)	0.928 (0.3 to 1.719)	0.963 (0.592 to 1.44)	1.003 (0.439 to 1.787)	1.034 (0.734 to 1.617)	0.997 (0.576 to 1.667)	1.198 (0.905 to 1.821)	0.848 (0.509 to 1.58)	0.978 (0.68 to 1.534)	1.09 (0.786 to 1.773)	0.864 (0.288 to 1.731)	1.038 (0.438 to 2.164)	1.052 (0.857 to 1.349)
26695_HP0383	0.823 (0.322 to 1.591)	0.837 (0.2 to 1.415)	1.1 (0.598 to 2.036)	0.985 (0.646 to 1.385)	0.885 (0.712 to 1.313)	0.807 (0.246 to 1.395)	0.892 (0.604 to 1.362)	0.784 (0.102 to 1.678)	0.827 (0.517 to 1.087)	0.938 (0.346 to 1.615)	0.866 (0.776 to 1.233)	0.935 (0.542 to 1.333)	0.835 (0.596 to 1.05)	0.896 (0.647 to 1.131)	0.882 (0.278 to 1.828)	0.774 (0.399 to 1.266)	0.974 (0.893 to 1.052)
26695_HP0384	0.799 (0.256 to 1.391)	1.424 (0.621 to 2.458)	0.613 (0.266 to 1.624)	0.876 (0.32 to 1.674)	0.959 (0.463 to 1.918)	1.33 (0.587 to 2.071)	0.747 (0.51 to 1.137)	1.221 (0.782 to 1.972)	0.828 (0.398 to 1.458)	1.088 (0.494 to 2.113)	1.322 (0.955 to 1.724)	0.805 (0.474 to 1.48)	1.142 (0.487 to 1.834)	1.039 (0.471 to 1.72)	1.42 (0.556 to 2.412)	2.775 (1.621 to 4.029)	1.003 (0.943 to 1.07)
26695_HP0385	1.318 (0.548 to 2.88)	1.119 (0.549 to 1.702)	1.864 (1.026 to 3.447)	1.302 (0.899 to 2.137)	1.203 (0.943 to 1.728)	1.056 (0.571 to 1.879)	1.136 (0.807 to 2.028)	1.104 (0.655 to 1.657)	1.179 (0.898 to 1.573)	1.123 (0.404 to 1.76)	1.137 (0.99 to 1.745)	1.483 (0.93 to 2.909)	1.161 (0.625 to 1.886)	1.136 (0.82 to 1.801)	1.214 (0.399 to 2.347)	0.965 (0.423 to 1.271)	1.027 (0.819 to 1.233)
J99_JHP0996	0.468 (0.0572 to 0.938)	0.772 (0.377 to 1.098)	0.19 (0.054 to 0.539)	0.346 (0.126 to 0.685)	0.569 (0.191 to 1.135)	0.91 (0.433 to 1.844)	0.519 (0.149 to 0.914)	0.863 (0.102 to 1.237)	0.682 (0.329 to 1.149)	0.509 (0.13 to 1.079)	0.685 (0.402 to 0.973)	0.616 (0.273 to 1.532)	0.582 (0.339 to 0.879)	0.519 (0.121 to 0.838)	0.65 (0.122 to 1.038)	0.827 (0.57 to 1.392)	1.099 (1.009 to 1.183)
26695_HP0386	1.005 (0.347 to 1.909)	0.947 (0.51 to 1.282)	0.827 (0.277 to 1.944)	0.88 (0.487 to 1.591)	0.974 (0.581 to 1.526)	0.934 (0.403 to 1.638)	1.089 (0.618 to 1.841)	0.983 (0.48 to 1.402)	1.016 (0.738 to 1.504)	0.924 (0.519 to 1.36)	1.005 (0.743 to 1.281)	0.958 (0.682 to 1.306)	1.029 (0.692 to 1.381)	0.928 (0.368 to 1.144)	0.974 (0.479 to 1.483)	0.778 (0.082 to 1.475)	0.994 (0.654 to 1.451)
26695_HP0387	0.908 (0.378 to 1.539)	0.896 (0.493 to 1.351)	0.773 (0.423 to 1.21)	0.835 (0.478 to 1.198)	0.908 (0.644 to 1.136)	0.877 (0.375 to 1.448)	0.88 (0.437 to 1.161)	0.797 (0.063 to 1.939)	0.901 (0.593 to 1.317)	0.932 (0.371 to 1.665)	0.959 (0.637 to 1.224)	0.922 (0.642 to 1.481)	0.9 (0.573 to 1.189)	0.901 (0.596 to 1.358)	0.959 (0.354 to 1.713)	0.94 (0.458 to 1.505)	1.001 (0.898 to 1.09)
26695_HP0388	1.199 (0.567 to 1.894)	1.356 (0.624 to 2.29)	1.538 (0.566 to 2.755)	1.298 (0.678 to 1.574)	1.185 (0.893 to 1.653)	1.071 (0.504 to 1.928)	1.431 (1.077 to 2.27)	1.2 (0.766 to 2.075)	1.337 (0.874 to 2.136)	1.202 (0.429 to 1.8)	1.094 (0.94 to 1.334)	1.296 (0.781 to 1.766)	1.165 (0.617 to 1.61)	1.039 (0.834 to 1.28)	1.227 (0.579 to 2)	1.088 (0.451 to 1.525)	1.018 (0.825 to 1.186)
26695_HP0389	0.929 (0.296 to 1.811)	1.188 (0.692 to 2.097)	1.212 (0.646 to 2.412)	1.117 (0.693 to 2.028)	0.881 (0.734 to 1.188)	0.962 (0.454 to 1.866)	0.847 (0.605 to 1.179)	0.976 (0.48 to 1.668)	0.797 (0.617 to 1.001)	1.067 (0.291 to 1.664)	0.915 (0.809 to 1.279)	1.148 (0.867 to 1.838)	0.921 (0.471 to 1.4)	0.881 (0.531 to 1.253)	1.207 (0.468 to 2.784)	1.045 (0.65 to 1.459)	1.003 (0.836 to 1.125)
26695_HP0390	0.828 (0.425 to 1.283)	0.866 (0.389 to 1.232)	0.662 (0.128 to 1.671)	0.74 (0.335 to 1.064)	0.867 (0.447 to 1.446)	0.796 (0.251 to 1.524)	0.915 (0.334 to 1.764)	0.864 (0.238 to 1.573)	0.939 (0.388 to 1.414)	1.007 (0.596 to 1.473)	0.963 (0.781 to 1.203)	0.908 (0.568 to 1.586)	0.841 (0.537 to 1.371)	0.879 (0.298 to 1.543)	0.915 (0.321 to 1.904)	0.956 (0.419 to 1.467)	0.925 (0.768 to 1.078)
J99_TPX	1.63 (0.724 to 4.149)	1.398 (0.941 to 3.625)	1.727 (0.485 to 4.296)	1.464 (1.033 to 2.996)	1.283 (0.767 to 3.344)	1.017 (0.561 to 2.085)	1.36 (0.883 to 2.849)	1.114 (0.807 to 2.682)	1.314 (0.682 to 2.632)	1.157 (0.749 to 1.838)	1.168 (0.743 to 1.995)	1.864 (0.833 to 6.137)	1.508 (1.106 to 2.906)	1.351 (0.758 to 2.264)	1.237 (0.536 to 2.086)	0.948 (0.691 to 1.264)	0.996 (0.841 to 1.166)
J99_CHEW	0.361 (0.165 to 0.793)	0.799 (0.251 to 1.567)	0.291 (0.0732 to 0.717)	0.451 (0.165 to 1.072)	0.422 (0.147 to 0.938)	0.906 (0.207 to 1.676)	0.61 (0.189 to 0.883)	0.992 (0.471 to 1.659)	0.496 (0.123 to 0.846)	0.637 (0.261 to 1.547)	0.559 (0.356 to 0.784)	0.509 (0.228 to 1.048)	0.412 (0.189 to 0.663)	0.44 (0.189 to 0.744)	0.841 (0.267 to 1.582)	1.132 (0.397 to 1.985)	0.999 (0.86 to 1.197)
26695_HP0391	1.371 (0.548 to 2.358)	1.03 (0.323 to 2.011)	1.63 (1.003 to 2.308)	1.412 (0.829 to 2.031)	1.34 (1.021 to 2.056)	0.943 (0.443 to 1.487)	1.271 (0.792 to 1.604)	1.057 (0.498 to 1.541)	1.085 (0.758 to 1.368)	1.157 (0.404 to 1.774)	1.227 (1.055 to 1.746)	1.555 (0.697 to 2.347)	1.216 (0.605 to 1.799)	1.323 (0.883 to 1.819)	1.056 (0.256 to 1.893)	1.225 (0.552 to 1.804)	0.991 (0.927 to 1.1)
26695_HP0393	1.056 (0.414 to 1.831)	1.013 (0.716 to 1.378)	1.077 (0.445 to 2.423)	1.012 (0.638 to 1.783)	1.064 (0.733 to 1.551)	1.017 (0.119 to 1.893)	0.609 (0.184 to 1.058)	0.823 (0.498 to 1.25)	0.593 (0.194 to 0.967)	1.05 (0.508 to 1.652)	1.043 (0.726 to 1.258)	1.064 (0.621 to 1.497)	1.062 (0.692 to 1.517)	1.052 (0.605 to 1.609)	0.977 (0.379 to 1.338)	0.829 (0.132 to 1.997)	0.975 (0.673 to 1.17)
26695_HP0394	0.908 (0.453 to 1.772)	1.28 (0.507 to 2.305)	0.488 (0.144 to 1.844)	0.83 (0.21 to 1.812)	0.987 (0.357 to 1.921)	1.537 (0.738 to 2.89)	0.389 (0.241 to 0.631)	0.638 (0.236 to 1.16)	0.391 (0.285 to 0.512)	1.298 (0.648 to 2.205)	1.206 (0.628 to 1.583)	0.845 (0.381 to 1.753)	1.151 (0.408 to 2.123)	1.057 (0.302 to 1.938)	1.324 (0.419 to 2.223)	3.535 (1.473 to 5.337)	1.013 (0.916 to 1.129)
26695_HP0395	0.867 (0.364 to 1.582)	0.937 (0.456 to 1.48)	1.043 (0.65 to 1.43)	1.024 (0.724 to 1.283)	0.909 (0.794 to 1.109)	0.927 (0.391 to 1.351)	1 (0.725 to 1.432)	0.912 (0.64 to 1.211)	0.946 (0.625 to 1.102)	0.955 (0.472 to 1.367)	0.938 (0.817 to 1.118)	1.027 (0.576 to 1.477)	0.894 (0.485 to 1.153)	0.963 (0.711 to 1.254)	0.952 (0.362 to 1.835)	0.813 (0.56 to 1.117)	0.994 (0.827 to 1.19)
26695_HP0396	0.96 (0.267 to 2.067)	1.071 (0.582 to 1.902)	0.877 (0.272 to 1.767)	1.094 (0.679 to 1.688)	0.991 (0.787 to 1.25)	1.034 (0.496 to 1.754)	1.017 (0.7 to 1.532)	1.043 (0.488 to 1.798)	0.933 (0.684 to 1.256)	1.064 (0.384 to 1.755)	1.011 (0.796 to 1.491)	1.074 (0.752 to 1.525)	0.982 (0.548 to 1.274)	1.009 (0.7 to 1.346)	1.084 (0.374 to 2.209)	0.853 (0.492 to 1.16)	0.971 (0.884 to 1.026)
26695_HP0397	1.047 (0.614 to 2.062)	1.063 (0.658 to 1.524)	1.073 (0.451 to 2.517)	1.026 (0.742 to 1.75)	1.05 (0.625 to 1.551)	1.066 (0.102 to 2.23)	1.126 (0.635 to 1.975)	1.142 (0.396 to 1.768)	1.172 (0.779 to 1.711)	1.109 (0.451 to 1.746)	1.133 (0.748 to 1.417)	1.015 (0.531 to 1.565)	1.058 (0.759 to 1.43)	1.135 (0.622 to 1.795)	1.079 (0.424 to 1.397)	0.952 (0.176 to 2.242)	0.965 (0.87 to 1.234)
26695_HP0398	0.381 (0.126 to 0.695)	0.433 (0.253 to 1.06)	0.23 (0.0727 to 0.684)	0.369 (0.146 to 0.645)	0.317 (0.208 to 0.437)	0.479 (0.233 to 1.204)	0.345 (0.176 to 0.782)	0.397 (0.0358 to 0.728)	0.433 (0.278 to 0.696)	0.346 (0.094 to 0.537)	0.404 (0.289 to 0.515)	0.336 (0.187 to 0.5)	0.399 (0.258 to 0.571)	0.424 (0.237 to 0.725)	0.365 (0.191 to 0.882)	2.554 (0.923 to 5.989)	1.056 (0.918 to 1.169)
26695_HP0399	0.841 (0.391 to 1.222)	1.057 (0.573 to 1.947)	0.742 (0.158 to 1.489)	0.992 (0.404 to 1.75)	0.907 (0.501 to 1.123)	0.991 (0.513 to 1.669)	1.151 (0.849 to 1.426)	1.1 (0.575 to 1.454)	1.236 (0.796 to 1.491)	1.008 (0.398 to 2.014)	1.005 (0.824 to 1.29)	0.901 (0.603 to 1.248)	0.912 (0.508 to 1.214)	0.897 (0.491 to 1.219)	1.042 (0.558 to 2.023)	1.022 (0.633 to 1.401)	1.008 (0.821 to 1.123)
26695_HP0400	0.719 (0.233 to 1.187)	1.045 (0.643 to 1.814)	0.582 (0.152 to 1.271)	0.879 (0.42 to 1.77)	0.803 (0.392 to 1.075)	0.91 (0.365 to 1.476)	0.512 (0.295 to 0.854)	0.892 (0.547 to 1.599)	0.44 (0.267 to 0.755)	0.907 (0.319 to 1.747)	0.868 (0.669 to 1.107)	0.799 (0.483 to 1.221)	0.84 (0.506 to 1.136)	0.738 (0.389 to 1.078)	1.081 (0.388 to 1.99)	0.811 (0.627 to 1.096)	1.022 (0.887 to 1.169)
26695_HP0401	0.969 (0.344 to 1.685)	0.962 (0.568 to 1.694)	1.059 (0.474 to 2.407)	1.014 (0.528 to 1.56)	0.928 (0.67 to 1.376)	0.901 (0.0902 to 1.623)	0.962 (0.614 to 1.604)	0.934 (0.305 to 1.566)	0.927 (0.668 to 1.356)	1.053 (0.395 to 1.71)	0.968 (0.764 to 1.352)	1.06 (0.668 to 1.741)	0.956 (0.643 to 1.562)	0.933 (0.637 to 1.547)	1.022 (0.494 to 1.579)	0.985 (0.133 to 1.956)	0.995 (0.767 to 1.233)
26695_HP0402	1.065 (0.619 to 1.82)	1.065 (0.491 to 1.914)	1.088 (0.411 to 2.467)	1.05 (0.573 to 2.124)	1.069 (0.624 to 1.597)	0.954 (0.417 to 1.421)	1.111 (0.783 to 1.746)	0.977 (0.626 to 1.342)	0.97 (0.742 to 1.18)	1.005 (0.643 to 1.478)	1.134 (0.618 to 1.685)	1.045 (0.524 to 1.743)	0.999 (0.787 to 1.483)	1.083 (0.549 to 1.546)	1.041 (0.758 to 1.499)	0.788 (0.391 to 1.171)	0.991 (0.835 to 1.255)
26695_HP0403	0.911 (0.228 to 2.391)	0.913 (0.61 to 1.331)	1.01 (0.366 to 1.949)	0.984 (0.586 to 1.305)	0.997 (0.773 to 1.281)	0.917 (0.525 to 1.407)	1.132 (0.926 to 1.417)	0.993 (0.642 to 1.55)	1.12 (0.858 to 1.603)	0.914 (0.661 to 1.183)	1.01 (0.698 to 1.238)	0.914 (0.626 to 1.214)	0.926 (0.212 to 2.287)	1.015 (0.652 to 1.324)	0.946 (0.334 to 1.668)	0.788 (0.492 to 1.285)	1.007 (0.791 to 1.204)
26695_HP0404	1.161 (0.326 to 2.462)	1.08 (0.847 to 1.465)	1.339 (0.331 to 3.028)	1.214 (0.936 to 1.825)	1.11 (0.714 to 1.448)	1.031 (0.134 to 1.709)	0.508 (0.156 to 0.85)	0.792 (0.307 to 1.254)	0.5 (0.177 to 0.772)	1.079 (0.479 to 1.69)	0.974 (0.72 to 1.216)	1.364 (0.949 to 2.165)	1.094 (0.742 to 1.529)	1.005 (0.648 to 1.536)	1.159 (0.289 to 1.877)	0.926 (0.324 to 1.558)	1.012 (0.776 to 1.313)
26695_HP0405	0.767 (0.315 to 1.41)	0.83 (0.554 to 1.444)	0.781 (0.255 to 1.873)	0.856 (0.493 to 1.376)	0.742 (0.476 to 1.006)	0.82 (0.165 to 1.712)	0.97 (0.546 to 1.472)	0.917 (0.604 to 1.283)	0.885 (0.459 to 1.522)	0.995 (0.697 to 1.61)	0.8 (0.532 to 0.959)	0.902 (0.61 to 1.364)	0.744 (0.424 to 0.982)	0.773 (0.581 to 1.071)	0.908 (0.55 to 1.341)	0.895 (0.25 to 1.358)	1.013 (0.618 to 1.192)
26695_HP0406	1.199 (0.816 to 1.665)	1.009 (0.371 to 1.378)	0.883 (0.303 to 1.939)	0.939 (0.533 to 1.852)	1.069 (0.777 to 1.454)	0.932 (0.397 to 1.647)	1.113 (0.913 to 1.606)	1.043 (0.539 to 1.481)	1.156 (0.79 to 1.36)	0.939 (0.677 to 1.509)	0.983 (0.834 to 1.249)	0.987 (0.575 to 1.695)	1.083 (0.892 to 1.299)	0.975 (0.632 to 1.574)	0.958 (0.686 to 1.352)	0.962 (0.244 to 1.864)	1.053 (0.911 to 1.247)
26695_HP0407	1.024 (0.637 to 1.532)	0.94 (0.568 to 1.362)	1.055 (0.586 to 1.58)	0.937 (0.57 to 1.211)	1.048 (0.842 to 1.181)	1.008 (0.256 to 1.727)	0.94 (0.679 to 1.283)	0.951 (0.436 to 1.243)	0.96 (0.597 to 1.317)	0.974 (0.509 to 1.237)	1.019 (0.733 to 1.382)	0.984 (0.742 to 1.202)	0.976 (0.274 to 1.873)	1.034 (0.733 to 1.575)	0.913 (0.225 to 1.577)	0.914 (0.294 to 2.18)	0.99 (0.813 to 1.251)
26695_HP0408	0.324 (0.0713 to 0.55)	0.416 (0.206 to 0.791)	0.267 (0.037 to 0.836)	0.318 (0.0803 to 0.457)	0.273 (0.179 to 0.487)	0.337 (0.206 to 0.532)	0.359 (0.134 to 0.59)	0.343 (0.187 to 0.61)	0.382 (0.249 to 0.624)	0.284 (0.134 to 0.347)	0.301 (0.192 to 0.395)	0.487 (0.148 to 2.668)	0.294 (0.175 to 0.444)	0.337 (0.166 to 0.429)	0.337 (0.195 to 0.608)	2.881 (0.678 to 4.193)	1.056 (0.708 to 1.514)
26695_HP0409	1.056 (0.494 to 2.09)	1.058 (0.714 to 2.076)	0.682 (0.192 to 1.855)	0.885 (0.465 to 1.584)	0.831 (0.56 to 1.193)	1.002 (0.277 to 1.411)	0.757 (0.294 to 1.202)	0.874 (0.524 to 1.233)	0.72 (0.248 to 1.244)	1.034 (0.687 to 1.299)	1.064 (0.782 to 1.598)	1.066 (0.607 to 1.755)	0.881 (0.394 to 1.75)	1.013 (0.585 to 1.543)	0.947 (0.475 to 1.421)	1.169 (0.525 to 1.757)	1.126 (0.942 to 1.271)
26695_HP0410	0.428 (0.166 to 0.54)	0.847 (0.313 to 1.763)	0.471 (0.155 to 1.531)	0.523 (0.19 to 1.708)	0.52 (0.199 to 1.085)	0.941 (0.364 to 2.037)	0.895 (0.243 to 1.775)	1.169 (0.422 to 1.699)	0.655 (0.368 to 1.027)	0.791 (0.227 to 1.326)	0.852 (0.378 to 1.238)	0.442 (0.211 to 1.13)	0.548 (0.238 to 0.987)	0.662 (0.149 to 1.208)	0.909 (0.579 to 1.808)	1.023 (0.652 to 1.517)	0.995 (0.887 to 1.171)
26695_HP0411	1.067 (0.469 to 1.937)	0.907 (0.422 to 1.299)	1.074 (0.767 to 1.471)	0.971 (0.678 to 1.314)	1.069 (0.777 to 1.387)	0.99 (0.267 to 1.972)	0.923 (0.606 to 1.253)	0.928 (0.426 to 1.582)	1.106 (0.773 to 1.308)	0.954 (0.458 to 1.358)	1.126 (0.71 to 1.335)	0.928 (0.472 to 1.306)	1.021 (0.612 to 1.66)	1.066 (0.723 to 1.319)	0.915 (0.229 to 1.837)	1.263 (0.275 to 2.425)	0.992 (0.936 to 1.058)
26695_HP0412	0.325 (0.152 to 0.572)	0.532 (0.232 to 0.946)	0.617 (0.151 to 2.148)	0.254 (0.113 to 0.552)	0.345 (0.0948 to 0.621)	0.507 (0.17 to 0.975)	0.765 (0.267 to 1.598)	1.386 (0.545 to 2.029)	1.298 (0.824 to 1.784)	0.36 (0.0572 to 0.744)	0.441 (0.229 to 0.765)	0.455 (0.0922 to 5.307)	0.334 (0.227 to 0.478)	0.365 (0.143 to 0.74)	0.45 (0.0564 to 1.056)	4.051 (0.298 to 9.364)	1.051 (0.94 to 1.165)
J99_JHP0970	0.229 (0.152 to 0.403)	0.518 (0.365 to 1.109)	0.292 (0.0771 to 0.431)	0.27 (0.173 to 0.388)	0.278 (0.182 to 0.397)	0.561 (0.174 to 1.526)	0.302 (0.0781 to 0.414)	0.382 (0.21 to 0.662)	0.278 (0.157 to 0.45)	0.317 (0.183 to 0.5)	0.275 (0.223 to 0.319)	0.261 (0.216 to 0.339)	0.293 (0.199 to 0.359)	0.274 (0.156 to 0.344)	0.412 (0.12 to 0.736)	0.294 (0.22 to 0.652)	0.957 (0.742 to 1.296)
J99_TNPA	0.0753 (0.0491 to 0.127)	0.142 (0.0725 to 0.294)	0.188 (0.0986 to 0.368)	0.117 (0.0714 to 0.218)	0.0982 (0.0697 to 0.144)	0.161 (0.0814 to 0.296)	0.695 (0.471 to 0.892)	0.748 (0.32 to 1.572)	0.812 (0.588 to 1.251)	0.119 (0.0686 to 0.164)	0.143 (0.0493 to 0.298)	0.1 (0.0399 to 0.315)	0.0675 (0.0486 to 0.0926)	0.18 (0.12 to 0.309)	0.0987 (0.062 to 0.166)	2.216 (1.534 to 3.431)	1.089 (1.006 to 1.153)
26695_HP0415	1.367 (0.75 to 2.078)	1.019 (0.804 to 1.316)	1.031 (0.457 to 1.578)	0.916 (0.572 to 1.401)	1.092 (0.722 to 1.492)	0.993 (0.554 to 1.433)	1.126 (0.771 to 1.442)	1.067 (0.667 to 1.693)	1.142 (0.685 to 1.866)	0.99 (0.807 to 1.353)	1.137 (0.758 to 1.478)	1.034 (0.717 to 1.864)	1.06 (0.674 to 1.282)	1.049 (0.672 to 1.425)	1.013 (0.459 to 1.762)	1.039 (0.841 to 1.806)	1.022 (0.907 to 1.096)
26695_HP0416	1.079 (0.597 to 2.342)	0.849 (0.604 to 1.231)	1.093 (0.507 to 2.296)	0.875 (0.613 to 1.413)	1.079 (0.648 to 1.379)	0.989 (0.211 to 1.98)	0.962 (0.31 to 1.183)	0.96 (0.621 to 1.646)	1.062 (0.882 to 1.314)	1.02 (0.541 to 1.288)	1.063 (0.582 to 1.475)	0.941 (0.659 to 1.25)	1.07 (0.599 to 1.393)	1.142 (0.806 to 1.456)	0.895 (0.511 to 1.234)	0.836 (0.305 to 2.004)	1.022 (0.862 to 1.384)
26695_HP0417	0.349 (0.0879 to 0.695)	0.707 (0.341 to 1.03)	0.297 (0.084 to 0.51)	0.384 (0.203 to 0.883)	0.398 (0.184 to 1.126)	0.682 (0.322 to 1.279)	1.309 (0.798 to 2.18)	1.348 (0.455 to 2.812)	1.076 (0.483 to 1.694)	0.5 (0.195 to 1.327)	0.504 (0.361 to 0.716)	0.381 (0.15 to 0.624)	0.377 (0.228 to 0.64)	0.415 (0.241 to 0.648)	0.782 (0.29 to 1.323)	2.701 (0.883 to 5.348)	0.992 (0.781 to 1.179)
26695_HP0418	0.771 (0.461 to 1.045)	0.762 (0.313 to 1.295)	0.677 (0.119 to 1.529)	0.837 (0.422 to 1.475)	0.877 (0.527 to 1.28)	0.866 (0.272 to 1.596)	0.473 (0.149 to 0.936)	0.716 (0.427 to 1.087)	0.385 (0.207 to 0.589)	0.873 (0.505 to 1.324)	0.702 (0.522 to 0.969)	0.903 (0.427 to 1.371)	0.749 (0.555 to 1.012)	0.693 (0.454 to 1.082)	0.823 (0.476 to 1.2)	0.94 (0.237 to 2.272)	1.043 (0.917 to 1.186)
26695_HP0419	1.103 (0.61 to 1.707)	1.063 (0.64 to 1.472)	1.105 (0.623 to 1.507)	1.031 (0.735 to 1.396)	1.046 (0.787 to 1.527)	1.039 (0.285 to 1.633)	0.793 (0.306 to 1.081)	1.025 (0.635 to 1.544)	0.681 (0.268 to 0.978)	1.062 (0.615 to 1.35)	1.058 (0.677 to 1.292)	1.115 (0.682 to 1.615)	1.042 (0.709 to 1.362)	1.011 (0.617 to 1.372)	1.029 (0.298 to 1.814)	0.959 (0.422 to 1.316)	1.002 (0.897 to 1.12)
26695_HP0420	0.967 (0.711 to 1.223)	0.938 (0.409 to 1.701)	1.334	0.983 (0.429 to 1.771)	0.976 (0.871 to 1.08)	0.979 (0.218 to 1.428)	0.728 (0.567 to 0.935)	0.908 (0.592 to 1.223)	0.728 (0.636 to 0.762)	0.945 (0.69 to 1.404)	0.996 (0.641 to 1.468)	0.783 (0.273 to 1.952)	1.124 (0.737 to 1.637)	0.933 (0.499 to 1.392)	1.014 (0.394 to 1.556)	0.758 (0.26 to 1.01)	1.094 (0.745 to 1.323)
26695_HP0421	0.894 (0.165 to 2.597)	0.961 (0.648 to 1.395)	0.807 (0.111 to 2.068)	0.928 (0.489 to 1.919)	0.968 (0.458 to 1.473)	0.878 (0.266 to 1.362)	0.455 (0.158 to 0.751)	0.792 (0.405 to 1.433)	0.376 (0.111 to 0.628)	0.848 (0.554 to 1.247)	0.854 (0.604 to 1.302)	1.004 (0.509 to 1.521)	0.845 (0.297 to 1.807)	0.799 (0.421 to 1.413)	0.946 (0.362 to 1.784)	1.16 (0.487 to 1.68)	1.025 (0.714 to 1.351)
26695_HP0422	1.11 (0.541 to 1.784)	0.894 (0.183 to 1.708)	1.221 (0.647 to 2.473)	1.104 (0.588 to 1.862)	1.033 (0.723 to 1.553)	0.942 (0.361 to 2.076)	0.995 (0.628 to 1.411)	1.069 (0.499 to 1.763)	0.987 (0.726 to 1.428)	0.989 (0.506 to 1.807)	1.062 (0.636 to 1.312)	1.074 (0.351 to 1.584)	0.921 (0.761 to 1.219)	1 (0.663 to 1.586)	0.876 (0.509 to 1.701)	1.119 (0.134 to 2.098)	1.004 (0.885 to 1.133)
26695_HP0428	0.0446 (0.01 to 0.151)	0.0739 (0.0389 to 0.14)	0.0679 (0.01 to 0.13)	0.0466 (0.02 to 0.0781)	0.0543 (0.0236 to 0.134)	0.0794 (0.0252 to 0.144)	0.0632 (0.0168 to 0.0945)	0.0829 (0.0389 to 0.166)	0.0544 (0.017 to 0.175)	0.072 (0.0276 to 0.115)	0.0433 (0.0262 to 0.0662)	0.0474 (0.0255 to 0.0719)	0.0476 (0.0253 to 0.0649)	0.037 (0.0118 to 0.0604)	0.0684 (0.0117 to 0.0999)	18.05 (8.467 to 23.65)	1.008 (0.788 to 1.105)
26695_HP0430	0.0384 (0.01 to 0.116)	0.138 (0.0623 to 0.434)	0.104 (0.0624 to 0.185)	0.0868 (0.0547 to 0.173)	0.0675 (0.0415 to 0.0943)	0.156 (0.0465 to 0.319)	0.0721 (0.0417 to 0.0953)	0.174 (0.073 to 0.261)	0.0847 (0.0347 to 0.183)	0.112 (0.0412 to 0.226)	0.0805 (0.0423 to 0.14)	0.0861 (0.037 to 0.243)	0.053 (0.0298 to 0.0755)	0.062 (0.0234 to 0.0862)	0.12 (0.0528 to 0.221)	9.811 (4.916 to 14.78)	1.063 (0.918 to 1.152)
26695_HP0431	0.0344 (0.01 to 0.086)	0.255 (0.139 to 0.609)	0.119 (0.0312 to 0.287)	0.158 (0.0502 to 0.448)	0.0838 (0.0416 to 0.14)	0.269 (0.055 to 0.54)	0.0885 (0.0495 to 0.131)	0.177 (0.0523 to 0.359)	0.0439 (0.01 to 0.136)	0.271 (0.0897 to 0.545)	0.103 (0.049 to 0.228)	0.142 (0.0549 to 0.363)	0.0503 (0.0245 to 0.105)	0.074 (0.0132 to 0.154)	0.245 (0.101 to 0.471)	10.66 (0.654 to 32.65)	1.038 (0.779 to 1.204)
26695_HP0432	0.0203 (0.01 to 0.068)	0.0729 (0.0237 to 0.2)	0.058 (0.0105 to 0.113)	0.036 (0.0124 to 0.1)	0.0293 (0.0101 to 0.0849)	0.0809 (0.0253 to 0.192)	0.0319 (0.0105 to 0.0591)	0.0478 (0.0251 to 0.0884)	0.0256 (0.01 to 0.179)	0.0678 (0.015 to 0.143)	0.0221 (0.0133 to 0.0401)	0.0422 (0.0151 to 0.125)	0.0218 (0.01 to 0.0363)	0.0239 (0.0134 to 0.0381)	0.0655 (0.0131 to 0.123)	50.42 (8.987 to 146.9)	1.03 (0.878 to 1.15)
26695_HP0433	0.0772 (0.0402 to 0.129)	0.199 (0.0985 to 0.439)	0.24 (0.0546 to 0.653)	0.134 (0.0555 to 0.311)	0.153 (0.0918 to 0.219)	0.175 (0.0679 to 0.332)	0.106 (0.0553 to 0.203)	0.157 (0.122 to 0.307)	0.132 (0.0703 to 0.249)	0.165 (0.0784 to 0.263)	0.14 (0.0644 to 0.276)	0.193 (0.0638 to 1.642)	0.0975 (0.0416 to 0.171)	0.14 (0.059 to 0.306)	0.17 (0.0734 to 0.264)	13.97 (6.48 to 28.54)	1.064 (0.94 to 1.173)
26695_HP0434	0.13 (0.0355 to 0.153)	0.292 (0.134 to 0.871)	0.29 (0.103 to 0.458)	0.3 (0.11 to 0.656)	0.197 (0.132 to 0.266)	0.384 (0.162 to 0.665)	0.171 (0.11 to 0.273)	0.309 (0.16 to 0.641)	0.147 (0.0846 to 0.308)	0.419 (0.108 to 0.718)	0.176 (0.0805 to 0.354)	0.242 (0.155 to 0.391)	0.192 (0.109 to 0.269)	0.178 (0.105 to 0.243)	0.345 (0.146 to 0.697)	7.865 (1.94 to 15.52)	1.057 (0.859 to 1.142)
26695_HP0435	0.0451 (0.01 to 0.135)	0.212 (0.0997 to 0.814)	0.207 (0.0545 to 0.458)	0.161 (0.0463 to 0.415)	0.0934 (0.0635 to 0.128)	0.325 (0.0362 to 0.825)	0.114 (0.0591 to 0.177)	0.187 (0.0852 to 0.569)	0.0689 (0.01 to 0.266)	0.227 (0.0543 to 0.628)	0.101 (0.0427 to 0.244)	0.141 (0.0695 to 0.354)	0.0706 (0.0363 to 0.244)	0.0984 (0.0419 to 0.227)	0.214 (0.0683 to 0.582)	11.2 (1.43 to 41.45)	1.129 (0.81 to 1.512)
26695_HP0436	0.0361 (0.01 to 0.0766)	0.146 (0.0376 to 0.77)	0.0755 (0.0371 to 0.184)	0.0732 (0.0352 to 0.161)	0.0609 (0.0325 to 0.126)	0.128 (0.0603 to 0.223)	0.0644 (0.0232 to 0.159)	0.0685 (0.0366 to 0.11)	0.0555 (0.0154 to 0.301)	0.0938 (0.0434 to 0.151)	0.0599 (0.0353 to 0.0786)	0.0661 (0.0387 to 0.125)	0.0527 (0.0351 to 0.073)	0.0645 (0.0463 to 0.112)	0.0923 (0.0386 to 0.233)	19.03 (3.294 to 43.24)	1.021 (0.89 to 1.178)
26695_HP0438	0.0387 (0.01 to 0.107)	0.038 (0.0161 to 0.0711)	0.0522 (0.0211 to 0.134)	0.0368 (0.0146 to 0.0647)	0.0326 (0.0151 to 0.0617)	0.0396 (0.0142 to 0.0756)	0.0607 (0.0242 to 0.103)	0.0631 (0.0388 to 0.107)	0.0696 (0.018 to 0.139)	0.039 (0.0173 to 0.0725)	0.0354 (0.0184 to 0.0572)	0.0351 (0.0115 to 0.122)	0.037 (0.0244 to 0.0619)	0.0502 (0.0215 to 0.139)	0.0371 (0.0259 to 0.0588)	17.47 (5.291 to 27.01)	1.024 (0.837 to 1.143)
26695_HP0439	0.0322 (0.0162 to 0.0624)	0.121 (0.0485 to 0.299)	0.0753 (0.0233 to 0.182)	0.0618 (0.018 to 0.204)	0.0554 (0.0317 to 0.0809)	0.166 (0.061 to 0.32)	0.0493 (0.0206 to 0.104)	0.0931 (0.0443 to 0.208)	0.0366 (0.0119 to 0.0764)	0.122 (0.0456 to 0.243)	0.0626 (0.031 to 0.118)	0.0796 (0.0361 to 0.267)	0.0331 (0.0176 to 0.0925)	0.0621 (0.0224 to 0.114)	0.113 (0.0375 to 0.217)	23.36 (1.616 to 59.78)	1.004 (0.85 to 1.131)
26695_HP0440	0.0515 (0.015 to 0.0794)	0.226 (0.108 to 0.571)	0.102 (0.0303 to 0.284)	0.0927 (0.0157 to 0.487)	0.09 (0.0463 to 0.145)	0.218 (0.0552 to 0.527)	0.0488 (0.0159 to 0.0803)	0.107 (0.0398 to 0.238)	0.0371 (0.01 to 0.193)	0.188 (0.0423 to 0.319)	0.0783 (0.0405 to 0.151)	0.127 (0.0521 to 0.34)	0.0634 (0.0313 to 0.119)	0.088 (0.0273 to 0.138)	0.179 (0.0328 to 0.332)	11.77 (4.741 to 22.89)	1.034 (0.932 to 1.17)
26695_HP0441	0.0442 (0.0185 to 0.0652)	0.133 (0.0607 to 0.35)	0.0978 (0.047 to 0.173)	0.0712 (0.0301 to 0.196)	0.0753 (0.0288 to 0.151)	0.159 (0.0513 to 0.354)	0.06 (0.0168 to 0.113)	0.113 (0.0407 to 0.2)	0.0462 (0.01 to 0.133)	0.108 (0.0298 to 0.218)	0.0705 (0.0298 to 0.113)	0.0944 (0.0315 to 0.317)	0.0502 (0.0235 to 0.0875)	0.054 (0.0252 to 0.102)	0.111 (0.0246 to 0.176)	13.27 (5.154 to 26.1)	1.037 (0.918 to 1.117)
26695_HP0442	0.0397 (0.0171 to 0.0776)	0.113 (0.0499 to 0.349)	0.12 (0.0333 to 0.251)	0.0743 (0.0216 to 0.217)	0.0632 (0.0441 to 0.087)	0.112 (0.0288 to 0.223)	0.0567 (0.0159 to 0.159)	0.123 (0.0496 to 0.237)	0.0513 (0.0213 to 0.102)	0.109 (0.0377 to 0.301)	0.067 (0.0229 to 0.185)	0.0925 (0.0275 to 0.528)	0.0413 (0.0163 to 0.0896)	0.0694 (0.0311 to 0.138)	0.102 (0.0284 to 0.199)	24.79 (7.487 to 83.15)	1.014 (0.855 to 1.199)
26695_HP0443	0.0244 (0.01 to 0.051)	0.108 (0.0329 to 0.431)	0.118 (0.01 to 0.23)	0.0833 (0.0195 to 0.253)	0.0422 (0.0305 to 0.0709)	0.142 (0.0395 to 0.359)	0.0547 (0.0182 to 0.118)	0.0978 (0.0448 to 0.236)	0.0314 (0.01 to 0.0964)	0.135 (0.0611 to 0.331)	0.048 (0.0132 to 0.133)	0.0873 (0.0298 to 0.384)	0.0214 (0.01 to 0.0366)	0.0505 (0.01 to 0.131)	0.118 (0.044 to 0.265)	32.01 (2.25 to 151.2)	1.025 (0.88 to 1.112)
26695_HP0444	0.0277 (0.01 to 0.0538)	0.0638 (0.0181 to 0.247)	0.0636 (0.0216 to 0.143)	0.0398 (0.01 to 0.149)	0.0346 (0.0129 to 0.0955)	0.0561 (0.0128 to 0.138)	0.0331 (0.01 to 0.0747)	0.0481 (0.0252 to 0.118)	0.0289 (0.01 to 0.122)	0.0519 (0.0143 to 0.1)	0.0257 (0.01 to 0.0576)	0.0441 (0.01 to 0.315)	0.0257 (0.01 to 0.0531)	0.0253 (0.01 to 0.0592)	0.0414 (0.0116 to 0.0857)	36.34 (9.862 to 107.4)	1.044 (0.871 to 1.205)
26695_HP0445	0.104 (0.0245 to 0.222)	0.135 (0.0276 to 0.567)	0.151 (0.0764 to 0.392)	0.146 (0.0625 to 0.267)	0.107 (0.0459 to 0.383)	0.102 (0.0438 to 0.207)	0.103 (0.0333 to 0.46)	0.117 (0.0566 to 0.3)	0.115 (0.0425 to 0.403)	0.108 (0.0375 to 0.276)	0.0904 (0.0286 to 0.294)	0.097 (0.0211 to 0.333)	0.0726 (0.0456 to 0.137)	0.0875 (0.0377 to 0.212)	0.106 (0.0383 to 0.193)	22.36 (12.08 to 41.42)	1.095 (0.91 to 1.459)
26695_HP0446	0.0198 (0.01 to 0.072)	0.0637 (0.0295 to 0.17)	0.0616 (0.016 to 0.135)	0.0429 (0.011 to 0.163)	0.0349 (0.0173 to 0.0645)	0.105 (0.0114 to 0.286)	0.0288 (0.01 to 0.0534)	0.0772 (0.0358 to 0.127)	0.0217 (0.01 to 0.0699)	0.0671 (0.01 to 0.199)	0.0345 (0.01 to 0.0899)	0.0443 (0.01 to 0.224)	0.0191 (0.01 to 0.0309)	0.0279 (0.01 to 0.25)	0.0677 (0.0211 to 0.168)	33.17 (5.379 to 113.5)	1.042 (0.912 to 1.236)
26695_HP0447	0.316 (0.0688 to 0.516)	0.845 (0.533 to 1.625)	0.805 (0.237 to 1.994)	0.771 (0.312 to 1.398)	0.48 (0.382 to 0.675)	0.864 (0.198 to 1.398)	0.53 (0.309 to 1.226)	0.888 (0.445 to 1.616)	0.397 (0.158 to 0.822)	0.814 (0.401 to 1.399)	0.388 (0.201 to 0.762)	0.805 (0.467 to 2.079)	0.286 (0.186 to 0.428)	0.481 (0.214 to 0.79)	0.792 (0.462 to 1.093)	3.931 (0.428 to 10.56)	1.053 (0.854 to 1.268)
26695_HP0449	0.0411 (0.01 to 0.0963)	0.0814 (0.0351 to 0.421)	0.0664 (0.033 to 0.117)	0.0498 (0.0343 to 0.101)	0.0405 (0.026 to 0.069)	0.0673 (0.0282 to 0.132)	0.0386 (0.0205 to 0.0633)	0.049 (0.0213 to 0.122)	0.0413 (0.0214 to 0.122)	0.0526 (0.03 to 0.0942)	0.0381 (0.0208 to 0.0549)	0.0477 (0.0304 to 0.0732)	0.0373 (0.0229 to 0.0501)	0.0431 (0.0253 to 0.0749)	0.042 (0.0258 to 0.0861)	31.13 (6.387 to 56.57)	1.038 (0.783 to 1.189)
26695_HP0450	0.0222 (0.01 to 0.11)	0.101 (0.0385 to 0.353)	0.151 (0.0384 to 0.312)	0.0829 (0.0289 to 0.237)	0.061 (0.0277 to 0.158)	0.0897 (0.023 to 0.275)	0.0622 (0.0171 to 0.145)	0.0837 (0.0438 to 0.117)	0.0734 (0.0101 to 0.326)	0.0672 (0.0147 to 0.138)	0.0708 (0.0225 to 0.176)	0.0471 (0.0196 to 0.101)	0.0499 (0.0148 to 0.103)	0.0361 (0.01 to 0.135)	0.0804 (0.0159 to 0.237)	23.93 (5.739 to 60.19)	1.129 (1.017 to 1.28)
26695_HP0451	0.0312 (0.01 to 0.0834)	0.175 (0.091 to 0.364)	0.128 (0.0196 to 0.236)	0.106 (0.0417 to 0.312)	0.0932 (0.0594 to 0.166)	0.185 (0.0697 to 0.448)	0.0859 (0.0265 to 0.194)	0.102 (0.0122 to 0.227)	0.0373 (0.01 to 0.176)	0.139 (0.0245 to 0.273)	0.0773 (0.0207 to 0.192)	0.177 (0.0598 to 0.725)	0.0415 (0.0131 to 0.0742)	0.096 (0.0413 to 0.201)	0.16 (0.0297 to 0.412)	3.354 (0.339 to 11.6)	1.059 (0.882 to 1.173)
26695_HP0452	0.0772 (0.01 to 0.18)	0.623 (0.272 to 1.195)	0.604 (0.363 to 1.27)	0.455 (0.33 to 0.875)	0.235 (0.143 to 0.331)	0.621 (0.252 to 1.041)	0.399 (0.166 to 0.92)	0.368 (0.187 to 0.661)	0.173 (0.0625 to 0.455)	0.498 (0.242 to 0.808)	0.234 (0.11 to 0.382)	0.411 (0.236 to 0.857)	0.0932 (0.0371 to 0.146)	0.38 (0.134 to 0.558)	0.414 (0.193 to 0.906)	7.497 (2.021 to 27.79)	1.063 (0.947 to 1.229)
26695_HP0453	0.162 (0.0369 to 0.348)	0.415 (0.0911 to 2.276)	0.404 (0.105 to 1.486)	0.355 (0.235 to 0.582)	0.284 (0.0996 to 0.807)	0.36 (0.128 to 0.701)	0.572 (0.154 to 1.85)	0.289 (0.162 to 0.409)	0.26 (0.0683 to 1.152)	0.317 (0.206 to 0.434)	0.323 (0.0996 to 1.361)	0.514 (0.166 to 2.345)	0.139 (0.0558 to 0.283)	0.419 (0.157 to 1.16)	0.256 (0.136 to 0.476)	5.129 (1.837 to 15.01)	1.234 (1.005 to 1.498)
26695_HP0454	0.0233 (0.01 to 0.116)	0.179 (0.0935 to 0.388)	0.107 (0.0486 to 0.176)	0.0984 (0.0549 to 0.242)	0.0589 (0.0108 to 0.1)	0.178 (0.0357 to 0.374)	0.136 (0.0541 to 0.307)	0.146 (0.0397 to 0.329)	0.0359 (0.0104 to 0.145)	0.135 (0.0294 to 0.303)	0.0863 (0.0206 to 0.256)	0.0697 (0.0294 to 0.135)	0.0222 (0.0117 to 0.0403)	0.0868 (0.01 to 0.182)	0.13 (0.0323 to 0.265)	5.734 (3.947 to 7.894)	1.054 (0.879 to 1.328)
26695_HP0455	0.0133 (0.01 to 0.0315)	0.0667 (0.022 to 0.188)	0.0853 (0.0363 to 0.208)	0.0564 (0.0139 to 0.0882)	0.0311 (0.0136 to 0.0561)	0.0904 (0.0271 to 0.214)	0.0459 (0.0228 to 0.0795)	0.0716 (0.0325 to 0.124)	0.0517 (0.0222 to 0.0956)	0.0767 (0.0288 to 0.175)	0.031 (0.0118 to 0.0659)	0.0524 (0.0139 to 0.418)	0.0159 (0.01 to 0.0236)	0.0211 (0.01 to 0.0495)	0.0738 (0.0265 to 0.195)	1.02 (0.0849 to 1.698)	0.975 (0.883 to 1.069)
26695_HP0456	0.0357 (0.01 to 0.0842)	0.132 (0.0241 to 0.418)	0.215 (0.0188 to 1.205)	0.0874 (0.0211 to 0.222)	0.0572 (0.0159 to 0.161)	0.105 (0.0272 to 0.369)	0.074 (0.0162 to 0.172)	0.106 (0.0374 to 0.209)	0.0374 (0.01 to 0.232)	0.101 (0.0291 to 0.254)	0.0432 (0.01 to 0.137)	0.146 (0.0126 to 2.17)	0.032 (0.01 to 0.0752)	0.0387 (0.01 to 0.164)	0.0873 (0.0262 to 0.289)	14.98 (6.062 to 20.82)	1.021 (0.853 to 1.145)
26695_HP0457	0.0181 (0.01 to 0.0526)	0.0888 (0.0221 to 0.267)	0.171 (0.01 to 0.622)	0.0518 (0.0207 to 0.104)	0.0532 (0.0189 to 0.174)	0.0844 (0.0194 to 0.218)	0.0608 (0.027 to 0.13)	0.0879 (0.0184 to 0.152)	0.0682 (0.0182 to 0.18)	0.0684 (0.0237 to 0.126)	0.0346 (0.01 to 0.0875)	0.0406 (0.0169 to 0.152)	0.03 (0.01 to 0.0889)	0.0444 (0.0172 to 0.159)	0.0657 (0.0141 to 0.151)	11.24 (5.704 to 15.73)	1.002 (0.863 to 1.199)
26695_HP0458	0.0989 (0.0231 to 0.231)	0.288 (0.116 to 0.656)	0.446 (0.0738 to 1.079)	0.269 (0.162 to 0.417)	0.213 (0.0892 to 0.52)	0.268 (0.111 to 0.408)	0.174 (0.0563 to 0.355)	0.173 (0.0701 to 0.277)	0.069 (0.0274 to 0.225)	0.234 (0.116 to 0.312)	0.0755 (0.0286 to 0.169)	0.242 (0.166 to 0.42)	0.0993 (0.038 to 0.198)	0.142 (0.05 to 0.33)	0.241 (0.122 to 0.388)	7 (2.252 to 14.06)	1.051 (0.939 to 1.298)
26695_HP0459	0.0598 (0.0313 to 0.109)	0.163 (0.0418 to 0.685)	0.121 (0.0373 to 0.207)	0.0613 (0.0243 to 0.152)	0.0713 (0.0261 to 0.241)	0.101 (0.0356 to 0.254)	0.0591 (0.017 to 0.0956)	0.0797 (0.0439 to 0.123)	0.0517 (0.0115 to 0.147)	0.0975 (0.0394 to 0.151)	0.0507 (0.0251 to 0.0915)	0.0626 (0.0324 to 0.1)	0.0537 (0.0183 to 0.0876)	0.0521 (0.0259 to 0.0909)	0.0968 (0.0155 to 0.231)	19.61 (6.758 to 26.41)	1.015 (0.806 to 1.176)
26695_HP0460	0.271 (0.124 to 0.545)	0.35 (0.105 to 1.373)	0.59 (0.188 to 1.366)	0.425 (0.322 to 0.572)	0.356 (0.103 to 1.36)	0.374 (0.152 to 0.842)	0.356 (0.136 to 0.79)	0.244 (0.12 to 0.867)	0.292 (0.0997 to 0.682)	0.303 (0.209 to 0.454)	0.215 (0.0814 to 0.419)	0.531 (0.181 to 2.678)	0.25 (0.134 to 0.575)	0.349 (0.16 to 0.839)	0.285 (0.141 to 0.494)	8.381 (4.222 to 12.17)	1.1 (0.875 to 1.298)
26695_HP0461	0.514 (0.385 to 0.625)	1.135 (0.481 to 2.055)	0.518 (0.108 to 1.672)	0.398 (0.135 to 2)	0.565 (0.14 to 1.296)	1.152 (0.257 to 2.941)	0.341 (0.115 to 0.963)	0.215 (0.122 to 0.304)	0.229 (0.134 to 0.347)	0.714 (0.122 to 1.693)	0.668 (0.377 to 1.121)	0.517 (0.212 to 1.654)	0.667 (0.445 to 1.392)	0.841 (0.319 to 2.735)	1.082 (0.0938 to 1.9)	6.247 (0.838 to 12.88)	1.068 (0.837 to 1.302)
26695_HP0462	0.168 (0.0782 to 0.246)	0.205 (0.0695 to 0.556)	0.199 (0.0503 to 0.719)	0.161 (0.0612 to 0.496)	0.149 (0.0631 to 0.277)	0.225 (0.0978 to 0.794)	0.843 (0.187 to 1.476)	1.705 (0.307 to 2.803)	0.878 (0.344 to 1.525)	0.209 (0.0753 to 0.586)	0.161 (0.0826 to 0.261)	0.211 (0.069 to 1.206)	0.14 (0.0731 to 0.222)	0.159 (0.0952 to 0.251)	0.232 (0.0619 to 0.562)	7.038 (1.454 to 11.17)	1.06 (0.895 to 1.219)
J99_HSDM_1	1.417 (0.631 to 3.222)	0.993 (0.581 to 1.544)	1.246 (0.814 to 2.032)	1.046 (0.568 to 1.467)	1.197 (0.902 to 1.559)	0.828 (0.318 to 1.532)	0.901 (0.691 to 1.26)	0.892 (0.463 to 1.574)	0.911 (0.562 to 1.395)	0.938 (0.563 to 1.549)	1 (0.808 to 1.603)	1.198 (0.527 to 1.898)	1.245 (0.831 to 1.824)	1.062 (0.757 to 1.497)	1.096 (0.402 to 2.069)	0.713 (0.527 to 1.013)	0.978 (0.874 to 1.105)
26695_HP0463	0.319 (0.106 to 0.643)	0.575 (0.273 to 1.406)	0.205 (0.0871 to 0.355)	0.285 (0.149 to 0.409)	0.282 (0.189 to 0.381)	0.516 (0.154 to 1.212)	0.292 (0.202 to 0.393)	0.455 (0.176 to 0.864)	0.317 (0.159 to 0.424)	0.406 (0.143 to 0.992)	0.307 (0.259 to 0.383)	0.33 (0.179 to 0.53)	0.333 (0.255 to 0.439)	0.323 (0.223 to 0.437)	0.418 (0.12 to 0.726)	3.471 (1.328 to 5.107)	1.006 (0.806 to 1.348)
26695_HP0464	0.435 (0.144 to 0.894)	0.811 (0.342 to 1.298)	0.313 (0.118 to 0.572)	0.366 (0.165 to 0.652)	0.415 (0.206 to 0.952)	0.784 (0.242 to 1.567)	0.289 (0.2 to 0.666)	0.319 (0.19 to 0.734)	0.311 (0.179 to 0.558)	0.498 (0.117 to 1.176)	0.599 (0.351 to 0.84)	0.46 (0.241 to 0.84)	0.515 (0.223 to 0.859)	0.474 (0.265 to 0.874)	0.787 (0.215 to 1.155)	1.058 (0.64 to 1.322)	1.001 (0.776 to 1.246)
26695_HP0465	0.613 (0.305 to 0.931)	0.767 (0.411 to 1.38)	0.335 (0.062 to 0.731)	0.59 (0.221 to 0.973)	0.709 (0.274 to 1.004)	0.863 (0.201 to 1.736)	0.816 (0.454 to 1.202)	0.953 (0.194 to 1.763)	0.885 (0.544 to 1.462)	0.678 (0.152 to 1.486)	0.752 (0.589 to 0.877)	0.616 (0.308 to 0.903)	0.71 (0.416 to 1.098)	0.715 (0.425 to 0.935)	0.816 (0.298 to 1.225)	0.917 (0.147 to 1.663)	1.01 (0.953 to 1.082)
26695_HP0466	0.985 (0.567 to 1.672)	0.997 (0.587 to 1.798)	1.103 (0.413 to 1.576)	0.957 (0.677 to 1.348)	0.893 (0.502 to 1.45)	0.959 (0.443 to 2.027)	1.03 (0.66 to 1.482)	1.119 (0.529 to 1.928)	0.96 (0.623 to 1.373)	0.956 (0.519 to 1.698)	0.93 (0.767 to 1.105)	1.049 (0.804 to 1.304)	0.978 (0.667 to 1.267)	0.863 (0.611 to 1.063)	1.134 (0.501 to 1.851)	1.123 (0.743 to 1.603)	1.004 (0.831 to 1.177)
26695_HP0467	1.18 (0.494 to 2.175)	1.093 (0.713 to 1.433)	1.324 (0.456 to 2.52)	1.203 (0.832 to 1.793)	1.058 (0.753 to 1.446)	0.973 (0.382 to 1.742)	1.067 (0.622 to 1.562)	1.147 (0.589 to 1.746)	1.122 (0.751 to 1.621)	1.084 (0.739 to 1.561)	1.144 (0.958 to 1.583)	1.247 (0.741 to 1.898)	1.161 (0.759 to 1.664)	1.115 (0.749 to 1.53)	1.216 (0.653 to 2.016)	1.121 (0.714 to 1.408)	0.948 (0.83 to 1.044)
26695_HP0468	0.929 (0.303 to 1.811)	0.886 (0.572 to 1.463)	0.657 (0.194 to 1.348)	0.849 (0.426 to 1.34)	0.815 (0.463 to 1.421)	0.833 (0.357 to 1.333)	1.029 (0.603 to 1.847)	0.975 (0.446 to 1.601)	0.909 (0.509 to 1.489)	0.945 (0.45 to 1.65)	0.934 (0.674 to 1.566)	1.022 (0.547 to 1.763)	0.957 (0.504 to 1.427)	0.964 (0.625 to 1.74)	0.998 (0.566 to 1.896)	1.023 (0.649 to 1.759)	0.949 (0.774 to 1.111)
26695_HP0469	0.847 (0.343 to 1.519)	0.898 (0.617 to 1.28)	0.74 (0.144 to 1.649)	0.88 (0.481 to 1.248)	0.869 (0.43 to 1.437)	0.858 (0.176 to 1.609)	1.018 (0.57 to 1.535)	0.969 (0.366 to 1.534)	0.914 (0.46 to 1.582)	0.93 (0.212 to 1.684)	0.913 (0.759 to 1.072)	1.009 (0.692 to 1.545)	0.976 (0.461 to 1.461)	0.879 (0.606 to 1.173)	1.066 (0.346 to 1.527)	1.028 (0.0751 to 1.506)	0.979 (0.888 to 1.124)
26695_HP0470	1.247 (0.504 to 2.922)	0.848 (0.514 to 1.198)	0.936 (0.304 to 1.455)	0.784 (0.484 to 1.08)	0.849 (0.6 to 1.155)	0.796 (0.41 to 1.294)	0.931 (0.518 to 1.254)	0.914 (0.583 to 1.498)	1.045 (0.756 to 1.386)	0.993 (0.565 to 1.451)	1.142 (0.923 to 1.282)	0.82 (0.522 to 1.049)	1.033 (0.868 to 1.157)	1.07 (0.73 to 1.367)	0.92 (0.478 to 1.401)	1.063 (0.698 to 2.088)	1.014 (0.811 to 1.23)
26695_HP0471	0.564 (0.208 to 0.98)	0.808 (0.377 to 1.27)	0.513 (0.284 to 1.234)	0.723 (0.321 to 1.416)	0.639 (0.305 to 0.964)	1.023 (0.483 to 1.567)	0.899 (0.589 to 1.084)	0.98 (0.411 to 1.506)	1 (0.59 to 1.259)	0.981 (0.597 to 1.49)	1.025 (0.69 to 1.232)	0.819 (0.515 to 1.377)	0.981 (0.719 to 1.249)	1.099 (0.701 to 1.347)	1.021 (0.364 to 1.604)	0.92 (0.601 to 1.328)	1.054 (0.924 to 1.189)
26695_HP0472	1.386 (0.527 to 3.942)	1.165 (0.694 to 2.227)	1.336 (0.527 to 3.415)	1.054 (0.655 to 1.963)	1.044 (0.745 to 1.473)	1.062 (0.529 to 1.686)	1.096 (0.504 to 1.664)	1.08 (0.674 to 2.034)	1.047 (0.56 to 1.768)	1.083 (0.502 to 1.852)	1.264 (0.991 to 1.679)	1.049 (0.678 to 1.794)	1.167 (0.767 to 1.766)	1.248 (0.829 to 2.23)	1.096 (0.645 to 1.827)	0.934 (0.57 to 1.709)	1.087 (0.956 to 1.243)
26695_HP0473	0.918 (0.379 to 2.029)	0.896 (0.252 to 1.553)	0.773 (0.196 to 1.782)	0.99 (0.473 to 1.85)	0.892 (0.512 to 1.353)	0.934 (0.387 to 1.568)	0.992 (0.665 to 1.464)	1.068 (0.215 to 1.812)	1.074 (0.68 to 1.462)	0.932 (0.518 to 1.361)	1.049 (0.658 to 1.267)	0.788 (0.285 to 1.209)	1.042 (0.738 to 1.384)	1.028 (0.434 to 1.571)	1.027 (0.285 to 1.972)	1.103 (0.612 to 1.569)	1.008 (0.921 to 1.084)
26695_HP0474	0.912 (0.255 to 2.317)	1.039 (0.567 to 1.606)	0.245 (0.047 to 0.689)	0.523 (0.147 to 0.777)	0.72 (0.364 to 1.06)	0.888 (0.485 to 1.516)	0.671 (0.149 to 1.11)	0.934 (0.497 to 1.699)	0.768 (0.175 to 1.236)	0.907 (0.36 to 1.541)	1.01 (0.774 to 1.118)	0.703 (0.461 to 1.018)	0.88 (0.258 to 1.566)	0.916 (0.504 to 1.165)	0.987 (0.256 to 1.564)	1.004 (0.635 to 1.932)	1.044 (0.933 to 1.165)
26695_HP0475	1.225 (0.521 to 2.208)	1.144 (0.704 to 1.651)	1.235 (0.539 to 2.212)	1.164 (0.769 to 1.825)	1.076 (0.873 to 1.584)	1.086 (0.516 to 1.713)	0.939 (0.527 to 1.214)	1.019 (0.558 to 1.419)	0.858 (0.601 to 1.079)	1.037 (0.373 to 1.556)	1.108 (1.008 to 1.441)	1.168 (0.75 to 1.693)	1.157 (0.711 to 1.601)	1.107 (0.792 to 1.555)	1.191 (0.305 to 1.903)	1.068 (0.675 to 1.752)	0.983 (0.851 to 1.114)
26695_HP0476	0.392 (0.223 to 0.799)	0.578 (0.207 to 1.012)	0.348 (0.168 to 0.609)	0.342 (0.21 to 0.545)	0.36 (0.189 to 0.587)	0.669 (0.138 to 1.434)	0.551 (0.209 to 0.795)	0.917 (0.568 to 1.421)	0.596 (0.224 to 0.885)	0.386 (0.213 to 0.654)	0.467 (0.329 to 0.634)	0.299 (0.189 to 0.7)	0.399 (0.253 to 0.499)	0.411 (0.256 to 0.637)	0.531 (0.264 to 1.408)	0.949 (0.447 to 1.469)	0.978 (0.923 to 1.115)
26695_HP0479	0.559 (0.224 to 0.947)	0.786 (0.46 to 1.484)	0.4 (0.0623 to 0.954)	0.615 (0.256 to 0.889)	0.498 (0.242 to 0.7)	0.766 (0.298 to 1.215)	0.48 (0.194 to 0.671)	0.751 (0.333 to 1.239)	0.506 (0.313 to 0.777)	0.733 (0.301 to 1.27)	0.663 (0.47 to 0.826)	0.56 (0.356 to 0.887)	0.638 (0.264 to 1.011)	0.594 (0.353 to 0.857)	0.993 (0.289 to 1.719)	1.028 (0.562 to 1.433)	0.995 (0.774 to 1.201)
26695_HP0480	0.723 (0.373 to 1.246)	0.81 (0.477 to 1.226)	0.627 (0.216 to 1.185)	0.74 (0.394 to 1.083)	0.722 (0.393 to 1.019)	0.809 (0.0537 to 1.578)	0.735 (0.386 to 1.039)	0.819 (0.348 to 1.371)	0.766 (0.547 to 0.976)	0.717 (0.347 to 1.143)	0.793 (0.57 to 0.999)	0.681 (0.386 to 0.964)	0.795 (0.564 to 1.199)	0.761 (0.374 to 0.96)	0.836 (0.4 to 1.405)	0.934 (0.126 to 1.774)	0.964 (0.844 to 1.092)
26695_HP0481	0.852 (0.525 to 1.198)	1.003 (0.585 to 1.705)	0.86 (0.295 to 1.788)	0.739 (0.293 to 1.471)	0.826 (0.476 to 1.859)	1.025 (0.446 to 1.822)	1.094 (0.405 to 2.255)	1.011 (0.787 to 1.227)	1.239 (0.571 to 2.009)	0.873 (0.423 to 1.341)	1.1 (0.779 to 1.516)	0.679 (0.376 to 1.233)	0.863 (0.331 to 1.816)	0.815 (0.473 to 1.349)	0.883 (0.146 to 1.557)	1.175 (0.679 to 1.865)	1.05 (0.98 to 1.2)
J99_JHP0433	0.908 (0.377 to 1.933)	0.98 (0.486 to 1.366)	0.749 (0.152 to 1.501)	1.053 (0.474 to 1.565)	0.949 (0.393 to 1.418)	1 (0.478 to 1.654)	0.6 (0.218 to 0.886)	0.97 (0.408 to 1.481)	0.611 (0.249 to 0.926)	0.978 (0.589 to 1.636)	0.912 (0.659 to 1.073)	0.992 (0.703 to 1.482)	0.98 (0.53 to 1.301)	0.821 (0.49 to 1.146)	1.143 (0.557 to 1.884)	1.109 (0.629 to 1.516)	1.03 (0.882 to 1.168)
26695_HP0482	0.936 (0.446 to 1.452)	1.127 (0.657 to 1.895)	0.904 (0.229 to 1.868)	1.014 (0.472 to 1.291)	0.926 (0.631 to 1.192)	1.107 (0.51 to 1.873)	0.887 (0.34 to 1.907)	1.058 (0.641 to 1.553)	0.879 (0.378 to 1.196)	0.887 (0.424 to 1.23)	0.853 (0.677 to 0.977)	0.883 (0.588 to 1.12)	0.957 (0.551 to 1.545)	0.83 (0.381 to 1.239)	1.09 (0.548 to 1.528)	0.948 (0.72 to 1.224)	1.013 (0.878 to 1.188)
J99_JHP0435	0.0718 (0.029 to 0.144)	0.107 (0.0453 to 0.239)	0.0859 (0.0432 to 0.143)	0.0872 (0.0442 to 0.155)	0.074 (0.0499 to 0.136)	0.112 (0.0496 to 0.168)	0.0648 (0.0364 to 0.124)	0.091 (0.0536 to 0.149)	0.086 (0.0505 to 0.137)	0.0951 (0.0417 to 0.146)	0.0802 (0.0488 to 0.127)	0.0719 (0.0335 to 0.153)	0.0664 (0.0478 to 0.0951)	0.0869 (0.0479 to 0.138)	0.0909 (0.0499 to 0.168)	0.974 (0.666 to 1.492)	0.965 (0.778 to 1.118)
26695_HP0484	0.0775 (0.0246 to 0.275)	0.0911 (0.0422 to 0.205)	0.0938 (0.0438 to 0.205)	0.0778 (0.045 to 0.102)	0.085 (0.0382 to 0.144)	0.0877 (0.0318 to 0.253)	0.0871 (0.0426 to 0.169)	0.0936 (0.0481 to 0.238)	0.0639 (0.0192 to 0.0976)	0.092 (0.0141 to 0.21)	0.0642 (0.0348 to 0.0961)	0.101 (0.0399 to 0.431)	0.0737 (0.0219 to 0.126)	0.0871 (0.0414 to 0.472)	0.0802 (0.0226 to 0.162)	1.258 (0.907 to 1.934)	1.031 (0.872 to 1.165)
J99_JHP0436	0.0824 (0.0429 to 0.133)	0.137 (0.0347 to 0.283)	0.0929 (0.0235 to 0.194)	0.0699 (0.0256 to 0.166)	0.0813 (0.0506 to 0.176)	0.131 (0.063 to 0.262)	0.0669 (0.0347 to 0.138)	0.089 (0.0433 to 0.166)	0.0972 (0.0315 to 0.181)	0.0998 (0.0528 to 0.187)	0.0989 (0.054 to 0.181)	0.0806 (0.0287 to 0.268)	0.0667 (0.0435 to 0.104)	0.0959 (0.054 to 0.159)	0.107 (0.0394 to 0.189)	1.222 (0.762 to 1.719)	1.041 (0.968 to 1.114)
26695_HP0485	1.026 (0.393 to 2.102)	1.104 (0.643 to 1.553)	0.972 (0.235 to 2.303)	1.081 (0.648 to 1.83)	0.743 (0.309 to 1.218)	0.923 (0.385 to 1.568)	0.797 (0.33 to 1.022)	0.989 (0.669 to 1.335)	0.906 (0.453 to 1.409)	0.962 (0.455 to 1.436)	0.92 (0.726 to 1.226)	1.106 (0.797 to 1.803)	1.002 (0.701 to 1.487)	0.99 (0.664 to 1.686)	1.11 (0.568 to 1.834)	1.04 (0.356 to 1.365)	1.015 (0.843 to 1.183)
26695_HP0486	1.199 (0.437 to 2.885)	1.159 (0.557 to 2.027)	1.417 (0.529 to 3.669)	1.233 (0.729 to 1.621)	1.011 (0.593 to 1.851)	1.173 (0.527 to 2.204)	0.933 (0.37 to 1.946)	1.088 (0.239 to 1.678)	0.95 (0.476 to 1.793)	1.078 (0.699 to 1.866)	1.142 (0.653 to 1.388)	1.117 (0.57 to 2.056)	1.135 (0.724 to 2.205)	1.251 (0.898 to 2.011)	1.147 (0.636 to 2.476)	1.272 (0.909 to 2.092)	0.957 (0.837 to 1.131)
26695_HP0487	0.767 (0.293 to 1.239)	0.923 (0.49 to 1.378)	0.551 (0.146 to 0.976)	0.975 (0.636 to 1.423)	0.946 (0.57 to 1.202)	1.064 (0.436 to 1.843)	1.036 (0.638 to 1.451)	1.104 (0.57 to 1.74)	1.095 (0.639 to 1.494)	0.964 (0.475 to 1.552)	0.933 (0.636 to 1.064)	0.709 (0.341 to 1.385)	0.891 (0.58 to 1.433)	0.866 (0.453 to 1.176)	0.948 (0.251 to 1.565)	1.178 (0.807 to 1.591)	1.031 (0.914 to 1.158)
26695_HP0489	0.184 (0.0406 to 0.407)	0.264 (0.117 to 0.524)	0.182 (0.0672 to 0.424)	0.184 (0.0995 to 0.302)	0.173 (0.115 to 0.262)	0.242 (0.0488 to 0.425)	0.193 (0.0865 to 0.437)	0.191 (0.103 to 0.392)	0.172 (0.0989 to 0.268)	0.214 (0.101 to 0.308)	0.21 (0.159 to 0.291)	0.191 (0.124 to 0.264)	0.187 (0.136 to 0.255)	0.208 (0.149 to 0.403)	0.23 (0.159 to 0.431)	3.282 (0.495 to 6.404)	0.985 (0.883 to 1.054)
26695_HP0490	1.021 (0.512 to 1.642)	0.976 (0.3 to 1.747)	1.212 (0.659 to 2.36)	0.497 (0.159 to 1.196)	0.411 (0.171 to 0.663)	0.727 (0.279 to 1.366)	0.362 (0.17 to 0.606)	0.615 (0.108 to 0.931)	0.391 (0.221 to 0.59)	0.982 (0.391 to 1.698)	0.915 (0.581 to 1.457)	1.085 (0.585 to 1.589)	1.064 (0.71 to 1.316)	0.914 (0.564 to 1.184)	1.075 (0.362 to 2.209)	1.108 (0.509 to 1.418)	1.016 (0.955 to 1.104)
26695_HP0491	1.575 (0.657 to 2.681)	1.439 (0.511 to 2.539)	1.842 (0.821 to 3.233)	1.395 (0.895 to 1.862)	1.369 (1.004 to 1.949)	1.2 (0.535 to 2.483)	0.656 (0.322 to 1.149)	0.914 (0.607 to 1.36)	0.714 (0.405 to 1.047)	1.114 (0.371 to 1.74)	1.27 (1.056 to 1.368)	1.328 (0.973 to 1.87)	1.441 (0.636 to 1.84)	1.303 (1.011 to 1.868)	1.265 (0.422 to 2.162)	1.023 (0.473 to 1.874)	0.995 (0.725 to 1.216)
26695_HP0492	1.574 (0.552 to 4.096)	1.186 (0.677 to 1.769)	1.73 (0.691 to 2.931)	1.507 (0.901 to 2.571)	1.369 (1.025 to 2.036)	1.203 (0.542 to 2.073)	1.462 (0.97 to 2.078)	1.264 (0.527 to 2.152)	1.538 (0.991 to 2.107)	1.195 (0.447 to 1.765)	1.239 (1.03 to 1.742)	1.539 (0.904 to 3.084)	1.381 (0.803 to 1.99)	1.369 (0.906 to 2.009)	1.24 (0.417 to 2.277)	1.318 (0.51 to 1.827)	1.024 (0.937 to 1.237)
26695_HP0493	0.941 (0.467 to 1.826)	0.814 (0.596 to 1.206)	0.708 (0.225 to 1.367)	0.778 (0.432 to 1.261)	0.852 (0.269 to 1.181)	0.766 (0.165 to 1.378)	1.046 (0.647 to 1.574)	1.021 (0.434 to 1.685)	1.031 (0.658 to 1.723)	0.845 (0.377 to 1.506)	0.958 (0.696 to 1.359)	0.716 (0.461 to 1.083)	0.893 (0.6 to 1.399)	0.895 (0.562 to 1.339)	0.866 (0.266 to 1.505)	1.055 (0.256 to 1.752)	1.044 (0.953 to 1.193)
26695_HP0494	0.847 (0.524 to 1.247)	1.044 (0.485 to 2.226)	0.737 (0.355 to 1.439)	0.884 (0.296 to 1.574)	0.786 (0.46 to 1.208)	0.912 (0.205 to 1.762)	0.885 (0.248 to 1.939)	1.113 (0.194 to 2.104)	0.908 (0.544 to 1.31)	1.124 (0.521 to 2.068)	0.783 (0.394 to 1.211)	0.761 (0.412 to 1.217)	0.835 (0.581 to 1.319)	0.825 (0.409 to 1.186)	1.129 (0.265 to 1.707)	0.825 (0.385 to 1.132)	1.012 (0.747 to 1.313)
26695_HP0495	1.469 (0.79 to 2.7)	1.277 (0.566 to 2.202)	1.229 (0.23 to 2.659)	1.428 (0.613 to 2.021)	1.317 (0.873 to 1.9)	1.164 (0.54 to 1.738)	1.329 (0.517 to 2.103)	1.214 (0.71 to 1.926)	1.301 (0.51 to 2.116)	1.066 (0.452 to 1.834)	1.318 (1.038 to 1.799)	1.269 (0.909 to 1.714)	1.41 (0.695 to 2.31)	1.197 (0.824 to 1.897)	1.192 (0.569 to 1.753)	1.113 (0.657 to 1.937)	0.983 (0.837 to 1.138)
26695_HP0496	1.186 (0.531 to 2.042)	1.149 (0.692 to 1.651)	1.301 (0.369 to 2.498)	1.238 (0.762 to 1.721)	1.035 (0.656 to 1.498)	1.068 (0.415 to 1.734)	1.081 (0.517 to 1.467)	1.105 (0.565 to 1.863)	1.257 (0.874 to 1.605)	1.041 (0.453 to 1.607)	1.13 (0.949 to 1.291)	1.131 (0.768 to 1.494)	1.131 (0.662 to 1.554)	1.105 (0.499 to 1.746)	1.156 (0.45 to 1.671)	1.321 (0.655 to 1.693)	1.045 (0.835 to 1.234)
26695_HP0497	0.939 (0.4 to 1.599)	0.897 (0.536 to 1.485)	0.99 (0.565 to 1.838)	0.966 (0.524 to 1.497)	0.903 (0.675 to 1.471)	0.96 (0.101 to 1.699)	1.145 (0.756 to 1.646)	1.012 (0.335 to 1.979)	1.077 (0.73 to 1.633)	0.943 (0.338 to 1.648)	0.988 (0.707 to 1.293)	0.922 (0.602 to 1.558)	0.975 (0.661 to 1.424)	1.008 (0.608 to 1.653)	0.978 (0.497 to 1.838)	0.937 (0.184 to 1.871)	1 (0.923 to 1.087)
26695_HP0498	1.004 (0.435 to 2.287)	0.729 (0.311 to 1.076)	0.788 (0.289 to 1.947)	0.819 (0.517 to 1.365)	0.869 (0.51 to 1.277)	0.801 (0.319 to 1.726)	0.616 (0.109 to 1.198)	0.838 (0.476 to 1.331)	0.541 (0.214 to 0.942)	0.978 (0.541 to 1.388)	0.913 (0.597 to 1.087)	0.842 (0.489 to 1.469)	0.934 (0.543 to 1.389)	0.898 (0.503 to 1.465)	0.824 (0.374 to 1.259)	1.034 (0.455 to 2.605)	1.048 (0.837 to 1.255)
26695_HP0499	1.28 (0.659 to 1.895)	1.068 (0.678 to 1.485)	1.233 (0.853 to 1.585)	1.155 (0.673 to 1.552)	1.146 (0.872 to 1.403)	1.092 (0.523 to 1.685)	1.145 (0.754 to 1.549)	1.094 (0.783 to 1.632)	1.387 (0.939 to 1.691)	1.009 (0.768 to 1.22)	1.437 (0.96 to 1.677)	1.096 (0.811 to 1.601)	1.141 (0.725 to 1.685)	1.445 (0.877 to 1.924)	1.061 (0.309 to 1.934)	1.246 (0.549 to 2.315)	0.955 (0.865 to 1.099)
26695_HP0500	0.971 (0.315 to 1.866)	0.971 (0.697 to 1.301)	1.014 (0.488 to 1.657)	0.974 (0.666 to 1.513)	0.943 (0.689 to 1.246)	0.962 (0.156 to 1.443)	0.966 (0.524 to 1.209)	0.992 (0.699 to 1.364)	0.817 (0.359 to 1.016)	0.927 (0.386 to 1.26)	0.915 (0.739 to 1.04)	0.99 (0.714 to 1.413)	0.968 (0.675 to 1.204)	0.954 (0.706 to 1.327)	1.054 (0.321 to 1.59)	1.162 (0.298 to 2.565)	0.981 (0.813 to 1.151)
26695_HP0501	0.794 (0.299 to 1.587)	0.874 (0.474 to 1.265)	0.638 (0.154 to 1.507)	0.816 (0.344 to 1.349)	0.726 (0.302 to 1.181)	0.934 (0.229 to 1.844)	1.093 (0.799 to 1.74)	1.005 (0.431 to 1.529)	1.161 (0.73 to 1.936)	0.772 (0.521 to 1.281)	0.945 (0.742 to 1.137)	0.643 (0.233 to 1.275)	0.761 (0.32 to 1.046)	0.865 (0.386 to 1.225)	0.875 (0.469 to 1.162)	1.182 (0.456 to 1.996)	1.019 (0.781 to 1.236)
26695_HP0502	1.183 (0.553 to 2.169)	0.981 (0.314 to 1.531)	0.931 (0.251 to 2.51)	1.042 (0.601 to 1.701)	1.113 (0.759 to 1.709)	0.975 (0.314 to 1.819)	0.743 (0.265 to 1.316)	0.877 (0.568 to 1.374)	0.722 (0.202 to 1.466)	0.921 (0.583 to 1.661)	1.059 (0.7 to 1.293)	1.059 (0.513 to 1.631)	1.137 (0.863 to 1.831)	0.974 (0.555 to 1.697)	1.022 (0.612 to 1.771)	0.841 (0.37 to 1.758)	0.999 (0.897 to 1.17)
J99_JHP0454	0.368 (0.219 to 0.494)	0.602 (0.176 to 1.101)	0.332 (0.0972 to 1.326)	0.374 (0.14 to 1.415)	0.369 (0.162 to 0.617)	0.862 (0.284 to 1.512)	1.191 (0.538 to 2.478)	1.136 (0.659 to 1.432)	1.267 (0.682 to 1.802)	0.618 (0.128 to 1.116)	0.522 (0.241 to 0.758)	0.292 (0.138 to 0.639)	0.422 (0.222 to 0.719)	0.457 (0.227 to 0.745)	0.746 (0.133 to 1.372)	0.908 (0.292 to 1.529)	1.027 (0.908 to 1.135)
26695_HP0503	0.33 (0.159 to 0.539)	0.564 (0.316 to 0.969)	0.301 (0.117 to 0.534)	0.387 (0.238 to 0.645)	0.327 (0.208 to 0.503)	0.658 (0.224 to 1.146)	0.412 (0.302 to 0.549)	0.595 (0.375 to 0.839)	0.286 (0.179 to 0.383)	0.561 (0.28 to 0.914)	0.38 (0.233 to 0.579)	0.352 (0.241 to 0.53)	0.339 (0.242 to 0.54)	0.322 (0.198 to 0.462)	0.612 (0.271 to 1.087)	1.137 (0.478 to 1.578)	1.02 (0.847 to 1.217)
26695_HP0504	0.893 (0.448 to 1.558)	0.861 (0.592 to 1.163)	0.739 (0.141 to 1.366)	0.884 (0.542 to 1.266)	0.907 (0.507 to 1.057)	0.882 (0.165 to 1.411)	0.968 (0.563 to 1.291)	1.018 (0.569 to 1.31)	0.9 (0.44 to 1.05)	0.853 (0.32 to 1.163)	0.896 (0.717 to 1.185)	0.804 (0.465 to 1.188)	0.882 (0.519 to 1.095)	0.849 (0.449 to 1.057)	0.887 (0.256 to 1.653)	1.126 (0.313 to 2.175)	1.002 (0.903 to 1.06)
26695_HP0505	0.401 (0.147 to 0.841)	0.711 (0.342 to 1.08)	0.345 (0.0758 to 0.902)	0.449 (0.198 to 0.749)	0.443 (0.221 to 0.826)	0.738 (0.188 to 1.258)	0.464 (0.243 to 0.786)	0.526 (0.334 to 0.71)	0.355 (0.14 to 0.599)	0.541 (0.297 to 1.081)	0.508 (0.217 to 0.789)	0.451 (0.306 to 0.577)	0.44 (0.206 to 0.732)	0.436 (0.248 to 0.676)	0.736 (0.367 to 1.144)	2.759 (0.304 to 4.527)	1.009 (0.777 to 1.117)
26695_HP0506	1.141 (0.599 to 1.852)	1.227 (0.331 to 2.162)	1.258 (0.66 to 2.477)	1.259 (0.719 to 2.119)	1.141 (0.75 to 1.527)	1.106 (0.382 to 2.091)	1.24 (0.713 to 2.349)	1.177 (0.286 to 2.143)	1.187 (0.944 to 1.446)	1.046 (0.452 to 1.835)	1.259 (0.86 to 1.586)	1.095 (0.533 to 1.643)	1.034 (0.859 to 1.221)	1.207 (0.678 to 1.756)	1.192 (0.557 to 2.121)	0.959 (0.297 to 1.502)	0.982 (0.866 to 1.152)
26695_HP0507	0.976 (0.523 to 1.529)	1.035 (0.549 to 1.635)	0.912 (0.333 to 1.451)	1.087 (0.638 to 1.472)	0.915 (0.751 to 1.104)	1.065 (0.129 to 1.882)	1.173 (0.862 to 1.612)	1.104 (0.449 to 1.729)	1.202 (0.861 to 1.446)	0.915 (0.515 to 1.515)	0.988 (0.718 to 1.135)	1.013 (0.639 to 1.464)	0.939 (0.608 to 1.203)	0.973 (0.632 to 1.349)	1.058 (0.359 to 2.374)	0.924 (0.272 to 1.543)	1.015 (0.909 to 1.123)
26695_HP0508	1.197 (0.664 to 2.425)	1.186 (0.613 to 1.986)	1.121 (0.181 to 3.28)	1.104 (0.433 to 1.933)	1.118 (0.704 to 1.745)	1.04 (0.475 to 1.767)	0.569 (0.331 to 1.112)	0.792 (0.503 to 1.227)	0.393 (0.229 to 0.676)	1.005 (0.773 to 1.486)	1.218 (1.002 to 2.133)	1.204 (0.594 to 2.351)	1.18 (0.855 to 1.44)	1.156 (0.672 to 1.703)	1.247 (0.854 to 1.944)	1.976 (0.397 to 3.172)	1.002 (0.8 to 1.21)
26695_HP0509	0.908 (0.487 to 1.445)	1.092 (0.865 to 1.688)	1 (0.727 to 1.211)	1.031 (0.737 to 1.331)	0.926 (0.663 to 1.118)	1.021 (0.57 to 1.626)	1.133 (0.818 to 1.646)	1.04 (0.805 to 1.582)	0.985 (0.73 to 1.207)	0.968 (0.773 to 1.47)	1.002 (0.739 to 1.2)	1.002 (0.713 to 1.447)	0.889 (0.677 to 1.112)	1.013 (0.654 to 1.247)	1.092 (0.547 to 1.82)	1.154 (0.78 to 1.442)	0.989 (0.9 to 1.117)
26695_HP0510	1.044 (0.677 to 1.756)	0.937 (0.724 to 1.369)	0.881 (0.445 to 1.386)	0.991 (0.808 to 1.24)	0.936 (0.671 to 1.286)	0.839 (0.15 to 1.408)	1.241 (0.911 to 1.442)	1.129 (0.761 to 1.509)	1.152 (0.812 to 1.659)	0.926 (0.408 to 1.637)	0.904 (0.676 to 1.185)	1.015 (0.742 to 1.305)	1.055 (0.745 to 1.358)	0.957 (0.594 to 1.185)	0.93 (0.285 to 1.687)	1.197 (0.298 to 1.912)	1.012 (0.893 to 1.072)
26695_HP0511	1.075 (0.233 to 2.021)	1.124 (0.545 to 2.036)	0.955 (0.124 to 2.427)	1.279 (0.364 to 2.372)	1.023 (0.464 to 1.49)	1.233 (0.26 to 2.459)	1.192 (0.425 to 1.82)	1.523 (0.781 to 2.146)	1.225 (0.41 to 1.903)	1.157 (0.731 to 2.133)	1.296 (0.864 to 1.646)	1.075 (0.427 to 2.534)	1.136 (0.505 to 1.628)	1.154 (0.483 to 1.977)	1.242 (0.56 to 1.848)	7.503 (1.508 to 12.13)	1.027 (0.782 to 1.192)
26695_HP0512	0.862 (0.481 to 1.319)	0.978 (0.399 to 1.661)	0.767 (0.217 to 1.827)	0.978 (0.406 to 1.71)	0.833 (0.373 to 1.356)	0.928 (0.375 to 1.593)	1.021 (0.653 to 1.418)	1.118 (0.732 to 1.622)	0.907 (0.726 to 1.326)	0.89 (0.541 to 1.444)	0.868 (0.589 to 1.248)	0.87 (0.38 to 1.495)	0.886 (0.554 to 1.217)	0.829 (0.432 to 1.379)	1.028 (0.621 to 1.919)	1.077 (0.708 to 1.357)	0.997 (0.887 to 1.234)
26695_HP0513	1.004 (0.338 to 2.11)	0.958 (0.547 to 1.584)	0.746 (0.0869 to 1.555)	0.895 (0.368 to 1.326)	0.973 (0.626 to 1.263)	0.944 (0.173 to 1.601)	0.28 (0.113 to 0.465)	0.577 (0.211 to 0.87)	0.319 (0.0932 to 0.611)	0.854 (0.493 to 1.454)	0.973 (0.702 to 1.238)	0.83 (0.465 to 1.067)	0.989 (0.609 to 1.411)	0.931 (0.518 to 1.38)	1.004 (0.331 to 2.126)	1.431 (0.35 to 2.237)	1.042 (0.874 to 1.313)
26695_HP0514	1.251 (0.719 to 2.175)	1.324 (0.809 to 1.685)	1.365 (0.384 to 2.487)	1.205 (0.663 to 1.8)	1.029 (0.618 to 1.49)	1.159 (0.141 to 1.911)	1.195 (0.581 to 1.684)	1.173 (0.838 to 1.68)	1.059 (0.516 to 1.514)	1.099 (0.518 to 1.429)	1.12 (0.855 to 1.434)	1.127 (0.612 to 1.52)	1.157 (0.659 to 1.487)	1.099 (0.526 to 1.565)	1.271 (0.604 to 2.153)	1.039 (0.25 to 1.749)	0.972 (0.812 to 1.038)
26695_HP0515	0.893 (0.304 to 1.666)	1.004 (0.456 to 1.463)	0.589 (0.106 to 1.625)	0.842 (0.236 to 1.583)	0.768 (0.235 to 1.524)	1.055 (0.175 to 1.805)	0.706 (0.147 to 1.066)	0.946 (0.34 to 1.232)	0.742 (0.244 to 1.299)	0.804 (0.453 to 1.461)	0.981 (0.722 to 1.21)	0.753 (0.401 to 1.524)	0.869 (0.375 to 1.147)	0.869 (0.383 to 1.413)	1.031 (0.522 to 1.582)	0.932 (0.342 to 1.665)	1.026 (0.794 to 1.258)
26695_HP0516	1.098 (0.678 to 1.573)	1.022 (0.276 to 2.024)	1.178 (0.59 to 2.292)	1.085 (0.646 to 1.609)	0.968 (0.696 to 1.346)	0.982 (0.255 to 2.011)	1.045 (0.692 to 1.481)	1.029 (0.266 to 1.859)	0.985 (0.808 to 1.242)	0.969 (0.47 to 1.899)	0.984 (0.681 to 1.317)	1.021 (0.347 to 1.362)	1.057 (0.802 to 1.215)	0.979 (0.743 to 1.663)	1.142 (0.557 to 2.53)	0.967 (0.238 to 1.817)	0.959 (0.863 to 1.106)
26695_HP0517	0.814 (0.322 to 1.316)	0.969 (0.54 to 1.632)	0.676 (0.19 to 1.305)	0.868 (0.277 to 1.415)	0.745 (0.438 to 1.122)	0.866 (0.0928 to 1.451)	0.936 (0.463 to 1.729)	0.945 (0.565 to 1.497)	0.805 (0.325 to 1.457)	0.879 (0.513 to 1.54)	0.844 (0.666 to 1.223)	0.891 (0.525 to 1.226)	0.864 (0.44 to 1.34)	0.766 (0.342 to 1.105)	1.098 (0.471 to 2.199)	1.151 (0.369 to 1.752)	0.937 (0.818 to 1.182)
26695_HP0518	0.366 (0.176 to 0.821)	0.59 (0.233 to 0.977)	0.273 (0.108 to 0.6)	0.316 (0.125 to 0.675)	0.38 (0.211 to 0.932)	0.786 (0.119 to 1.804)	0.872 (0.285 to 1.181)	0.977 (0.503 to 1.393)	0.821 (0.272 to 1.129)	0.533 (0.308 to 1.166)	0.544 (0.278 to 0.796)	0.279 (0.165 to 0.588)	0.454 (0.132 to 0.896)	0.42 (0.245 to 0.843)	0.697 (0.267 to 1.072)	1.083 (0.108 to 2.597)	1.006 (0.747 to 1.106)
26695_HP0519	1.621 (0.595 to 3.776)	1.283 (0.784 to 1.752)	1.841 (0.849 to 3.918)	1.567 (0.819 to 2.682)	1.322 (0.913 to 2.232)	1.098 (0.16 to 2.359)	0.626 (0.194 to 1.11)	1.069 (0.397 to 2.343)	0.728 (0.221 to 1.156)	1.046 (0.434 to 1.844)	1.251 (0.924 to 1.931)	1.419 (0.577 to 2.397)	1.391 (0.89 to 2.438)	1.241 (0.74 to 2.322)	1.401 (0.546 to 3.092)	1.123 (0.318 to 1.587)	0.986 (0.81 to 1.146)
J99_JHP0468	1.157 (0.542 to 1.992)	1.228 (0.857 to 2.052)	1.425 (0.596 to 2.145)	1.377 (0.924 to 1.824)	1.161 (0.693 to 1.733)	0.971 (0.488 to 1.467)	1.344 (1.056 to 1.948)	1.304 (0.724 to 2.463)	1.494 (1.019 to 2.007)	0.94 (0.64 to 1.759)	1.264 (0.96 to 1.659)	1.21 (0.905 to 2.012)	1.248 (0.622 to 1.481)	1.265 (0.752 to 1.943)	1.228 (0.382 to 2.005)	0.335 (0.171 to 1.083)	0.972 (0.864 to 1.164)
26695_HP0520	0.804 (0.36 to 1.209)	0.929 (0.37 to 1.498)	0.604 (0.1 to 2.075)	0.798 (0.17 to 1.561)	0.725 (0.306 to 1.498)	0.898 (0.125 to 1.722)	0.541 (0.169 to 1.266)	0.748 (0.171 to 1.272)	0.489 (0.172 to 0.854)	0.792 (0.265 to 1.324)	0.803 (0.594 to 1.188)	0.859 (0.325 to 1.636)	0.859 (0.435 to 1.369)	0.719 (0.338 to 1.3)	1.012 (0.451 to 1.566)	1.071 (0.278 to 1.557)	1.021 (0.767 to 1.166)
26695_HP0522	1.294 (0.624 to 1.986)	1.135 (0.666 to 1.574)	1.102 (0.584 to 2.05)	1.047 (0.45 to 1.515)	1.117 (0.386 to 1.721)	1.014 (0.491 to 1.793)	1.168 (0.31 to 2.724)	1.015 (0.499 to 1.501)	1.194 (0.625 to 1.964)	0.936 (0.547 to 1.358)	1.098 (0.885 to 1.761)	1.03 (0.569 to 1.659)	1.189 (0.583 to 2.15)	1.075 (0.404 to 2.306)	1.116 (0.541 to 1.622)	0.998 (0.569 to 1.255)	1.024 (0.922 to 1.22)
26695_HP0523	0.531 (0.162 to 0.878)	0.816 (0.468 to 1.212)	0.378 (0.127 to 0.851)	0.461 (0.276 to 0.74)	0.545 (0.262 to 0.886)	0.783 (0.312 to 1.263)	0.463 (0.293 to 0.622)	0.752 (0.201 to 1.34)	0.479 (0.271 to 0.76)	0.621 (0.261 to 1.126)	0.656 (0.475 to 0.856)	0.532 (0.249 to 0.864)	0.582 (0.265 to 0.795)	0.611 (0.332 to 0.998)	0.825 (0.218 to 1.326)	0.899 (0.553 to 1.337)	1.051 (0.936 to 1.224)
26695_HP0524	0.936 (0.241 to 1.862)	0.999 (0.395 to 1.809)	0.804 (0.117 to 2.055)	0.914 (0.256 to 1.732)	0.983 (0.376 to 1.804)	1.111 (0.486 to 2.076)	0.987 (0.48 to 1.781)	1.036 (0.744 to 1.601)	1.117 (0.584 to 1.81)	0.791 (0.347 to 1.361)	1.111 (0.662 to 1.436)	0.672 (0.302 to 1.406)	1 (0.321 to 1.678)	0.967 (0.49 to 1.98)	0.994 (0.58 to 1.646)	1.071 (0.519 to 1.44)	1.001 (0.854 to 1.178)
26695_HP0525	1.079 (0.605 to 1.769)	1.003 (0.619 to 1.543)	0.897 (0.133 to 2.741)	0.974 (0.565 to 1.797)	0.975 (0.488 to 1.58)	1.036 (0.307 to 1.614)	0.929 (0.287 to 2.027)	1.064 (0.603 to 1.711)	0.935 (0.369 to 1.807)	0.932 (0.397 to 1.485)	1.159 (0.876 to 1.49)	0.889 (0.287 to 1.494)	0.991 (0.563 to 1.564)	1.043 (0.507 to 1.862)	1.071 (0.511 to 1.559)	0.982 (0.171 to 1.914)	0.989 (0.922 to 1.045)
26695_HP0526	1.143 (0.494 to 2.258)	0.96 (0.527 to 1.463)	1.113 (0.279 to 2.108)	1.048 (0.627 to 1.342)	0.937 (0.606 to 1.701)	0.896 (0.462 to 1.342)	0.916 (0.473 to 1.579)	0.971 (0.648 to 1.25)	1.003 (0.651 to 1.457)	0.979 (0.604 to 1.308)	0.903 (0.736 to 1.205)	0.908 (0.405 to 1.349)	1.089 (0.291 to 1.85)	0.958 (0.573 to 1.692)	1.06 (0.633 to 1.317)	1.02 (0.66 to 1.687)	0.988 (0.786 to 1.188)
26695_HP0527	1.367 (0.631 to 2.496)	1.051 (0.385 to 1.356)	1.071 (0.51 to 1.631)	1.024 (0.709 to 1.412)	1.088 (0.745 to 1.385)	0.907 (0.248 to 1.535)	1.144 (0.915 to 1.44)	1.085 (0.771 to 1.442)	1.126 (0.864 to 1.592)	0.852 (0.515 to 1.301)	1.146 (0.941 to 1.487)	1.013 (0.697 to 1.533)	1.261 (0.619 to 1.961)	1.135 (0.725 to 1.53)	1.077 (0.424 to 1.463)	1.007 (0.489 to 1.322)	0.99 (0.927 to 1.062)
26695_HP0528	0.749 (0.226 to 1.573)	0.842 (0.325 to 1.466)	0.614 (0.136 to 1.466)	0.695 (0.298 to 1.36)	0.692 (0.366 to 1.109)	0.842 (0.349 to 1.49)	0.815 (0.5 to 1.489)	0.809 (0.588 to 1.176)	0.751 (0.378 to 1.434)	0.687 (0.417 to 1.101)	0.733 (0.443 to 0.939)	0.659 (0.428 to 1.176)	0.792 (0.494 to 1.129)	0.663 (0.405 to 1.034)	0.926 (0.613 to 1.293)	1.699 (0.986 to 2.369)	0.985 (0.837 to 1.068)
26695_HP0529	1.567 (0.912 to 2.218)	0.982 (0.509 to 1.967)	1.345 (0.24 to 3.993)	1.203 (0.561 to 2.549)	1.123 (0.747 to 2.296)	0.983 (0.405 to 1.713)	1.107 (0.598 to 1.951)	1.113 (0.637 to 1.709)	1.367 (0.871 to 2.732)	0.968 (0.557 to 1.484)	1.4 (0.943 to 1.881)	0.983 (0.46 to 1.937)	1.32 (0.944 to 2.153)	1.362 (0.766 to 2.727)	1.03 (0.529 to 1.49)	1.12 (0.318 to 2.857)	0.992 (0.919 to 1.063)
26695_HP0530	0.505 (0.117 to 0.917)	0.636 (0.191 to 1.301)	0.343 (0.102 to 0.641)	0.544 (0.19 to 0.966)	0.46 (0.176 to 0.861)	0.648 (0.217 to 1.776)	0.474 (0.21 to 0.655)	0.784 (0.527 to 1.011)	0.428 (0.201 to 0.645)	0.562 (0.237 to 1.164)	0.621 (0.322 to 0.862)	0.388 (0.218 to 0.855)	0.567 (0.315 to 0.896)	0.487 (0.267 to 0.783)	0.798 (0.498 to 1.517)	0.997 (0.425 to 1.591)	0.977 (0.802 to 1.158)
26695_HP0531	0.638 (0.307 to 0.956)	0.876 (0.278 to 1.732)	0.469 (0.0819 to 1.329)	0.671 (0.144 to 1.553)	0.596 (0.186 to 1.237)	0.947 (0.264 to 2.02)	0.682 (0.0732 to 1.652)	0.968 (0.185 to 1.881)	0.636 (0.143 to 1.037)	0.753 (0.208 to 1.394)	0.82 (0.344 to 1.164)	0.609 (0.225 to 1.185)	0.737 (0.248 to 1.393)	0.668 (0.18 to 1.344)	1.06 (0.28 to 1.61)	1.165 (0.127 to 1.969)	1.008 (0.861 to 1.104)
26695_HP0532	0.345 (0.166 to 0.445)	0.653 (0.279 to 1.46)	0.492 (0.301 to 1.017)	0.389 (0.192 to 0.926)	0.377 (0.205 to 0.569)	0.661 (0.196 to 1.469)	0.338 (0.238 to 0.448)	0.658 (0.17 to 1.352)	0.559 (0.306 to 0.911)	0.458 (0.113 to 0.765)	0.484 (0.334 to 0.626)	0.279 (0.194 to 0.379)	0.462 (0.23 to 0.704)	0.43 (0.188 to 0.659)	0.617 (0.136 to 1.387)	0.998 (0.572 to 1.219)	1.046 (0.997 to 1.096)
26695_HP0533	0.506 (0.185 to 0.873)	0.768 (0.339 to 1.206)	0.35 (0.0985 to 0.866)	0.346 (0.152 to 0.723)	0.481 (0.247 to 0.797)	0.81 (0.268 to 1.749)	0.457 (0.209 to 0.656)	0.704 (0.172 to 1.416)	0.475 (0.293 to 0.754)	0.504 (0.187 to 0.879)	0.567 (0.316 to 0.785)	0.594 (0.25 to 2.217)	0.581 (0.394 to 0.866)	0.44 (0.228 to 0.672)	0.794 (0.14 to 1.462)	1.493 (0.758 to 2.469)	1.059 (0.89 to 1.299)
26695_HP0534	0.888 (0.225 to 1.776)	0.91 (0.345 to 1.645)	0.641 (0.115 to 1.955)	0.841 (0.229 to 1.493)	0.741 (0.272 to 1.531)	0.953 (0.423 to 1.903)	0.696 (0.169 to 1.101)	0.99 (0.566 to 1.46)	0.719 (0.204 to 1.11)	0.775 (0.293 to 1.573)	1.179 (0.697 to 1.494)	0.632 (0.153 to 1.416)	1.007 (0.455 to 1.386)	0.858 (0.441 to 1.511)	1.121 (0.567 to 1.901)	0.917 (0.418 to 1.277)	1.002 (0.852 to 1.121)
26695_HP0535	1.155 (0.616 to 1.658)	1.068 (0.629 to 1.847)	1.158 (0.104 to 3.388)	1.076 (0.485 to 1.743)	0.894 (0.487 to 1.596)	1.002 (0.351 to 1.708)	0.749 (0.175 to 1.539)	0.93 (0.413 to 1.431)	0.679 (0.193 to 1.365)	0.914 (0.426 to 1.331)	1.15 (0.808 to 1.8)	0.985 (0.264 to 1.954)	1.066 (0.695 to 1.581)	0.949 (0.594 to 1.674)	1.24 (0.705 to 2.027)	1.212 (0.103 to 1.942)	1.015 (0.86 to 1.191)
26695_HP0536	0.565 (0.236 to 1.072)	0.863 (0.353 to 1.316)	0.32 (0.0658 to 1.347)	0.715 (0.154 to 1.398)	0.565 (0.133 to 0.995)	0.879 (0.43 to 1.433)	1.25 (0.657 to 2.08)	1.24 (0.882 to 1.618)	1.202 (0.679 to 1.868)	0.759 (0.234 to 1.301)	0.914 (0.455 to 1.321)	0.51 (0.135 to 1.015)	0.785 (0.244 to 1.193)	0.591 (0.214 to 0.887)	1.092 (0.242 to 1.52)	1.039 (0.496 to 1.412)	0.986 (0.773 to 1.128)
26695_HP0537	0.527 (0.229 to 1.052)	0.82 (0.327 to 1.565)	0.397 (0.137 to 1.041)	1.055 (0.682 to 1.664)	0.926 (0.559 to 1.362)	0.94 (0.199 to 1.62)	1.15 (0.498 to 1.745)	1.088 (0.627 to 1.536)	1.045 (0.572 to 1.322)	0.726 (0.322 to 1.294)	0.761 (0.478 to 1.06)	0.474 (0.259 to 0.936)	0.62 (0.215 to 0.969)	0.543 (0.214 to 0.981)	0.956 (0.351 to 1.356)	0.996 (0.41 to 1.36)	1.003 (0.903 to 1.115)
26695_HP0538	1.53 (0.648 to 3.029)	1.234 (0.356 to 2.143)	1.446 (0.436 to 3.677)	1.027 (0.338 to 1.827)	1.031 (0.444 to 1.827)	1.065 (0.357 to 1.902)	0.941 (0.301 to 1.569)	1.059 (0.683 to 1.786)	1.078 (0.395 to 1.968)	1 (0.494 to 1.59)	1.378 (1.018 to 2.122)	1.095 (0.72 to 1.956)	1.392 (1.039 to 2.088)	1.202 (0.81 to 1.949)	1.285 (0.819 to 2.064)	1.127 (0.517 to 1.6)	1.006 (0.888 to 1.089)
26695_HP0539	1.295 (0.436 to 2.877)	0.898 (0.492 to 1.533)	1.315 (0.0986 to 3.522)	1.151 (0.226 to 2.444)	1.072 (0.501 to 2.355)	1.053 (0.568 to 1.652)	1.054 (0.272 to 2.649)	1.166 (0.717 to 1.515)	1.169 (0.38 to 2.854)	0.993 (0.426 to 1.594)	1.192 (0.838 to 2.118)	0.999 (0.321 to 2.414)	1.191 (0.581 to 2.421)	1.102 (0.42 to 2.389)	1.19 (0.715 to 1.762)	1.321 (0.276 to 2.192)	1.023 (0.989 to 1.102)
26695_HP0540	0.314 (0.176 to 0.484)	0.678 (0.256 to 1.569)	0.477 (0.257 to 1.048)	1.262 (0.706 to 2.073)	1.065 (0.48 to 1.441)	1.161 (0.342 to 1.953)	1.218 (0.406 to 1.848)	1.096 (0.29 to 1.558)	1.178 (0.796 to 1.635)	0.464 (0.0856 to 0.779)	0.409 (0.254 to 0.582)	0.299 (0.164 to 0.433)	0.435 (0.284 to 0.627)	0.34 (0.108 to 0.486)	0.698 (0.0662 to 1.617)	1.233 (0.497 to 1.686)	1.066 (0.622 to 1.356)
26695_HP0541	1.272 (0.683 to 2.331)	1.099 (0.251 to 1.749)	1.127 (0.532 to 1.816)	1.078 (0.802 to 1.359)	1.065 (0.822 to 1.31)	0.951 (0.261 to 1.55)	1.132 (0.854 to 1.406)	1.122 (0.761 to 1.623)	1.175 (0.894 to 1.74)	1.007 (0.459 to 1.443)	1.118 (0.863 to 1.328)	1.031 (0.767 to 1.342)	1.142 (0.773 to 1.467)	1.087 (0.827 to 1.511)	1.14 (0.458 to 1.58)	1.167 (0.461 to 1.716)	0.991 (0.799 to 1.136)
26695_HP0542	1.133 (0.4 to 2.432)	1.065 (0.355 to 1.808)	0.909 (0.112 to 2.369)	1.017 (0.32 to 1.721)	0.983 (0.414 to 1.873)	0.948 (0.26 to 1.862)	0.813 (0.313 to 1.249)	1.009 (0.628 to 1.827)	0.9 (0.345 to 1.406)	0.898 (0.448 to 1.513)	1.015 (0.642 to 1.219)	0.863 (0.531 to 1.5)	1.092 (0.607 to 1.748)	0.931 (0.535 to 1.466)	1.109 (0.699 to 1.852)	1.276 (0.611 to 1.774)	1.005 (0.781 to 1.249)
26695_HP0543	1.3 (0.991 to 2.122)	1.191 (0.482 to 1.664)	1.115 (0.424 to 1.919)	0.706 (0.255 to 1.197)	0.781 (0.397 to 1.164)	0.803 (0.118 to 1.677)	0.942 (0.339 to 1.915)	0.903 (0.148 to 1.675)	0.806 (0.402 to 1.195)	1.047 (0.0807 to 2.033)	1.025 (0.92 to 1.172)	1.02 (0.404 to 1.26)	1.117 (0.463 to 1.368)	0.994 (0.835 to 1.12)	1.202 (0.268 to 1.799)	1.096 (0.0704 to 1.925)	0.975 (0.807 to 1.117)
26695_HP0544	0.849 (0.536 to 1.471)	0.951 (0.583 to 1.695)	0.538 (0.196 to 1.09)	0.908 (0.404 to 1.33)	0.885 (0.346 to 1.395)	0.994 (0.522 to 1.847)	0.817 (0.301 to 1.199)	1.065 (0.381 to 1.95)	0.787 (0.285 to 1.2)	0.98 (0.403 to 1.691)	0.985 (0.713 to 1.23)	0.976 (0.559 to 1.278)	1.053 (0.591 to 1.448)	0.939 (0.648 to 1.334)	1.031 (0.416 to 1.659)	1.061 (0.359 to 1.427)	0.975 (0.822 to 1.085)
J99_CAGD	1.004 (0.55 to 1.378)	1.005 (0.51 to 1.501)	1.165 (0.483 to 2.567)	1.023 (0.688 to 1.867)	0.889 (0.628 to 1.383)	0.936 (0.635 to 1.475)	1.014 (0.706 to 1.582)	0.988 (0.653 to 1.41)	0.917 (0.722 to 1.158)	0.938 (0.37 to 1.754)	0.894 (0.669 to 1.205)	1.011 (0.688 to 1.436)	0.896 (0.702 to 1.249)	0.886 (0.628 to 1.372)	1.088 (0.63 to 1.948)	0.943 (0.598 to 1.374)	0.985 (0.866 to 1.112)
26695_HP0545	1.083 (0.405 to 1.993)	0.95 (0.536 to 1.384)	0.4 (0.0711 to 1.205)	0.748 (0.267 to 1.249)	0.836 (0.402 to 1.169)	0.819 (0.353 to 1.382)	0.631 (0.188 to 0.994)	1.046 (0.115 to 2.232)	0.723 (0.433 to 0.994)	0.866 (0.329 to 1.912)	0.894 (0.81 to 1)	1.101 (0.688 to 1.606)	1.072 (0.742 to 1.406)	0.892 (0.565 to 1.244)	1.033 (0.285 to 1.774)	1.318 (0.792 to 1.846)	1.031 (0.95 to 1.16)
26695_HP0546	0.554 (0.107 to 1.094)	0.913 (0.258 to 1.869)	0.358 (0.12 to 0.999)	0.854 (0.266 to 1.517)	0.794 (0.401 to 1.261)	0.89 (0.293 to 2.005)	0.618 (0.274 to 0.909)	0.887 (0.307 to 1.628)	0.705 (0.24 to 1.125)	0.795 (0.329 to 1.274)	1.01 (0.711 to 1.281)	0.695 (0.319 to 1.292)	0.85 (0.52 to 1.162)	0.786 (0.535 to 1.286)	1.033 (0.446 to 1.735)	1.049 (0.599 to 1.612)	0.952 (0.839 to 1.274)
26695_HP0547	0.988 (0.738 to 1.68)	1.234 (0.395 to 2.29)	0.685 (0.156 to 1.507)	1.244 (0.602 to 1.997)	1.144 (0.524 to 1.658)	1.086 (0.213 to 1.843)	1.434 (0.942 to 1.872)	1.52 (0.3 to 2.685)	1.44 (0.93 to 2.389)	1.058 (0.264 to 2.26)	1.158 (0.939 to 1.462)	1.377 (0.737 to 1.901)	1.116 (0.676 to 1.797)	1.094 (0.608 to 1.36)	1.377 (0.567 to 2.062)	4.094 (0.322 to 6.512)	1.051 (0.904 to 1.161)
26695_HP0549	0.977 (0.551 to 1.425)	0.931 (0.506 to 1.588)	0.852 (0.608 to 1.165)	0.892 (0.658 to 1.224)	0.965 (0.79 to 1.288)	1.023 (0.517 to 1.766)	0.985 (0.737 to 1.399)	0.977 (0.563 to 1.73)	0.96 (0.667 to 1.282)	0.93 (0.634 to 1.446)	0.94 (0.713 to 1.176)	0.936 (0.79 to 1.042)	0.926 (0.75 to 1.054)	0.927 (0.515 to 1.386)	1.004 (0.408 to 1.758)	1.123 (0.687 to 1.615)	0.985 (0.728 to 1.248)
26695_HP0550	0.705 (0.304 to 1.331)	0.859 (0.513 to 1.483)	0.477 (0.162 to 0.867)	0.735 (0.308 to 1.124)	0.714 (0.25 to 1.039)	0.869 (0.407 to 1.789)	0.937 (0.466 to 1.379)	0.988 (0.404 to 1.661)	1.056 (0.719 to 1.416)	0.742 (0.333 to 1.569)	0.849 (0.701 to 1.056)	0.754 (0.533 to 1.005)	0.715 (0.357 to 1.025)	0.777 (0.333 to 1.122)	0.947 (0.252 to 1.68)	1.058 (0.774 to 1.41)	0.982 (0.847 to 1.085)
26695_HP0551	0.546 (0.231 to 1.163)	0.868 (0.272 to 1.745)	0.363 (0.0786 to 0.797)	0.659 (0.175 to 1.35)	0.594 (0.236 to 1.124)	1.003 (0.524 to 1.505)	1.116 (0.899 to 1.687)	1.079 (0.588 to 1.556)	1.137 (0.57 to 1.857)	0.748 (0.241 to 1.357)	0.715 (0.477 to 0.96)	0.505 (0.288 to 1.046)	0.613 (0.28 to 0.885)	0.695 (0.288 to 1.065)	0.975 (0.302 to 1.56)	0.932 (0.631 to 1.295)	0.991 (0.917 to 1.059)
26695_HP0552	0.616 (0.123 to 1.051)	0.812 (0.264 to 1.409)	0.379 (0.0813 to 1.269)	0.573 (0.154 to 1.476)	0.681 (0.212 to 1.398)	0.785 (0.143 to 1.365)	0.853 (0.192 to 1.907)	0.872 (0.283 to 1.529)	0.717 (0.375 to 0.947)	0.691 (0.171 to 1.503)	0.702 (0.433 to 0.87)	0.598 (0.234 to 1.048)	0.711 (0.278 to 1.391)	0.675 (0.249 to 1.327)	0.881 (0.189 to 1.289)	1.157 (0.0555 to 1.89)	0.975 (0.833 to 1.105)
26695_HP0553	1.277 (0.542 to 2.444)	1.086 (0.777 to 1.663)	1.14 (0.274 to 2.916)	1.198 (0.902 to 1.646)	0.95 (0.572 to 2.232)	0.933 (0.532 to 1.55)	1.235 (0.898 to 2.352)	1.176 (0.842 to 1.551)	1.15 (0.805 to 1.346)	0.953 (0.562 to 1.844)	0.941 (0.798 to 1.177)	1.294 (0.805 to 3.044)	1.057 (0.764 to 2.098)	0.979 (0.658 to 1.546)	1.148 (0.714 to 1.634)	1.122 (0.772 to 1.857)	1.002 (0.869 to 1.173)
26695_HP0554	0.761 (0.357 to 1.517)	0.863 (0.477 to 1.223)	0.515 (0.102 to 0.991)	0.764 (0.31 to 1.171)	0.72 (0.303 to 1.02)	0.864 (0.441 to 1.402)	0.7 (0.248 to 0.889)	0.859 (0.226 to 1.47)	0.63 (0.203 to 0.904)	0.769 (0.355 to 1.302)	0.759 (0.551 to 0.906)	0.674 (0.38 to 1.019)	0.771 (0.328 to 1.007)	0.715 (0.419 to 0.974)	0.901 (0.322 to 1.541)	0.911 (0.516 to 1.285)	1.045 (0.947 to 1.111)
26695_HP0555	0.67 (0.162 to 1.35)	1.001 (0.41 to 1.781)	0.56 (0.167 to 1.293)	0.892 (0.257 to 1.751)	0.735 (0.287 to 1.23)	1.105 (0.669 to 1.95)	0.665 (0.239 to 1.01)	1.008 (0.379 to 1.722)	0.674 (0.151 to 1.142)	0.892 (0.29 to 1.523)	0.855 (0.627 to 1.055)	0.624 (0.297 to 1.609)	0.74 (0.336 to 1.102)	0.753 (0.408 to 1.197)	1.078 (0.6 to 1.888)	0.952 (0.684 to 1.57)	1.049 (0.934 to 1.21)
26695_HP0556	1.176 (0.536 to 2.254)	0.876 (0.499 to 1.316)	0.832 (0.553 to 1.17)	0.919 (0.445 to 1.389)	1.026 (0.567 to 1.324)	0.916 (0.263 to 1.905)	0.99 (0.615 to 1.378)	0.947 (0.179 to 1.829)	1.118 (0.467 to 1.806)	0.987 (0.274 to 1.745)	1.052 (0.849 to 1.319)	0.809 (0.533 to 1.148)	1.15 (0.505 to 1.606)	1.075 (0.717 to 1.609)	0.898 (0.239 to 1.698)	1.139 (0.214 to 2.24)	0.999 (0.788 to 1.193)
26695_HP0557	0.829 (0.346 to 1.441)	0.958 (0.703 to 1.356)	0.523 (0.199 to 1.24)	0.844 (0.357 to 1.219)	0.919 (0.351 to 1.393)	0.995 (0.609 to 1.444)	0.961 (0.653 to 1.215)	0.925 (0.487 to 1.553)	1.228 (0.866 to 1.703)	0.932 (0.514 to 1.615)	1.236 (0.963 to 1.49)	0.727 (0.415 to 1.227)	0.919 (0.488 to 1.231)	1.174 (0.776 to 1.514)	0.912 (0.338 to 1.34)	1.375 (0.794 to 1.784)	1.055 (0.97 to 1.16)
26695_HP0560	1.666 (0.74 to 4.712)	1.389 (0.153 to 13.65)	0.939 (0.0827 to 9.921)	0.607 (0.0909 to 4.909)	1.165 (0.0684 to 5.661)	1.039 (0.18 to 1.981)	0.876 (0.0954 to 5.799)	1.034 (0.0894 to 1.452)	1.225 (0.07 to 5.921)	0.789 (0.0687 to 2.79)	1.671 (0.637 to 5.254)	1.379 (0.146 to 7.764)	1.343 (0.555 to 2.746)	1.458 (0.168 to 4.799)	0.997 (0.0343 to 2.314)	1.6 (0.197 to 3.293)	1.107 (0.697 to 1.901)
26695_HP0561	0.879 (0.562 to 1.396)	1.027 (0.649 to 1.323)	0.793 (0.247 to 1.198)	1.055 (0.609 to 1.418)	0.92 (0.481 to 1.383)	1.067 (0.603 to 1.76)	0.734 (0.32 to 1.125)	1.031 (0.406 to 1.816)	0.546 (0.261 to 0.779)	0.95 (0.519 to 1.719)	0.753 (0.579 to 0.91)	0.854 (0.349 to 1.217)	0.933 (0.291 to 1.255)	0.844 (0.669 to 1.056)	1.036 (0.459 to 1.523)	1.069 (0.507 to 1.57)	0.963 (0.847 to 1.098)
26695_HP0562	0.449 (0.0808 to 0.889)	0.742 (0.327 to 1.308)	0.379 (0.122 to 0.71)	0.406 (0.234 to 0.642)	0.448 (0.224 to 0.645)	0.752 (0.145 to 1.852)	1.319 (0.78 to 2.33)	1.203 (0.523 to 2.098)	1.294 (0.78 to 2.103)	0.471 (0.167 to 0.865)	0.482 (0.377 to 0.628)	0.378 (0.265 to 0.522)	0.438 (0.296 to 0.549)	0.521 (0.349 to 0.631)	0.66 (0.141 to 1.005)	1.142 (0.753 to 1.552)	1.019 (0.938 to 1.148)
26695_HP0563	0.407 (0.106 to 0.941)	0.35 (0.194 to 0.614)	0.271 (0.0733 to 0.601)	0.317 (0.183 to 0.461)	0.352 (0.223 to 0.573)	0.382 (0.202 to 0.983)	0.235 (0.133 to 0.421)	0.272 (0.186 to 0.482)	0.32 (0.172 to 0.471)	0.301 (0.147 to 0.413)	0.297 (0.215 to 0.464)	0.289 (0.156 to 0.53)	0.365 (0.256 to 0.596)	0.362 (0.204 to 0.649)	0.33 (0.266 to 0.569)	3.87 (1.926 to 6.742)	1.013 (0.818 to 1.167)
J99_JHP0510	1.106 (0.394 to 2.243)	1.928 (0.892 to 3.985)	1.006 (0.0236 to 3.618)	1.116 (0.278 to 2.62)	1.187 (0.376 to 2.293)	1.884 (0.733 to 4.581)	0.0526 (0.01 to 0.195)	0.135 (0.0146 to 1.204)	0.0348 (0.01 to 0.231)	1.442 (0.284 to 3.334)	2.129 (1.232 to 2.996)	0.991 (0.514 to 2.09)	1.563 (0.74 to 2.179)	1.632 (0.733 to 2.452)	2.443 (0.357 to 4.532)	0.0514 (0.0298 to 0.11)	1.056 (0.896 to 1.33)
J99_JHP0511	1.229 (0.822 to 2.383)	1.01 (0.733 to 1.8)	1.669 (0.776 to 4.602)	1.291 (0.867 to 2.064)	1.075 (0.822 to 1.984)	1.045 (0.447 to 1.668)	1.153 (0.835 to 2.051)	1.13 (0.702 to 1.967)	1.243 (0.889 to 1.997)	1.237 (0.691 to 2.141)	0.987 (0.849 to 1.293)	1.192 (0.808 to 2.095)	1.172 (0.911 to 1.766)	1.086 (0.83 to 1.348)	1.186 (0.694 to 1.548)	1.008 (0.44 to 1.355)	0.997 (0.769 to 1.224)
26695_HP0564	1.098 (0.509 to 1.861)	1.077 (0.657 to 1.933)	0.355 (0.0687 to 1.476)	0.684 (0.159 to 1.3)	0.911 (0.345 to 1.975)	1.079 (0.161 to 1.9)	0.317 (0.0638 to 0.763)	0.764 (0.132 to 1.587)	0.308 (0.0662 to 0.723)	0.775 (0.271 to 1.645)	1.087 (0.715 to 1.317)	0.93 (0.434 to 1.568)	1.052 (0.389 to 1.779)	0.994 (0.394 to 1.659)	1.002 (0.241 to 1.515)	1.065 (0.109 to 1.888)	1.073 (0.893 to 1.27)
26695_HP0565	0.484 (0.285 to 0.977)	0.551 (0.209 to 1.004)	0.35 (0.127 to 0.865)	0.38 (0.172 to 0.91)	0.497 (0.17 to 1.019)	0.711 (0.423 to 1.395)	0.983 (0.649 to 1.328)	1.031 (0.584 to 2.188)	1.02 (0.724 to 1.458)	0.596 (0.196 to 1.136)	0.691 (0.346 to 0.915)	0.312 (0.131 to 0.822)	0.555 (0.218 to 1.025)	0.512 (0.232 to 1.046)	0.741 (0.173 to 1.388)	1.028 (0.607 to 1.443)	0.976 (0.778 to 1.085)
26695_HP0566	1.446 (0.749 to 2.611)	0.981 (0.435 to 1.442)	1.238 (0.487 to 2.473)	1.11 (0.771 to 1.759)	1.188 (0.846 to 1.702)	0.998 (0.371 to 1.554)	1.122 (0.722 to 1.482)	1.149 (0.716 to 2.051)	1.323 (0.777 to 1.892)	0.947 (0.622 to 1.41)	1.104 (0.928 to 1.332)	1.088 (0.589 to 1.481)	1.207 (0.883 to 1.687)	1.131 (0.903 to 1.424)	1.013 (0.423 to 1.702)	1.348 (0.679 to 2.114)	1.012 (0.916 to 1.167)
26695_HP0567	1.486 (0.734 to 3.619)	1.075 (0.782 to 2.156)	1.244 (0.469 to 3.513)	1.219 (0.687 to 2.361)	1.212 (0.832 to 1.732)	1.071 (0.711 to 1.709)	0.957 (0.413 to 1.301)	1.059 (0.603 to 1.663)	1.08 (0.443 to 1.795)	1.019 (0.58 to 1.384)	1.338 (0.871 to 1.84)	1.001 (0.588 to 1.563)	1.25 (0.818 to 1.903)	1.332 (0.905 to 2.332)	1.053 (0.823 to 1.206)	1.4 (0.831 to 2.388)	1.021 (0.933 to 1.131)
26695_HP0568	0.889 (0.666 to 1.174)	0.927 (0.604 to 1.373)	1.076 (0.436 to 2.409)	0.93 (0.607 to 1.425)	0.83 (0.431 to 1.304)	0.88 (0.381 to 1.483)	0.733 (0.22 to 1.452)	0.817 (0.101 to 1.53)	0.465 (0.215 to 0.711)	0.927 (0.624 to 1.64)	0.903 (0.563 to 1.288)	0.832 (0.31 to 1.284)	0.882 (0.63 to 1.254)	0.905 (0.363 to 1.607)	0.979 (0.387 to 1.551)	0.992 (0.407 to 1.385)	0.979 (0.82 to 1.114)
26695_HP0569	0.978 (0.667 to 1.527)	0.856 (0.264 to 1.318)	0.786 (0.147 to 1.657)	0.9 (0.545 to 1.226)	0.882 (0.492 to 1.061)	0.889 (0.292 to 1.548)	1.002 (0.679 to 1.351)	0.996 (0.439 to 1.933)	1.152 (0.772 to 1.356)	1.007 (0.464 to 1.5)	0.925 (0.613 to 1.088)	0.755 (0.238 to 1.239)	0.954 (0.703 to 1.355)	0.863 (0.409 to 1.274)	0.932 (0.25 to 1.587)	1.143 (0.841 to 1.464)	1.013 (0.919 to 1.2)
26695_HP0570	1.066 (0.507 to 2.021)	0.995 (0.559 to 1.714)	1.189 (0.435 to 2.15)	1.096 (0.711 to 1.614)	1.009 (0.801 to 1.422)	1.101 (0.561 to 1.77)	1.055 (0.639 to 1.462)	0.985 (0.529 to 1.387)	1.183 (0.858 to 1.647)	0.988 (0.432 to 1.55)	1.111 (0.849 to 1.432)	0.932 (0.579 to 1.434)	1.096 (0.693 to 1.502)	1.083 (0.548 to 1.349)	0.989 (0.3 to 1.424)	1.02 (0.636 to 1.371)	1.038 (0.839 to 1.266)
26695_HP0571	0.856 (0.537 to 1.685)	0.987 (0.69 to 1.297)	1.004 (0.371 to 2.393)	1.001 (0.769 to 1.736)	0.886 (0.412 to 1.258)	0.965 (0.204 to 1.929)	0.906 (0.588 to 1.78)	0.858 (0.218 to 1.503)	0.93 (0.654 to 1.245)	0.911 (0.487 to 1.502)	0.984 (0.82 to 1.265)	0.861 (0.409 to 1.731)	0.883 (0.611 to 1.108)	0.979 (0.506 to 1.55)	0.993 (0.382 to 1.893)	1.038 (0.211 to 1.944)	0.95 (0.826 to 1.081)
26695_HP0572	1.187 (0.853 to 1.697)	1.124 (0.45 to 1.71)	1.022 (0.418 to 1.854)	1.108 (0.377 to 2.302)	1.083 (0.602 to 1.708)	1.112 (0.357 to 2.002)	1.069 (0.666 to 1.625)	1.06 (0.172 to 2.517)	1.067 (0.643 to 1.368)	0.928 (0.482 to 1.77)	1.027 (0.575 to 1.301)	1.006 (0.468 to 1.746)	1.075 (0.855 to 1.479)	1.083 (0.669 to 1.747)	0.988 (0.534 to 1.885)	1.069 (0.498 to 1.654)	1.001 (0.928 to 1.173)
26695_HP0573	1.097 (0.561 to 2.326)	1.122 (0.453 to 1.845)	1.262 (0.573 to 2.496)	1.091 (0.744 to 1.958)	1.017 (0.841 to 1.197)	1.072 (0.394 to 1.923)	1.216 (0.843 to 2.445)	1.065 (0.693 to 1.803)	1.117 (0.63 to 1.581)	1.085 (0.451 to 1.957)	1.059 (0.788 to 1.414)	1.059 (0.648 to 1.382)	1.111 (0.524 to 1.435)	1.141 (0.825 to 1.736)	1.178 (0.33 to 1.793)	1.112 (0.645 to 1.365)	0.979 (0.77 to 1.198)
26695_HP0574	0.963 (0.656 to 1.938)	0.835 (0.478 to 1.176)	0.947 (0.536 to 1.647)	0.812 (0.536 to 1.544)	0.956 (0.707 to 1.215)	0.876 (0.376 to 1.23)	0.967 (0.563 to 1.444)	0.912 (0.457 to 1.85)	1.091 (0.736 to 1.602)	0.912 (0.413 to 1.529)	0.975 (0.724 to 1.321)	0.823 (0.431 to 1.287)	0.929 (0.557 to 1.477)	0.995 (0.633 to 1.531)	0.878 (0.194 to 1.704)	1.286 (0.876 to 1.659)	1.022 (0.92 to 1.264)
26695_HP0575	1.395 (0.611 to 3.075)	1.071 (0.599 to 1.811)	1.474 (0.865 to 3.541)	1.02 (0.563 to 1.824)	1.144 (0.753 to 2.042)	1.132 (0.228 to 2.071)	1.193 (0.795 to 1.867)	1.15 (0.408 to 2.073)	1.374 (0.9 to 2.159)	1.063 (0.4 to 2.046)	1.354 (1.009 to 1.961)	0.981 (0.683 to 2.003)	1.195 (0.718 to 1.868)	1.313 (0.824 to 1.838)	1.084 (0.353 to 1.762)	1.126 (0.285 to 2.257)	1.049 (0.963 to 1.273)
26695_HP0576	0.965 (0.241 to 1.958)	0.756 (0.453 to 1.203)	0.784 (0.485 to 1.511)	0.695 (0.407 to 1.014)	0.852 (0.567 to 1.107)	0.844 (0.298 to 1.548)	1.031 (0.78 to 1.343)	0.908 (0.0503 to 2.211)	1.025 (0.328 to 1.615)	0.792 (0.156 to 1.865)	0.862 (0.372 to 1.215)	0.794 (0.51 to 1.219)	0.892 (0.585 to 1.295)	0.853 (0.466 to 1.291)	0.847 (0.178 to 1.731)	1.09 (0.43 to 1.824)	1.028 (0.651 to 1.257)
26695_HP0577	1.319 (0.736 to 3.031)	1.025 (0.488 to 1.523)	1.498 (0.577 to 2.498)	1.069 (0.754 to 1.318)	1.232 (0.711 to 1.664)	1.12 (0.504 to 1.598)	1.063 (0.373 to 2.071)	1.042 (0.71 to 1.303)	1.192 (0.6 to 2.354)	1.114 (0.216 to 2.273)	1.146 (0.645 to 1.671)	0.97 (0.625 to 1.31)	1.228 (0.7 to 1.549)	1.094 (0.39 to 1.645)	1.141 (0.325 to 1.795)	1.221 (1.119 to 1.639)	1.014 (0.843 to 1.307)
26695_HP0578	1.208 (0.847 to 2.089)	1.066 (0.643 to 1.385)	1.083 (0.662 to 1.988)	1 (0.58 to 1.63)	1.097 (0.786 to 1.56)	1.033 (0.57 to 1.616)	1.021 (0.436 to 1.468)	1.042 (0.406 to 1.616)	0.836 (0.555 to 1.241)	0.978 (0.35 to 1.611)	1.1 (0.82 to 1.3)	0.973 (0.696 to 1.456)	1.143 (0.628 to 1.505)	1.028 (0.494 to 1.83)	1.039 (0.321 to 1.641)	0.933 (0.665 to 1.319)	1.001 (0.855 to 1.301)
26695_HP0579	1.144 (0.557 to 2.411)	0.921 (0.547 to 1.521)	0.956 (0.366 to 3.24)	0.918 (0.463 to 1.529)	0.993 (0.622 to 1.721)	0.915 (0.2 to 2.093)	0.664 (0.201 to 1.067)	0.808 (0.36 to 1.426)	0.774 (0.346 to 1.399)	0.956 (0.331 to 1.564)	1.112 (0.737 to 1.5)	0.824 (0.479 to 1.667)	1.094 (0.725 to 1.528)	1.11 (0.664 to 1.873)	0.912 (0.268 to 1.554)	0.951 (0.179 to 3.147)	1.011 (0.931 to 1.258)
26695_HP0580	1.136 (0.704 to 1.663)	1.072 (0.397 to 1.627)	0.981 (0.168 to 2.465)	1.071 (0.418 to 1.761)	0.994 (0.49 to 1.667)	0.995 (0.448 to 1.578)	1.228 (0.644 to 2.485)	1.07 (0.124 to 1.986)	1.221 (0.844 to 1.579)	0.984 (0.5 to 1.297)	1.225 (0.706 to 1.842)	0.855 (0.222 to 1.358)	1.085 (0.827 to 1.494)	1.115 (0.393 to 1.653)	1.097 (0.357 to 2.029)	1.039 (0.428 to 1.696)	0.983 (0.814 to 1.124)
26695_HP0581	0.984 (0.319 to 2.62)	0.806 (0.339 to 1.037)	0.945 (0.486 to 1.436)	0.797 (0.565 to 1.074)	0.888 (0.591 to 1.122)	0.756 (0.367 to 1.184)	1.007 (0.632 to 1.327)	0.948 (0.359 to 1.731)	1.062 (0.761 to 1.278)	0.906 (0.351 to 1.294)	0.935 (0.548 to 1.105)	0.728 (0.401 to 1.027)	0.914 (0.639 to 1.361)	0.932 (0.7 to 1.216)	0.816 (0.189 to 1.486)	0.928 (0.591 to 1.435)	1.037 (0.857 to 1.289)
26695_HP0582	1.094 (0.639 to 2.126)	1.001 (0.697 to 1.168)	1.103 (0.368 to 2.441)	0.924 (0.647 to 1.528)	0.95 (0.661 to 1.265)	0.935 (0.517 to 1.275)	1.027 (0.619 to 1.419)	1.051 (0.703 to 1.403)	1.082 (0.768 to 1.481)	0.997 (0.327 to 1.383)	1.023 (0.749 to 1.433)	0.959 (0.61 to 1.288)	1.07 (0.68 to 1.413)	1.02 (0.804 to 1.301)	1.107 (0.417 to 1.813)	1.078 (0.838 to 1.241)	1.031 (0.826 to 1.309)
J99_JHP0530	0.512 (0.15 to 0.988)	1.481 (0.616 to 2.637)	0.558 (0.202 to 1.246)	0.557 (0.397 to 1.06)	0.614 (0.332 to 1.192)	1.222 (0.647 to 3.487)	1.032 (0.478 to 1.608)	0.963 (0.292 to 1.742)	0.749 (0.47 to 1.144)	0.685 (0.296 to 1.871)	0.81 (0.434 to 1.203)	0.616 (0.371 to 1.475)	0.572 (0.411 to 0.959)	1.206 (0.875 to 1.63)	0.979 (0.306 to 1.401)	0.119 (0.0475 to 0.353)	1.028 (0.917 to 1.312)
26695_HP0583	0.333 (0.126 to 0.718)	0.393 (0.263 to 0.659)	0.382 (0.165 to 0.713)	0.377 (0.26 to 0.574)	0.292 (0.182 to 0.513)	0.368 (0.155 to 1)	0.371 (0.268 to 0.85)	0.337 (0.154 to 0.6)	0.346 (0.231 to 0.538)	0.345 (0.151 to 0.545)	0.333 (0.209 to 0.522)	0.321 (0.164 to 0.486)	0.314 (0.183 to 0.436)	0.366 (0.256 to 0.521)	0.316 (0.0651 to 0.712)	3.073 (1.285 to 4.1)	1.002 (0.762 to 1.079)
26695_HP0584	1.158 (0.624 to 2.012)	0.933 (0.655 to 1.226)	1.154 (0.419 to 3.338)	0.869 (0.53 to 1.554)	1.004 (0.604 to 1.695)	0.906 (0.571 to 1.475)	0.731 (0.272 to 1.552)	0.755 (0.224 to 1.597)	0.685 (0.28 to 1.241)	1.026 (0.749 to 1.591)	1.125 (0.732 to 1.631)	0.863 (0.419 to 1.432)	1.045 (0.579 to 1.476)	1.143 (0.455 to 1.79)	0.936 (0.522 to 1.594)	1.161 (0.348 to 3.204)	1.064 (0.83 to 1.293)
J99_NTH	1.225 (0.419 to 2.425)	1.269 (0.486 to 1.905)	1.259 (0.804 to 1.799)	1.142 (0.971 to 1.39)	1.127 (0.82 to 1.585)	1.145 (0.323 to 1.972)	1.426 (0.923 to 2.232)	1.204 (0.59 to 1.907)	1.148 (0.721 to 1.7)	0.793 (0.511 to 1.398)	0.915 (0.679 to 1.314)	0.673 (0.409 to 1.127)	1.172 (0.754 to 1.622)	1.056 (0.687 to 1.549)	1.229 (0.729 to 2.06)	1.01 (0.497 to 1.627)	0.976 (0.802 to 1.214)
26695_HP0585	0.374 (0.224 to 0.623)	0.462 (0.27 to 0.823)	0.491 (0.214 to 1.048)	0.378 (0.265 to 0.454)	0.307 (0.184 to 0.435)	0.42 (0.113 to 1.271)	0.396 (0.274 to 0.867)	0.347 (0.216 to 0.648)	0.348 (0.252 to 0.469)	0.601 (0.373 to 1.223)	0.602 (0.368 to 0.823)	0.418 (0.249 to 0.772)	0.345 (0.186 to 0.461)	0.393 (0.232 to 0.523)	0.349 (0.0825 to 1.461)	2.113 (1.31 to 3.064)	1.017 (0.874 to 1.184)
26695_HP0586	1.231 (0.504 to 3.046)	1.6 (0.977 to 2.199)	1.005 (0.221 to 2.855)	1.266 (0.508 to 1.853)	1.187 (0.388 to 1.744)	1.337 (0.504 to 2.094)	0.391 (0.242 to 0.647)	0.642 (0.386 to 1.711)	0.348 (0.256 to 0.647)	1.378 (0.518 to 2.032)	1.397 (1.004 to 1.604)	1.068 (0.226 to 1.76)	1.353 (0.59 to 2.236)	1.137 (0.467 to 1.79)	1.679 (0.42 to 2.376)	4.218 (2.6 to 5.813)	1.047 (0.902 to 1.174)
26695_HP0587	0.428 (0.152 to 0.845)	0.981 (0.36 to 1.934)	0.436 (0.138 to 1.077)	0.533 (0.175 to 1.111)	0.387 (0.155 to 0.794)	0.749 (0.0978 to 1.454)	1.181 (0.68 to 2.127)	1.117 (0.44 to 1.869)	0.932 (0.625 to 1.361)	0.652 (0.326 to 1.645)	0.568 (0.342 to 0.817)	0.41 (0.151 to 1.01)	0.549 (0.221 to 0.809)	0.451 (0.314 to 0.767)	0.814 (0.42 to 1.536)	1.238 (0.261 to 2.044)	0.979 (0.737 to 1.106)
26695_HP0588	0.861 (0.214 to 1.974)	1.221 (0.643 to 2.13)	0.885 (0.221 to 2.532)	1.019 (0.563 to 1.525)	0.835 (0.55 to 1.294)	1.089 (0.223 to 2.005)	1.186 (0.471 to 2.044)	1.201 (0.518 to 2.097)	1.239 (0.822 to 1.702)	1.025 (0.309 to 1.413)	0.948 (0.676 to 1.185)	0.846 (0.229 to 1.308)	0.851 (0.486 to 1.28)	0.943 (0.813 to 1.214)	1.108 (0.398 to 1.508)	1.126 (0.648 to 1.538)	1.009 (0.91 to 1.131)
26695_HP0589	0.839 (0.298 to 1.962)	1.093 (0.699 to 1.875)	0.72 (0.328 to 1.55)	0.686 (0.321 to 1)	0.782 (0.287 to 1.398)	0.957 (0.522 to 1.419)	1.133 (0.485 to 1.763)	1.01 (0.385 to 1.796)	1.148 (0.592 to 1.871)	0.859 (0.457 to 1.52)	0.911 (0.603 to 1.496)	0.819 (0.48 to 1.356)	0.793 (0.534 to 1.127)	0.858 (0.602 to 1.181)	0.826 (0.296 to 1.283)	0.996 (0.676 to 1.357)	1.044 (0.929 to 1.129)
26695_HP0590	1.213 (0.712 to 2.296)	1.14 (0.654 to 1.615)	1.305 (0.723 to 2.294)	1.019 (0.662 to 1.578)	1.083 (0.922 to 1.512)	1.083 (0.54 to 1.646)	1.158 (0.784 to 1.674)	1.121 (0.546 to 1.723)	1.16 (0.757 to 1.545)	1.067 (0.483 to 1.724)	1.136 (0.778 to 1.604)	1.106 (0.816 to 1.377)	1.205 (0.713 to 1.661)	1.132 (0.884 to 1.608)	1.239 (0.48 to 1.821)	1.386 (1.056 to 1.752)	1.013 (0.822 to 1.181)
26695_HP0591	1.021 (0.442 to 2.257)	1.012 (0.462 to 1.535)	1.054 (0.282 to 2.983)	0.902 (0.414 to 1.705)	1.005 (0.321 to 1.881)	1.049 (0.479 to 1.733)	0.602 (0.355 to 0.824)	0.725 (0.183 to 1.513)	0.467 (0.283 to 0.775)	0.96 (0.464 to 1.51)	1.108 (0.514 to 1.541)	0.851 (0.492 to 1.493)	1.045 (0.637 to 1.465)	1.027 (0.815 to 1.622)	1.031 (0.785 to 1.472)	1.016 (0.451 to 1.655)	1.003 (0.475 to 1.397)
26695_HP0592	0.0886 (0.0463 to 0.142)	0.335 (0.21 to 0.831)	0.23 (0.0739 to 0.449)	0.174 (0.0459 to 0.486)	0.102 (0.0428 to 0.19)	0.501 (0.134 to 0.873)	0.128 (0.0491 to 0.365)	0.252 (0.138 to 0.446)	0.0616 (0.0256 to 0.145)	0.277 (0.0819 to 0.511)	0.142 (0.064 to 0.242)	0.178 (0.0525 to 0.347)	0.0759 (0.0443 to 0.125)	0.128 (0.0583 to 0.236)	0.284 (0.181 to 0.49)	8.552 (3.864 to 22.77)	1.059 (1.005 to 1.278)
26695_HP0593	0.132 (0.0684 to 0.212)	0.272 (0.156 to 0.493)	0.243 (0.0809 to 0.832)	0.169 (0.096 to 0.337)	0.144 (0.114 to 0.206)	0.193 (0.0433 to 0.442)	0.169 (0.115 to 0.486)	0.149 (0.0766 to 0.232)	0.119 (0.0632 to 0.246)	0.188 (0.116 to 0.317)	0.164 (0.112 to 0.236)	0.174 (0.106 to 0.311)	0.138 (0.0958 to 0.184)	0.151 (0.0997 to 0.224)	0.172 (0.0329 to 0.478)	8.645 (2.591 to 13.22)	1 (0.826 to 1.109)
26695_HP0594	0.87 (0.279 to 2.283)	0.957 (0.707 to 1.3)	0.626 (0.15 to 1.365)	0.774 (0.28 to 1.136)	0.804 (0.293 to 1.112)	0.912 (0.562 to 1.169)	1.282 (0.826 to 1.69)	1.127 (0.565 to 1.748)	1.816 (1.33 to 2.684)	0.8 (0.53 to 1.165)	1.62 (1.357 to 2.263)	0.704 (0.432 to 1.051)	0.984 (0.465 to 1.546)	0.847 (0.349 to 1.301)	0.867 (0.333 to 1.341)	1.252 (0.357 to 2.83)	1.099 (0.984 to 1.247)
26695_HP0595	1.115 (0.424 to 3.076)	1.115 (0.716 to 1.695)	1.377 (0.463 to 3.691)	1.157 (0.875 to 1.681)	0.993 (0.665 to 1.465)	1.043 (0.162 to 1.92)	1.097 (0.54 to 1.754)	1.074 (0.387 to 1.509)	1.064 (0.597 to 1.807)	1.05 (0.532 to 1.84)	0.915 (0.697 to 1.159)	1.083 (0.781 to 1.629)	1.054 (0.652 to 1.734)	1.034 (0.664 to 1.545)	1.22 (0.439 to 1.721)	0.937 (0.641 to 1.664)	1.039 (0.693 to 1.257)
26695_HP0596	0.894 (0.356 to 1.578)	0.977 (0.448 to 1.652)	0.701 (0.147 to 1.482)	0.827 (0.212 to 1.512)	0.85 (0.291 to 1.377)	0.935 (0.585 to 1.992)	0.968 (0.678 to 1.456)	0.952 (0.551 to 1.756)	1.092 (0.811 to 1.551)	0.936 (0.452 to 1.529)	0.925 (0.624 to 1.355)	0.887 (0.321 to 1.554)	0.9 (0.452 to 1.23)	0.867 (0.218 to 1.533)	0.999 (0.47 to 1.528)	1.042 (0.418 to 2.127)	1.018 (0.828 to 1.248)
26695_HP0597	1.3 (0.752 to 2.13)	1.101 (0.695 to 1.523)	1.166 (0.726 to 1.618)	1.035 (0.844 to 1.495)	1.132 (0.572 to 1.517)	1.002 (0.473 to 1.572)	1.018 (0.719 to 1.315)	1.042 (0.541 to 1.849)	1.151 (0.764 to 1.447)	1.079 (0.524 to 1.509)	1.211 (0.777 to 1.571)	0.996 (0.571 to 1.541)	1.172 (0.856 to 1.459)	1.192 (0.631 to 1.757)	1.129 (0.196 to 1.869)	1.079 (0.368 to 1.978)	0.997 (0.91 to 1.067)
26695_HP0598	0.525 (0.153 to 1.677)	0.84 (0.455 to 1.225)	0.429 (0.144 to 1.089)	0.54 (0.167 to 1.086)	0.657 (0.265 to 1.062)	0.908 (0.247 to 1.669)	0.71 (0.203 to 1.205)	0.889 (0.547 to 1.225)	0.904 (0.347 to 1.468)	0.731 (0.442 to 1.506)	0.779 (0.45 to 1.069)	0.516 (0.224 to 0.832)	0.815 (0.317 to 1.439)	0.7 (0.342 to 1.103)	0.803 (0.31 to 1.209)	0.905 (0.315 to 2.402)	1.074 (0.916 to 1.198)
26695_HP0599	1.345 (0.698 to 2.414)	1.095 (0.835 to 1.581)	1.554 (0.731 to 3.076)	0.986 (0.597 to 1.737)	1.094 (0.765 to 1.458)	1.023 (0.155 to 1.848)	1.212 (0.969 to 1.967)	0.995 (0.358 to 1.586)	1.172 (0.86 to 1.747)	1.008 (0.591 to 1.478)	1.045 (0.706 to 1.605)	1.118 (0.8 to 1.715)	1.117 (0.785 to 1.653)	1.192 (0.841 to 1.855)	1.052 (0.476 to 1.728)	1.163 (0.572 to 2.379)	0.984 (0.79 to 1.195)
26695_HP0600	1.23 (0.447 to 3.125)	1.005 (0.315 to 1.954)	0.892 (0.226 to 1.848)	0.901 (0.52 to 1.569)	0.977 (0.567 to 1.84)	0.991 (0.492 to 1.992)	1.071 (0.429 to 1.623)	1.027 (0.229 to 1.998)	1.048 (0.703 to 1.615)	0.99 (0.517 to 1.612)	1.079 (0.632 to 1.575)	0.902 (0.407 to 1.757)	1.026 (0.782 to 1.391)	0.983 (0.563 to 1.682)	0.902 (0.356 to 1.436)	1.022 (0.297 to 2.438)	1.08 (0.945 to 1.194)
26695_HP0601	0.987 (0.452 to 1.551)	0.985 (0.391 to 1.347)	0.83 (0.487 to 1.217)	0.835 (0.612 to 1.1)	0.931 (0.758 to 1.131)	0.933 (0.518 to 1.445)	1.001 (0.65 to 1.398)	0.887 (0.7 to 1.313)	0.986 (0.659 to 1.639)	0.915 (0.578 to 1.203)	0.974 (0.69 to 1.201)	0.946 (0.625 to 1.112)	0.989 (0.612 to 1.318)	0.951 (0.601 to 1.537)	1.002 (0.428 to 1.701)	1.152 (0.789 to 1.381)	0.937 (0.87 to 1.028)
26695_HP0602	1.408 (0.772 to 1.961)	1.071 (0.799 to 1.819)	0.808 (0.532 to 0.963)	0.921 (0.492 to 1.28)	0.649 (0.498 to 0.989)	0.784 (0.554 to 1.026)	1.232 (0.884 to 1.815)	1.197 (0.479 to 2.481)	1.088 (0.787 to 1.286)	1.213 (0.811 to 2.024)	1.01 (0.549 to 1.316)	1.062 (0.835 to 1.372)	0.818 (0.63 to 1.097)	1.062 (0.678 to 1.276)	1.104 (0.646 to 1.549)	1.4 (1.293 to 1.504)	1.14 (1.085 to 1.195)
26695_HP0603	1.052 (0.629 to 2.063)	1.029 (0.676 to 1.463)	1.239 (0.55 to 2.275)	0.983 (0.662 to 1.415)	0.952 (0.68 to 1.17)	0.95 (0.312 to 1.959)	0.989 (0.588 to 1.395)	0.991 (0.494 to 1.346)	0.974 (0.773 to 1.186)	0.998 (0.499 to 1.439)	1.095 (0.985 to 1.427)	0.896 (0.465 to 1.379)	0.941 (0.651 to 1.412)	1 (0.498 to 1.328)	0.989 (0.266 to 1.326)	1.192 (0.5 to 2.723)	1.023 (0.885 to 1.166)
26695_HP0604	1.191 (0.517 to 2.609)	1.084 (0.58 to 1.617)	1.183 (0.481 to 2.848)	1.111 (0.604 to 1.985)	1.201 (0.748 to 1.769)	1.138 (0.46 to 1.675)	1.084 (0.689 to 1.552)	1.068 (0.628 to 1.979)	1.188 (0.993 to 1.623)	1.096 (0.64 to 1.657)	1.228 (0.831 to 1.841)	1.004 (0.458 to 1.727)	1.109 (0.901 to 1.312)	1.14 (0.623 to 1.699)	1.006 (0.571 to 1.327)	1.134 (0.699 to 1.934)	1.064 (0.801 to 1.299)
26695_HP0605	0.712 (0.269 to 1.152)	1.018 (0.642 to 1.521)	0.918 (0.265 to 1.664)	0.983 (0.636 to 1.383)	0.827 (0.525 to 1.027)	0.938 (0.333 to 1.587)	0.986 (0.51 to 1.433)	1 (0.693 to 1.709)	0.775 (0.365 to 1.135)	0.984 (0.498 to 1.237)	0.832 (0.627 to 1.06)	0.9 (0.309 to 1.216)	0.761 (0.386 to 1.057)	0.785 (0.409 to 1.157)	1.014 (0.389 to 1.583)	1.106 (0.387 to 2.053)	0.985 (0.917 to 1.127)
26695_HP0606	0.699 (0.244 to 1.746)	1.068 (0.541 to 1.486)	0.589 (0.205 to 1.244)	0.811 (0.342 to 1.092)	0.778 (0.253 to 1.399)	1.016 (0.311 to 1.694)	1.036 (0.745 to 1.252)	1.025 (0.654 to 1.659)	1.012 (0.71 to 1.324)	1.049 (0.398 to 1.835)	1.01 (0.786 to 1.148)	0.91 (0.548 to 1.264)	0.741 (0.316 to 1.269)	0.85 (0.307 to 1.428)	0.96 (0.268 to 1.679)	1.276 (0.305 to 2.279)	1.066 (0.97 to 1.249)
26695_HP0607	0.762 (0.31 to 1.626)	1.017 (0.688 to 1.752)	0.859 (0.207 to 2.177)	1.087 (0.617 to 1.661)	0.802 (0.38 to 1.25)	1.015 (0.229 to 1.834)	0.965 (0.467 to 1.427)	1.043 (0.501 to 1.439)	0.833 (0.366 to 1.458)	0.839 (0.421 to 1.475)	0.898 (0.635 to 1.225)	0.879 (0.297 to 1.682)	0.799 (0.48 to 1.012)	0.808 (0.434 to 1.345)	0.884 (0.418 to 1.405)	1.423 (0.349 to 2.306)	0.976 (0.765 to 1.166)
26695_HP0608	1.23 (0.357 to 3.771)	1.133 (0.642 to 2.158)	0.99 (0.334 to 2.256)	1.043 (0.364 to 1.752)	0.954 (0.395 to 1.893)	1.043 (0.52 to 1.914)	1.213 (0.529 to 2.396)	1.122 (0.568 to 1.698)	1.135 (0.565 to 1.918)	1.071 (0.556 to 1.721)	1.129 (0.862 to 1.826)	1.19 (0.439 to 2.839)	1.01 (0.707 to 1.646)	0.946 (0.575 to 1.765)	0.92 (0.48 to 1.397)	1.246 (0.428 to 2.321)	1.117 (0.957 to 1.372)
26695_HP0609	0.775 (0.261 to 1.938)	0.918 (0.601 to 1.245)	0.628 (0.209 to 1.08)	0.786 (0.427 to 1.009)	0.783 (0.596 to 1.028)	0.848 (0.314 to 1.344)	0.969 (0.611 to 1.274)	0.922 (0.499 to 1.409)	0.989 (0.694 to 1.194)	0.808 (0.391 to 1.097)	0.912 (0.647 to 1.193)	0.994 (0.484 to 1.607)	0.708 (0.477 to 0.944)	0.738 (0.412 to 0.977)	0.775 (0.214 to 1.29)	1.026 (0.474 to 2.406)	1.055 (0.945 to 1.139)
26695_HP0610	0.447 (0.145 to 1.076)	1.161 (0.549 to 1.862)	0.609 (0.233 to 2.015)	0.806 (0.29 to 1.796)	0.625 (0.248 to 1.492)	1.203 (0.337 to 2.041)	0.974 (0.369 to 1.9)	1.382 (0.285 to 2.278)	0.633 (0.292 to 1.077)	0.945 (0.544 to 1.63)	0.864 (0.394 to 1.165)	0.677 (0.268 to 1.663)	0.652 (0.215 to 1.326)	0.566 (0.18 to 1.33)	1.276 (0.379 to 2.084)	3.774 (1.734 to 6.058)	1.022 (0.945 to 1.09)
26695_HP0611	1.263 (0.605 to 2.892)	0.934 (0.641 to 1.409)	1.234 (0.23 to 3.007)	0.981 (0.581 to 1.843)	1.043 (0.649 to 1.479)	0.976 (0.183 to 2.002)	0.929 (0.399 to 1.314)	1.048 (0.351 to 1.656)	1.132 (0.83 to 1.846)	0.992 (0.562 to 1.507)	1.08 (0.562 to 1.476)	0.977 (0.833 to 1.109)	1.091 (0.848 to 1.487)	1.093 (0.814 to 1.357)	0.999 (0.38 to 1.52)	0.808 (0.319 to 1.479)	0.985 (0.676 to 1.517)
26695_HP0612	1.109 (0.343 to 3.435)	0.896 (0.31 to 1.426)	0.789 (0.199 to 2.036)	0.83 (0.3 to 1.346)	0.834 (0.555 to 1.304)	0.859 (0.461 to 2.039)	0.89 (0.433 to 1.456)	0.994 (0.324 to 1.875)	1.002 (0.726 to 1.361)	0.863 (0.481 to 1.431)	0.881 (0.574 to 1.247)	0.838 (0.363 to 1.607)	0.95 (0.791 to 1.214)	0.915 (0.538 to 1.403)	0.775 (0.305 to 1.263)	0.899 (0.21 to 2.136)	1.084 (1.023 to 1.178)
26695_HP0613	1.176 (0.774 to 2.026)	1.121 (0.463 to 1.534)	1.262 (0.815 to 1.944)	1.145 (0.814 to 1.497)	1.122 (0.784 to 1.477)	0.951 (0.125 to 1.826)	1.121 (0.789 to 1.571)	1.108 (0.624 to 1.949)	1.113 (0.629 to 1.4)	1.11 (0.341 to 1.91)	1.074 (0.807 to 1.397)	1.047 (0.552 to 1.439)	1.134 (0.641 to 1.534)	1.056 (0.695 to 1.555)	1.143 (0.218 to 1.572)	1.077 (0.1 to 2.309)	0.93 (0.814 to 1.037)
26695_HP0614	1.264 (0.766 to 2.237)	1.093 (0.764 to 1.396)	1.235 (0.522 to 2.501)	0.906 (0.652 to 1.296)	1.159 (0.835 to 1.829)	1.072 (0.224 to 1.598)	1.135 (0.679 to 1.687)	1.11 (0.615 to 1.769)	1.203 (0.876 to 1.681)	1.187 (0.379 to 1.927)	1.149 (0.881 to 1.678)	1.05 (0.426 to 1.548)	1.189 (0.767 to 1.626)	1.078 (0.515 to 1.884)	1.069 (0.314 to 1.666)	0.874 (0.297 to 1.962)	1.019 (0.943 to 1.061)
J99_LIG	1.002 (0.419 to 1.564)	0.948 (0.527 to 1.372)	0.919 (0.462 to 1.69)	0.97 (0.61 to 1.894)	1.002 (0.679 to 1.644)	0.922 (0.576 to 1.267)	1.106 (0.68 to 1.461)	1.061 (0.736 to 1.543)	0.966 (0.72 to 1.517)	0.884 (0.486 to 1.463)	0.94 (0.724 to 1.236)	1.046 (0.633 to 1.679)	1.009 (0.619 to 1.343)	0.954 (0.638 to 1.491)	1.05 (0.617 to 1.651)	0.842 (0.608 to 1.259)	0.957 (0.781 to 1.178)
26695_HP0615	0.373 (0.184 to 0.771)	0.662 (0.26 to 1.371)	0.447 (0.138 to 1.32)	0.419 (0.152 to 0.811)	0.356 (0.184 to 0.599)	0.632 (0.142 to 1.668)	1.367 (0.698 to 2.597)	1.379 (0.45 to 3.205)	1.558 (1.058 to 2.502)	0.476 (0.217 to 0.95)	0.474 (0.251 to 0.699)	0.302 (0.142 to 0.829)	0.364 (0.237 to 0.473)	0.46 (0.197 to 0.741)	0.526 (0.271 to 1.267)	2.082 (0.7 to 4.436)	1.023 (0.884 to 1.132)
26695_HP0616	1.527 (1.029 to 2.12)	1.152 (0.658 to 1.89)	1.227 (0.622 to 2.374)	1.279 (0.915 to 2.255)	1.204 (1.015 to 1.486)	1.059 (0.232 to 2.165)	1.246 (0.802 to 2.224)	1.199 (0.537 to 2.053)	1.229 (0.805 to 2.052)	1.163 (0.319 to 1.965)	1.238 (0.975 to 1.446)	1.26 (0.542 to 1.753)	1.31 (0.9 to 1.571)	1.213 (0.943 to 1.715)	1.171 (0.447 to 1.781)	1.166 (0.327 to 2.336)	0.999 (0.883 to 1.077)
26695_HP0617	1.502 (1 to 2.01)	1.238 (0.726 to 2.126)	1.075 (0.409 to 2.188)	1.148 (0.605 to 1.813)	1.242 (0.673 to 2.001)	1.1 (0.486 to 1.82)	1.272 (0.788 to 2.063)	1.129 (0.367 to 2.247)	1.547 (0.865 to 2.432)	0.992 (0.375 to 2.055)	1.386 (0.981 to 1.74)	1.023 (0.646 to 1.811)	1.395 (0.834 to 2.187)	1.343 (0.426 to 2.339)	1.111 (0.335 to 2.343)	1.196 (0.275 to 2.2)	1.059 (0.961 to 1.16)
26695_HP0618	1.023 (0.671 to 1.881)	1.047 (0.42 to 1.647)	1.115 (0.466 to 2.05)	1.077 (0.656 to 1.504)	0.939 (0.552 to 1.21)	0.959 (0.477 to 1.369)	0.833 (0.31 to 1.162)	0.968 (0.348 to 1.722)	0.744 (0.274 to 0.996)	0.869 (0.441 to 1.483)	0.908 (0.678 to 1.093)	0.785 (0.356 to 1.433)	0.964 (0.578 to 1.247)	0.954 (0.805 to 1.307)	1.045 (0.536 to 1.483)	0.966 (0.605 to 1.212)	1.007 (0.942 to 1.07)
J99_JHP0563	0.418 (0.198 to 1.122)	0.935 (0.403 to 1.952)	0.358 (0.115 to 0.97)	0.306 (0.0818 to 1.29)	0.376 (0.125 to 1.093)	1.111 (0.351 to 2.308)	1.215 (0.203 to 1.964)	1.566 (0.378 to 2.649)	1.212 (0.603 to 1.724)	1.476 (0.554 to 2.679)	0.821 (0.426 to 1.132)	1.207 (0.825 to 1.484)	0.543 (0.143 to 1.097)	0.457 (0.138 to 1.207)	1.09 (0.0885 to 1.776)	0.161 (0.1 to 0.313)	1.01 (0.869 to 1.151)
26695_HP0620	1.329 (0.617 to 3.642)	1.007 (0.466 to 1.608)	1.433 (0.501 to 4.255)	1.173 (0.716 to 2.098)	1.094 (0.643 to 1.737)	1.11 (0.354 to 2.238)	1.08 (0.613 to 1.827)	1.138 (0.569 to 1.843)	1.289 (0.634 to 2.222)	1.017 (0.529 to 1.632)	1.074 (0.933 to 1.233)	1.054 (0.491 to 1.95)	1.148 (0.797 to 1.781)	1.119 (0.952 to 1.717)	1.053 (0.677 to 1.377)	1.147 (0.63 to 1.793)	1.053 (0.972 to 1.114)
26695_HP0621	1.013 (0.586 to 1.469)	0.98 (0.714 to 1.464)	0.849 (0.41 to 2.154)	0.924 (0.449 to 1.634)	0.975 (0.613 to 1.457)	0.938 (0.433 to 1.332)	1.064 (0.605 to 2.026)	1.037 (0.649 to 1.377)	1.051 (0.649 to 1.374)	0.93 (0.513 to 1.485)	0.982 (0.789 to 1.421)	0.924 (0.549 to 1.749)	1 (0.644 to 1.296)	0.949 (0.57 to 1.807)	0.954 (0.505 to 1.244)	0.946 (0.131 to 1.821)	1.025 (0.941 to 1.103)
26695_HP0622	1.046 (0.756 to 1.641)	0.792 (0.497 to 1.045)	1.021 (0.663 to 1.665)	0.872 (0.636 to 1.148)	0.928 (0.746 to 1.083)	0.847 (0.601 to 1.149)	1.094 (0.843 to 1.365)	0.952 (0.574 to 1.287)	1.162 (0.918 to 1.47)	0.948 (0.653 to 1.367)	0.868 (0.766 to 0.943)	0.954 (0.763 to 1.297)	0.935 (0.817 to 1.072)	0.866 (0.655 to 1.129)	0.869 (0.53 to 1.307)	0.979 (0.677 to 1.694)	1.032 (0.973 to 1.118)
26695_HP0623	0.72 (0.399 to 1.549)	0.722 (0.339 to 1.123)	0.662 (0.225 to 1.472)	0.796 (0.584 to 0.968)	0.745 (0.395 to 0.899)	0.863 (0.248 to 1.432)	0.883 (0.591 to 1.086)	0.921 (0.679 to 1.244)	1.028 (0.66 to 1.636)	0.723 (0.361 to 1.093)	0.885 (0.612 to 1.098)	0.567 (0.2 to 0.877)	0.694 (0.301 to 0.938)	0.812 (0.532 to 1.129)	0.788 (0.465 to 1.055)	1.162 (0.555 to 1.593)	1.037 (0.93 to 1.139)
26695_HP0624	0.452 (0.152 to 1.023)	0.625 (0.193 to 1.215)	0.354 (0.131 to 0.81)	0.444 (0.147 to 0.797)	0.469 (0.16 to 0.975)	0.76 (0.183 to 1.833)	0.689 (0.277 to 1.164)	0.793 (0.477 to 1.141)	0.698 (0.246 to 1.233)	0.557 (0.221 to 1.37)	0.634 (0.306 to 0.862)	0.379 (0.138 to 1.147)	0.507 (0.208 to 0.936)	0.5 (0.256 to 0.853)	0.705 (0.389 to 1.025)	0.869 (0.312 to 1.5)	0.98 (0.877 to 1.104)
26695_HP0625	1.072 (0.536 to 2.244)	1.095 (0.689 to 1.531)	0.984 (0.276 to 2.333)	0.923 (0.429 to 1.955)	0.962 (0.607 to 1.427)	1.078 (0.517 to 1.664)	1.057 (0.749 to 1.66)	0.939 (0.652 to 1.516)	0.985 (0.679 to 1.314)	1.044 (0.567 to 1.565)	0.972 (0.793 to 1.338)	1.03 (0.644 to 1.928)	0.88 (0.665 to 1.163)	0.943 (0.543 to 1.647)	0.965 (0.553 to 1.518)	1.166 (0.49 to 2.819)	0.983 (0.929 to 1.065)
26695_HP0626	1.021 (0.658 to 1.868)	0.972 (0.585 to 1.342)	1.005 (0.573 to 1.477)	1.013 (0.765 to 1.256)	0.948 (0.667 to 1.232)	0.979 (0.498 to 1.515)	1.068 (0.92 to 1.377)	1.045 (0.728 to 1.543)	1.049 (0.676 to 1.249)	1.016 (0.653 to 1.264)	0.913 (0.844 to 0.986)	1.005 (0.7 to 1.263)	0.868 (0.665 to 1.061)	0.917 (0.679 to 1.131)	1.007 (0.48 to 1.487)	1.02 (0.646 to 1.721)	0.99 (0.904 to 1.073)
26695_HP0627	0.926 (0.537 to 1.494)	0.911 (0.461 to 2.064)	0.95 (0.795 to 1.235)	0.924 (0.782 to 1.18)	0.866 (0.63 to 1.053)	0.908 (0.356 to 1.832)	1.11 (0.849 to 1.44)	1.012 (0.777 to 1.277)	1.027 (0.759 to 1.27)	0.892 (0.596 to 1.572)	0.834 (0.692 to 1.031)	0.905 (0.738 to 1.183)	0.84 (0.727 to 0.94)	0.839 (0.64 to 1.121)	0.873 (0.336 to 1.639)	1.108 (0.24 to 1.774)	0.999 (0.902 to 1.069)
J99_JHP0571	1.046 (0.602 to 2.561)	1.003 (0.708 to 1.289)	1.081 (0.528 to 2.308)	0.936 (0.611 to 1.174)	0.996 (0.701 to 1.311)	1.039 (0.542 to 1.527)	1.028 (0.577 to 1.402)	1.043 (0.488 to 1.642)	0.915 (0.532 to 1.256)	0.94 (0.621 to 1.577)	0.955 (0.619 to 1.192)	1.005 (0.606 to 1.565)	0.957 (0.721 to 1.222)	0.957 (0.661 to 1.388)	0.942 (0.393 to 1.562)	1.075 (0.726 to 1.475)	0.996 (0.92 to 1.057)
26695_HP0628	1.08 (0.596 to 2.283)	1.139 (0.396 to 1.773)	0.963 (0.453 to 1.644)	1.075 (0.71 to 1.662)	1.054 (0.49 to 1.414)	1.13 (0.342 to 2.539)	1.089 (0.72 to 1.527)	1.066 (0.77 to 1.465)	1.23 (0.514 to 2.193)	0.976 (0.424 to 1.482)	1.315 (0.73 to 1.858)	0.873 (0.453 to 1.428)	0.947 (0.505 to 1.465)	1.239 (0.856 to 1.906)	0.952 (0.588 to 1.339)	1.13 (0.601 to 2.407)	1.066 (0.792 to 1.381)
26695_HP0629	0.417 (0.234 to 0.803)	0.638 (0.187 to 0.957)	0.406 (0.176 to 1.076)	1.115 (0.659 to 2.331)	0.964 (0.659 to 1.627)	1.089 (0.412 to 1.884)	0.987 (0.674 to 1.899)	1.126 (0.589 to 1.739)	1.079 (0.589 to 1.755)	0.581 (0.198 to 1.139)	0.501 (0.26 to 0.679)	0.382 (0.157 to 0.839)	0.918 (0.717 to 1.12)	0.951 (0.608 to 1.541)	1.045 (0.633 to 1.469)	1.14 (0.27 to 1.902)	1.039 (0.902 to 1.132)
26695_HP0630	0.4 (0.219 to 0.813)	0.577 (0.208 to 1.207)	0.325 (0.107 to 1.038)	0.372 (0.146 to 1.016)	0.434 (0.144 to 0.817)	0.825 (0.306 to 1.409)	0.566 (0.191 to 1.202)	0.783 (0.184 to 1.483)	0.522 (0.149 to 0.937)	0.615 (0.129 to 1.282)	0.587 (0.33 to 0.828)	0.36 (0.175 to 0.657)	0.576 (0.205 to 0.94)	0.604 (0.266 to 0.966)	0.712 (0.152 to 1.371)	1 (0.685 to 1.518)	1.025 (0.911 to 1.197)
26695_HP0631	1.098 (0.701 to 2.284)	0.955 (0.402 to 1.3)	1.066 (0.668 to 2.026)	0.916 (0.676 to 1.186)	0.978 (0.796 to 1.286)	0.98 (0.418 to 1.482)	0.969 (0.553 to 1.198)	0.976 (0.6 to 1.292)	0.966 (0.426 to 1.47)	0.898 (0.491 to 1.329)	1.011 (0.817 to 1.142)	0.9 (0.622 to 1.322)	0.859 (0.482 to 1.158)	0.984 (0.68 to 1.339)	0.891 (0.512 to 1.236)	0.923 (0.55 to 1.561)	0.981 (0.894 to 1.092)
26695_HP0632	0.999 (0.451 to 1.886)	0.986 (0.383 to 1.51)	1.128 (0.645 to 2.528)	1.058 (0.642 to 1.71)	1.036 (0.624 to 1.891)	1.004 (0.367 to 1.942)	1.064 (0.691 to 1.807)	1.048 (0.611 to 1.626)	1.138 (0.707 to 1.912)	0.948 (0.509 to 1.597)	0.909 (0.622 to 1.283)	0.985 (0.525 to 1.978)	0.951 (0.755 to 1.278)	0.981 (0.599 to 1.673)	1.02 (0.469 to 1.741)	1.086 (0.567 to 1.774)	0.988 (0.763 to 1.236)
26695_HP0633	1.251 (0.248 to 4.619)	0.832 (0.465 to 2.786)	1.003 (0.234 to 2.275)	0.972 (0.264 to 2.258)	1.154 (0.423 to 2.918)	1.002 (0.414 to 1.862)	0.98 (0.198 to 1.982)	0.923 (0.433 to 1.954)	1.334 (0.679 to 2.743)	1.111 (0.489 to 1.819)	1.21 (0.759 to 1.79)	0.903 (0.351 to 2.093)	1.056 (0.578 to 2.164)	1.295 (0.688 to 2.501)	0.798 (0.378 to 1.173)	1.071 (0.235 to 2.824)	1.012 (0.866 to 1.165)
26695_HP0634	0.814 (0.464 to 1.457)	0.818 (0.378 to 1.154)	0.619 (0.168 to 1.052)	0.859 (0.639 to 1.076)	0.884 (0.536 to 1.113)	0.887 (0.425 to 1.363)	0.856 (0.391 to 1.18)	0.953 (0.597 to 1.371)	0.775 (0.401 to 0.907)	0.789 (0.453 to 1.101)	0.641 (0.489 to 0.765)	0.605 (0.219 to 0.872)	0.66 (0.335 to 0.931)	0.67 (0.413 to 0.82)	0.811 (0.473 to 1.2)	0.933 (0.736 to 1.291)	1.04 (0.95 to 1.092)
26695_HP0635	1.173 (0.642 to 2.979)	0.947 (0.353 to 1.412)	0.702 (0.217 to 1.307)	0.996 (0.469 to 1.45)	0.996 (0.446 to 1.285)	0.93 (0.28 to 1.814)	1.062 (0.398 to 1.482)	1.04 (0.59 to 1.595)	1.166 (0.495 to 1.769)	0.574 (0.223 to 0.972)	0.636 (0.354 to 0.926)	0.329 (0.146 to 0.711)	0.513 (0.196 to 1.123)	0.477 (0.23 to 0.931)	0.677 (0.2 to 1.105)	1.232 (0.419 to 1.614)	1.01 (0.839 to 1.194)
J99_JHP0579	0.35 (0.144 to 0.627)	0.346 (0.207 to 0.617)	0.264 (0.144 to 0.462)	0.27 (0.149 to 0.398)	0.287 (0.183 to 0.481)	0.369 (0.256 to 0.673)	0.259 (0.17 to 0.638)	0.243 (0.156 to 0.528)	0.301 (0.193 to 0.504)	0.27 (0.159 to 0.361)	0.321 (0.222 to 0.58)	0.267 (0.157 to 0.472)	0.333 (0.237 to 0.521)	0.363 (0.202 to 0.697)	0.289 (0.19 to 0.49)	0.17 (0.0925 to 0.273)	0.954 (0.823 to 1.132)
26695_HP0636	1.096 (0.419 to 2.026)	0.987 (0.378 to 1.589)	1.158 (0.225 to 3.4)	1.058 (0.525 to 2.174)	1.022 (0.569 to 1.961)	0.936 (0.404 to 1.398)	1.111 (0.456 to 2.331)	0.968 (0.572 to 1.661)	0.971 (0.461 to 1.931)	1.02 (0.494 to 1.63)	0.849 (0.663 to 1.513)	1.11 (0.58 to 2.195)	0.96 (0.707 to 1.571)	0.919 (0.59 to 1.669)	1.026 (0.736 to 1.524)	1.323 (0.86 to 2.064)	0.999 (0.883 to 1.125)
26695_HP0637	1.08 (0.47 to 2.21)	0.772 (0.338 to 1.529)	0.973 (0.363 to 2.583)	0.88 (0.418 to 1.782)	0.93 (0.613 to 1.851)	0.929 (0.491 to 1.547)	0.858 (0.461 to 1.341)	0.879 (0.555 to 1.558)	1.166 (0.83 to 1.706)	0.851 (0.513 to 1.182)	1.046 (0.685 to 1.246)	0.773 (0.385 to 1.616)	0.916 (0.729 to 1.333)	1.036 (0.634 to 1.679)	0.766 (0.366 to 1.121)	1.071 (0.617 to 3.176)	1.034 (0.866 to 1.289)
26695_HP0638	1.277 (0.893 to 2.158)	1.047 (0.644 to 1.343)	1.056 (0.558 to 1.449)	1.064 (0.689 to 1.516)	1.064 (0.856 to 1.317)	1.043 (0.589 to 1.666)	1.136 (0.871 to 1.34)	1.124 (0.768 to 1.807)	1.353 (1.002 to 1.611)	0.993 (0.717 to 1.242)	1.28 (1.147 to 1.4)	1.056 (0.812 to 1.29)	1.111 (0.884 to 1.389)	1.27 (0.915 to 1.53)	1.036 (0.533 to 1.597)	0.984 (0.436 to 2.276)	0.998 (0.961 to 1.09)
26695_HP0639	0.839 (0.58 to 1.624)	0.74 (0.196 to 1.079)	0.673 (0.228 to 1.191)	0.764 (0.518 to 0.984)	0.764 (0.474 to 0.886)	0.799 (0.199 to 1.287)	0.867 (0.494 to 1.035)	0.878 (0.63 to 1.093)	0.851 (0.438 to 1.232)	0.845 (0.361 to 1.267)	0.774 (0.682 to 0.861)	0.74 (0.396 to 0.997)	0.803 (0.511 to 1.066)	0.77 (0.544 to 0.952)	0.837 (0.464 to 1.046)	0.894 (0.328 to 1.632)	1.008 (0.91 to 1.056)
26695_HP0640	1.252 (0.758 to 2.591)	1.03 (0.375 to 1.626)	1.123 (0.619 to 1.645)	1.106 (0.868 to 1.662)	1.023 (0.715 to 1.517)	0.943 (0.223 to 1.962)	1.234 (0.878 to 1.827)	1.187 (0.849 to 1.693)	1.238 (0.889 to 2.385)	0.997 (0.428 to 1.438)	0.864 (0.549 to 1.197)	0.954 (0.521 to 1.541)	0.625 (0.299 to 1.008)	0.707 (0.358 to 1.06)	0.901 (0.643 to 1.321)	1.077 (0.457 to 1.703)	0.959 (0.866 to 1.015)
26695_HP0641	0.292 (0.178 to 0.572)	0.325 (0.147 to 0.624)	0.303 (0.16 to 0.567)	0.249 (0.134 to 0.314)	0.254 (0.165 to 0.315)	0.374 (0.154 to 1.034)	0.252 (0.201 to 0.367)	0.269 (0.148 to 0.609)	0.336 (0.222 to 0.524)	0.262 (0.0883 to 0.505)	0.302 (0.251 to 0.419)	0.248 (0.0601 to 0.399)	0.252 (0.129 to 0.393)	0.347 (0.267 to 0.423)	0.297 (0.146 to 0.547)	4.372 (0.276 to 6.699)	1.081 (1.021 to 1.223)
26695_HP0642	1.002 (0.597 to 1.589)	0.921 (0.56 to 1.433)	1.026 (0.466 to 1.781)	0.935 (0.558 to 1.434)	0.937 (0.744 to 1.228)	0.962 (0.421 to 1.585)	0.987 (0.534 to 1.245)	1.044 (0.572 to 1.544)	0.963 (0.713 to 1.297)	0.992 (0.593 to 1.532)	0.895 (0.723 to 1.085)	0.974 (0.575 to 1.405)	0.915 (0.612 to 1.182)	0.864 (0.483 to 1.351)	0.961 (0.386 to 1.531)	0.995 (0.468 to 1.328)	0.999 (0.832 to 1.105)
26695_HP0643	0.661 (0.272 to 1.169)	0.875 (0.393 to 1.444)	0.468 (0.201 to 0.903)	0.55 (0.17 to 0.973)	0.608 (0.283 to 0.932)	0.811 (0.274 to 1.599)	0.624 (0.247 to 0.919)	0.85 (0.147 to 1.855)	0.585 (0.237 to 0.868)	0.626 (0.14 to 1.215)	0.723 (0.528 to 0.861)	0.518 (0.319 to 0.757)	0.7 (0.323 to 0.904)	0.617 (0.326 to 0.9)	0.802 (0.168 to 1.486)	1.097 (0.582 to 1.691)	1.022 (0.926 to 1.162)
J99_JHP0589	0.944 (0.464 to 1.731)	0.936 (0.532 to 1.381)	0.723 (0.206 to 1.383)	0.919 (0.423 to 1.578)	1.026 (0.813 to 1.263)	0.953 (0.348 to 1.41)	0.912 (0.675 to 1.4)	0.991 (0.39 to 1.952)	1.084 (0.738 to 1.367)	0.945 (0.298 to 1.375)	1.146 (0.774 to 1.395)	0.802 (0.457 to 1.597)	0.889 (0.516 to 1.272)	1.096 (0.71 to 1.373)	0.935 (0.142 to 1.555)	1.071 (0.76 to 1.723)	0.986 (0.788 to 1.12)
26695_HP0644	0.392 (0.225 to 1.11)	0.477 (0.256 to 0.935)	0.425 (0.231 to 0.591)	0.361 (0.201 to 0.543)	0.341 (0.233 to 0.497)	0.52 (0.252 to 0.922)	0.37 (0.264 to 0.587)	0.372 (0.278 to 0.631)	0.403 (0.221 to 0.634)	0.396 (0.162 to 0.525)	0.356 (0.209 to 0.508)	0.331 (0.177 to 0.511)	0.338 (0.23 to 0.524)	0.414 (0.25 to 0.618)	0.397 (0.153 to 0.74)	4.16 (2.179 to 5.856)	1.058 (0.864 to 1.554)
26695_HP0645	0.877 (0.495 to 1.42)	0.814 (0.555 to 1.145)	0.91 (0.548 to 1.463)	0.929 (0.698 to 1.244)	0.806 (0.622 to 0.941)	0.861 (0.163 to 1.873)	1.017 (0.695 to 1.434)	0.944 (0.277 to 1.77)	0.853 (0.462 to 1.172)	0.928 (0.17 to 1.719)	0.826 (0.662 to 0.977)	0.857 (0.675 to 1.106)	0.812 (0.393 to 1.074)	0.828 (0.501 to 1.226)	0.884 (0.287 to 1.655)	1.118 (0.0988 to 1.912)	0.987 (0.903 to 1.103)
26695_HP0646	0.94 (0.498 to 1.421)	0.996 (0.559 to 1.567)	0.667 (0.187 to 1.11)	0.922 (0.517 to 1.315)	0.883 (0.379 to 1.391)	1.076 (0.553 to 1.632)	1.019 (0.44 to 1.637)	1.019 (0.395 to 1.87)	0.812 (0.379 to 1.174)	0.936 (0.573 to 1.71)	0.859 (0.638 to 0.971)	0.873 (0.325 to 1.183)	0.884 (0.564 to 1.126)	0.828 (0.598 to 1.066)	0.98 (0.441 to 1.657)	0.855 (0.538 to 1.203)	0.986 (0.852 to 1.089)
26695_HP0647	0.923 (0.405 to 1.555)	0.868 (0.57 to 1.212)	0.846 (0.196 to 1.607)	0.817 (0.488 to 1.251)	0.87 (0.457 to 1.201)	0.892 (0.462 to 1.435)	0.588 (0.195 to 0.762)	0.774 (0.172 to 1.15)	0.606 (0.219 to 0.896)	0.924 (0.439 to 1.58)	0.778 (0.67 to 0.933)	0.973 (0.656 to 1.514)	0.872 (0.596 to 1.042)	0.812 (0.648 to 0.982)	0.865 (0.403 to 1.479)	0.944 (0.703 to 1.511)	0.99 (0.913 to 1.07)
26695_HP0648	1.174 (0.546 to 2.427)	1.002 (0.48 to 1.777)	1.117 (0.698 to 2.245)	1.12 (0.758 to 1.909)	1.097 (0.659 to 1.605)	0.947 (0.351 to 2.303)	1.317 (0.862 to 1.746)	1.148 (0.63 to 1.89)	1.233 (0.74 to 2.03)	0.992 (0.488 to 1.472)	0.992 (0.715 to 1.305)	0.932 (0.429 to 1.443)	1.1 (0.807 to 1.465)	1.005 (0.648 to 1.588)	1.007 (0.422 to 1.933)	1.162 (0.468 to 1.796)	0.974 (0.868 to 1.23)
26695_HP0649	0.967 (0.653 to 1.412)	0.873 (0.576 to 1.206)	1.043 (0.424 to 2.612)	0.926 (0.692 to 1.267)	0.909 (0.723 to 1.134)	0.968 (0.0691 to 1.899)	1.033 (0.766 to 1.766)	0.986 (0.369 to 1.531)	0.999 (0.635 to 1.358)	0.937 (0.165 to 1.465)	0.833 (0.691 to 0.992)	0.937 (0.62 to 1.376)	0.868 (0.507 to 1.139)	0.856 (0.643 to 1.15)	0.893 (0.346 to 1.423)	1.195 (0.0365 to 1.968)	1.012 (0.835 to 1.158)
26695_HP0650	1.171 (0.827 to 2.059)	1.01 (0.691 to 1.506)	0.993 (0.31 to 1.942)	1.038 (0.735 to 1.422)	1.01 (0.609 to 1.319)	1.068 (0.586 to 1.568)	1.099 (0.705 to 1.514)	1.017 (0.532 to 1.615)	1.009 (0.681 to 1.187)	0.947 (0.632 to 1.455)	1.01 (0.819 to 1.232)	0.888 (0.437 to 1.21)	0.951 (0.675 to 1.185)	0.964 (0.707 to 1.185)	0.958 (0.594 to 1.483)	0.934 (0.674 to 1.281)	0.989 (0.807 to 1.155)
26695_HP0652	0.862 (0.564 to 1.705)	0.865 (0.416 to 1.756)	1.02 (0.253 to 1.979)	0.882 (0.672 to 1.273)	0.827 (0.49 to 1.224)	0.964 (0.417 to 1.342)	0.926 (0.465 to 1.232)	0.943 (0.326 to 1.744)	0.85 (0.678 to 1.135)	0.919 (0.542 to 1.602)	0.787 (0.605 to 0.919)	0.962 (0.727 to 1.356)	0.812 (0.558 to 1.077)	0.834 (0.571 to 1.162)	0.86 (0.412 to 1.467)	1.003 (0.708 to 1.804)	1.032 (0.916 to 1.164)
26695_HP0653	1.004 (0.334 to 1.969)	0.955 (0.383 to 1.881)	1.025 (0.58 to 2.396)	0.981 (0.578 to 1.567)	0.934 (0.64 to 1.482)	0.946 (0.378 to 1.851)	1.077 (0.785 to 2)	1.006 (0.495 to 1.657)	0.981 (0.662 to 1.519)	0.926 (0.398 to 1.637)	0.884 (0.743 to 1.258)	0.965 (0.556 to 1.669)	0.882 (0.612 to 1.269)	0.919 (0.612 to 1.458)	0.986 (0.414 to 1.775)	0.962 (0.51 to 1.431)	1.01 (0.846 to 1.131)
26695_HP0654	1.17 (0.851 to 2.101)	1.118 (0.656 to 1.58)	1.221 (0.759 to 1.977)	1.059 (0.716 to 1.454)	1.04 (0.725 to 1.281)	1.039 (0.219 to 2.053)	1.072 (0.802 to 1.285)	1.117 (0.225 to 1.781)	1.14 (0.821 to 1.567)	0.962 (0.176 to 1.728)	1.059 (0.949 to 1.239)	0.905 (0.599 to 1.078)	1.034 (0.526 to 1.342)	1.007 (0.786 to 1.523)	0.959 (0.182 to 1.56)	1.128 (0.114 to 1.905)	1.052 (0.973 to 1.129)
26695_HP0655	1.115 (0.585 to 2.269)	0.952 (0.668 to 1.399)	1.015 (0.679 to 1.591)	0.962 (0.703 to 1.178)	0.943 (0.621 to 1.271)	1.005 (0.452 to 1.354)	1.063 (0.768 to 1.485)	1.112 (0.604 to 1.72)	1.144 (0.482 to 1.639)	1.002 (0.605 to 1.383)	1.031 (0.819 to 1.262)	0.889 (0.609 to 1.15)	0.923 (0.531 to 1.122)	1.004 (0.728 to 1.496)	0.963 (0.447 to 1.38)	1.293 (0.743 to 1.645)	0.992 (0.857 to 1.139)
26695_HP0656	1.018 (0.422 to 2.76)	0.995 (0.683 to 1.251)	0.98 (0.749 to 1.444)	0.882 (0.62 to 1.235)	0.876 (0.621 to 1.129)	0.936 (0.379 to 1.522)	0.924 (0.648 to 1.211)	0.966 (0.701 to 1.357)	0.965 (0.647 to 1.272)	1.03 (0.697 to 1.647)	0.874 (0.719 to 1.131)	0.939 (0.637 to 1.206)	0.952 (0.772 to 1.113)	0.942 (0.675 to 1.119)	1.002 (0.811 to 1.276)	1.056 (0.953 to 1.281)	1.034 (0.984 to 1.142)
26695_HP0657	0.932 (0.407 to 1.702)	0.872 (0.431 to 1.469)	1.122 (0.558 to 2.167)	0.904 (0.523 to 1.442)	0.88 (0.614 to 1.329)	0.871 (0.357 to 1.442)	1.157 (0.724 to 2.361)	1.027 (0.699 to 1.868)	0.903 (0.54 to 1.429)	0.945 (0.525 to 1.491)	0.766 (0.562 to 1.111)	1.045 (0.473 to 2.003)	0.787 (0.614 to 0.957)	0.783 (0.519 to 1.143)	0.906 (0.393 to 1.81)	1.038 (0.767 to 1.396)	0.983 (0.854 to 1.15)
26695_HP0658	0.959 (0.446 to 2.369)	0.935 (0.506 to 1.241)	1.002 (0.68 to 1.901)	0.846 (0.596 to 1.076)	0.832 (0.599 to 1.139)	0.892 (0.19 to 1.718)	1.06 (0.926 to 1.227)	0.983 (0.28 to 1.895)	0.992 (0.725 to 1.348)	0.93 (0.166 to 1.915)	0.848 (0.732 to 1.048)	0.825 (0.673 to 1.082)	0.802 (0.547 to 1.152)	0.847 (0.731 to 0.915)	0.894 (0.207 to 1.673)	1.02 (0.0899 to 1.989)	1.075 (0.81 to 1.188)
26695_HP0660	0.498 (0.211 to 1.197)	0.652 (0.295 to 1.073)	0.359 (0.0926 to 0.77)	0.426 (0.133 to 0.704)	0.535 (0.199 to 0.801)	0.72 (0.217 to 1.073)	0.515 (0.129 to 0.892)	0.705 (0.508 to 1.307)	0.518 (0.161 to 0.951)	0.817 (0.371 to 1.874)	0.747 (0.521 to 0.935)	0.486 (0.251 to 0.792)	0.795 (0.485 to 1.033)	0.743 (0.488 to 0.903)	0.771 (0.308 to 1.483)	1.076 (0.933 to 1.559)	0.989 (0.898 to 1.047)
26695_HP0661	1.073 (0.399 to 2.085)	1.117 (0.733 to 1.619)	1.15 (0.792 to 1.603)	1.063 (0.607 to 1.568)	1.018 (0.781 to 1.661)	0.961 (0.578 to 1.657)	1.165 (0.88 to 1.933)	0.98 (0.719 to 1.618)	1.037 (0.79 to 1.569)	0.92 (0.529 to 1.493)	0.875 (0.688 to 1.339)	1.049 (0.691 to 1.887)	0.889 (0.703 to 1.117)	0.845 (0.59 to 1.359)	0.991 (0.601 to 1.39)	1.072 (0.589 to 1.52)	1.013 (0.923 to 1.11)
26695_HP0662	0.822 (0.456 to 1.247)	0.934 (0.394 to 1.476)	0.648 (0.145 to 1.452)	0.729 (0.188 to 1.162)	0.739 (0.324 to 1.513)	0.884 (0.124 to 1.619)	0.814 (0.211 to 1.839)	0.781 (0.49 to 1.259)	0.754 (0.194 to 1.415)	0.852 (0.227 to 1.532)	0.831 (0.624 to 1.217)	0.78 (0.372 to 1.401)	0.967 (0.637 to 1.314)	0.869 (0.56 to 1.601)	0.955 (0.334 to 1.533)	1.022 (0.0637 to 1.576)	0.99 (0.888 to 1.135)
26695_HP0663	1.235 (0.752 to 1.747)	1.185 (0.806 to 1.813)	1.412 (0.312 to 3.032)	1.147 (0.815 to 1.373)	1.042 (0.753 to 1.456)	1.2 (0.623 to 2.079)	0.562 (0.197 to 0.923)	0.848 (0.217 to 1.271)	0.564 (0.184 to 1.005)	0.753 (0.21 to 1.476)	0.996 (0.767 to 1.214)	0.962 (0.538 to 1.179)	1.09 (0.879 to 1.239)	1.084 (0.795 to 1.379)	1.136 (0.693 to 1.691)	0.989 (0.509 to 1.332)	1.004 (0.921 to 1.168)
26695_HP0664	1.208 (0.714 to 2.514)	0.991 (0.611 to 1.42)	1.175 (0.408 to 2.415)	1.07 (0.763 to 1.557)	1.064 (0.693 to 1.449)	0.964 (0.56 to 1.432)	1.051 (0.584 to 1.483)	1.067 (0.497 to 1.908)	1.085 (0.654 to 1.614)	0.694 (0.199 to 1.168)	0.917 (0.782 to 1.051)	0.567 (0.342 to 0.878)	1.081 (0.778 to 1.582)	0.99 (0.806 to 1.197)	0.979 (0.468 to 1.45)	0.975 (0.646 to 1.646)	1.019 (0.955 to 1.097)
26695_HP0665	1.039 (0.548 to 2.177)	0.976 (0.587 to 1.579)	1.291 (0.75 to 1.762)	1.13 (0.715 to 1.767)	1.055 (0.615 to 1.599)	1.045 (0.571 to 1.473)	1.066 (0.614 to 2.358)	1.096 (0.849 to 1.271)	1.074 (0.736 to 1.661)	1.138 (0.72 to 1.832)	0.955 (0.793 to 1.155)	1.12 (0.738 to 1.665)	0.993 (0.732 to 1.338)	1.01 (0.717 to 1.391)	1.262 (1.094 to 1.502)	1.144 (0.676 to 1.447)	1.08 (0.841 to 1.214)
26695_HP0666	0.765 (0.406 to 1.199)	0.688 (0.172 to 1.38)	0.632 (0.155 to 1.887)	0.736 (0.303 to 1.001)	0.682 (0.478 to 0.921)	0.797 (0.223 to 1.357)	0.762 (0.446 to 1.316)	0.758 (0.125 to 1.267)	0.751 (0.416 to 1.062)	0.86 (0.328 to 1.276)	0.749 (0.423 to 0.88)	0.823 (0.363 to 1.342)	0.873 (0.708 to 1.218)	0.864 (0.583 to 1.395)	0.903 (0.196 to 1.779)	0.971 (0.387 to 1.474)	0.986 (0.845 to 1.146)
26695_HP0667	1.478 (0.492 to 2.948)	1.204 (0.508 to 2.26)	0.436 (0.13 to 1.748)	0.755 (0.44 to 1.688)	1.018 (0.288 to 2.07)	0.941 (0.449 to 1.531)	1.057 (0.471 to 2.014)	1.232 (0.971 to 1.633)	1.186 (0.509 to 1.886)	0.984 (0.423 to 2.661)	1.28 (0.801 to 2.124)	0.967 (0.536 to 1.859)	1.159 (0.691 to 1.894)	1.003 (0.569 to 2.495)	1.029 (0.313 to 1.642)	1.199 (0.622 to 2.174)	1.081 (0.95 to 1.258)
26695_HP0668	1.435 (0.716 to 2.391)	1.645 (0.844 to 2.609)	1.153 (0.339 to 2.223)	1.368 (0.697 to 2.174)	1.409 (0.918 to 1.83)	1.521 (0.657 to 2.769)	1.357 (0.662 to 1.839)	1.549 (0.891 to 1.97)	1.308 (0.857 to 1.817)	1.38 (0.596 to 2.213)	1.23 (1.008 to 1.673)	1.288 (0.589 to 1.785)	0.318 (0.205 to 0.429)	0.364 (0.262 to 0.524)	0.554 (0.365 to 0.763)	3.572 (1.502 to 6.064)	1.027 (0.887 to 1.139)
26695_HP0669	0.259 (0.0798 to 0.441)	0.24 (0.115 to 0.437)	0.216 (0.0382 to 0.487)	0.219 (0.0935 to 0.317)	0.209 (0.124 to 0.343)	0.212 (0.0788 to 0.358)	0.275 (0.146 to 1.325)	0.228 (0.108 to 0.602)	0.238 (0.101 to 0.386)	0.21 (0.0712 to 0.308)	0.226 (0.171 to 0.295)	0.227 (0.14 to 0.314)	0.241 (0.17 to 0.372)	0.248 (0.185 to 0.388)	0.253 (0.106 to 0.507)	3.587 (0.938 to 5.249)	1.001 (0.824 to 1.192)
26695_HP0670	1.148 (0.521 to 1.812)	1.047 (0.456 to 1.694)	1.66 (0.9 to 2.606)	1.281 (0.782 to 1.819)	1.098 (0.812 to 1.517)	0.916 (0.301 to 1.48)	0.873 (0.44 to 1.44)	1.028 (0.22 to 1.879)	0.756 (0.388 to 1.055)	0.958 (0.373 to 1.619)	0.862 (0.728 to 1.202)	1.331 (0.853 to 2.451)	1.029 (0.534 to 1.56)	0.914 (0.685 to 1.349)	1.152 (0.292 to 2.398)	1.396 (0.791 to 2.289)	0.975 (0.877 to 1.132)
26695_HP0671	1.2 (0.479 to 2.012)	1.096 (0.75 to 1.833)	0.97 (0.466 to 1.551)	1.147 (0.71 to 1.944)	1.118 (0.776 to 1.651)	1.13 (0.575 to 1.654)	1.11 (0.576 to 1.573)	1.131 (0.78 to 1.459)	1.143 (0.683 to 1.402)	0.985 (0.424 to 2.027)	1.234 (0.837 to 1.557)	0.974 (0.536 to 1.355)	1.118 (0.623 to 1.503)	1.234 (0.805 to 1.867)	1.023 (0.46 to 2.705)	1.136 (0.81 to 1.643)	1.016 (0.929 to 1.204)
26695_HP0672	1.404 (0.474 to 2.958)	1.086 (0.814 to 1.494)	0.78 (0.177 to 1.404)	1.038 (0.637 to 1.604)	1.258 (0.852 to 1.719)	0.993 (0.443 to 1.346)	0.792 (0.324 to 1.104)	0.931 (0.503 to 1.263)	0.906 (0.56 to 1.263)	0.72 (0.393 to 1.223)	1.342 (1.144 to 1.588)	0.784 (0.55 to 1.217)	1.194 (0.772 to 1.635)	1.204 (0.568 to 1.787)	1.026 (0.391 to 1.642)	1.131 (0.729 to 1.415)	1.077 (0.942 to 1.247)
26695_HP0673	0.205 (0.0655 to 0.541)	0.555 (0.128 to 1.589)	0.131 (0.0368 to 0.256)	0.154 (0.0679 to 0.28)	0.226 (0.0685 to 0.656)	0.82 (0.171 to 1.401)	0.0765 (0.0456 to 0.149)	0.123 (0.0475 to 0.322)	0.0669 (0.0415 to 0.118)	0.485 (0.137 to 1.743)	0.315 (0.103 to 0.565)	0.168 (0.0934 to 0.38)	0.342 (0.108 to 0.839)	0.172 (0.0911 to 0.415)	0.693 (0.184 to 1.315)	12.97 (2.758 to 22.73)	1.063 (0.907 to 1.247)
26695_HP0674	0.262 (0.0872 to 0.687)	0.369 (0.201 to 1.139)	0.214 (0.103 to 0.462)	0.241 (0.12 to 0.376)	0.263 (0.145 to 0.68)	0.327 (0.0636 to 0.637)	0.215 (0.162 to 0.365)	0.282 (0.11 to 0.463)	0.215 (0.107 to 0.504)	0.418 (0.0636 to 1.03)	0.254 (0.176 to 0.461)	0.344 (0.133 to 0.823)	0.207 (0.136 to 0.265)	0.29 (0.158 to 0.579)	0.34 (0.186 to 0.547)	5.412 (1.374 to 9.919)	1.063 (0.809 to 1.269)
26695_HP0675	0.981 (0.534 to 1.559)	0.965 (0.586 to 1.646)	0.923 (0.417 to 1.657)	1.018 (0.532 to 1.45)	0.95 (0.636 to 1.393)	0.969 (0.55 to 1.509)	1.138 (0.682 to 1.568)	1.151 (0.46 to 1.784)	1.078 (0.816 to 1.469)	0.922 (0.278 to 1.46)	0.903 (0.571 to 1.267)	1.024 (0.621 to 1.557)	0.935 (0.63 to 1.293)	0.832 (0.466 to 1.153)	0.939 (0.406 to 1.241)	1.046 (0.489 to 1.604)	1.01 (0.897 to 1.123)
26695_HP0676	1.028 (0.603 to 1.831)	0.867 (0.585 to 1.29)	0.708 (0.214 to 1.423)	0.847 (0.459 to 1.501)	0.917 (0.658 to 1.364)	0.862 (0.433 to 1.465)	0.897 (0.439 to 1.237)	1.04 (0.448 to 1.294)	1.033 (0.402 to 1.509)	0.819 (0.273 to 1.441)	0.957 (0.729 to 1.116)	0.875 (0.563 to 1.269)	0.938 (0.497 to 1.228)	0.781 (0.499 to 1.354)	0.827 (0.242 to 1.311)	1.173 (0.869 to 1.598)	1.01 (0.892 to 1.179)
26695_HP0677	1.026 (0.487 to 1.877)	0.871 (0.618 to 1.32)	0.779 (0.164 to 1.621)	0.866 (0.338 to 1.717)	0.909 (0.51 to 1.74)	0.946 (0.073 to 1.82)	0.932 (0.276 to 1.309)	0.965 (0.507 to 1.346)	1.073 (0.62 to 1.598)	0.797 (0.404 to 1.253)	1.059 (0.819 to 1.308)	0.759 (0.556 to 1.217)	1.043 (0.563 to 1.616)	0.804 (0.427 to 1.345)	0.802 (0.402 to 1.255)	1.065 (0.774 to 1.719)	1.038 (0.856 to 1.289)
26695_HP0678	1.719 (0.725 to 2.988)	1.141 (0.247 to 1.689)	1.917 (0.665 to 4.763)	1.731 (1.095 to 2.955)	1.474 (1.082 to 2.142)	1.107 (0.306 to 1.933)	1.309 (0.605 to 2.811)	1.283 (0.258 to 2.686)	1.362 (0.853 to 2.61)	1.127 (0.543 to 1.738)	1.27 (1.059 to 1.849)	1.65 (0.932 to 3.094)	1.358 (0.74 to 2.055)	1.391 (0.868 to 2.55)	1.175 (0.362 to 2.161)	1.456 (0.434 to 2.533)	0.968 (0.909 to 1.036)
J99_JHP0620	0.955 (0.365 to 1.999)	1.166 (0.83 to 1.845)	1.081 (0.434 to 2.218)	0.982 (0.712 to 1.374)	1.097 (0.925 to 1.412)	1.027 (0.748 to 1.307)	0.454 (0.302 to 0.594)	0.625 (0.186 to 1.06)	0.498 (0.271 to 0.907)	0.947 (0.572 to 1.303)	1.159 (0.766 to 1.906)	0.938 (0.754 to 1.53)	0.978 (0.784 to 1.311)	1.153 (0.837 to 1.807)	1.021 (0.566 to 1.607)	0.592 (0.181 to 1.227)	0.96 (0.804 to 1.129)
26695_HP0679	1.092 (0.46 to 1.868)	0.988 (0.294 to 1.547)	1.12 (0.438 to 1.592)	1.083 (0.693 to 1.483)	1.027 (0.886 to 1.329)	0.995 (0.438 to 1.612)	1.078 (0.857 to 1.388)	1.037 (0.574 to 1.449)	1.102 (0.653 to 1.358)	0.971 (0.361 to 1.446)	1.074 (0.88 to 1.178)	0.955 (0.583 to 1.313)	1.022 (0.532 to 1.353)	1.08 (0.826 to 1.335)	0.999 (0.327 to 1.701)	1.031 (0.642 to 1.77)	0.991 (0.899 to 1.105)
26695_HP0680	0.989 (0.663 to 1.723)	0.957 (0.642 to 1.28)	1.037 (0.423 to 1.682)	1.03 (0.68 to 1.574)	0.946 (0.717 to 1.275)	0.96 (0.409 to 1.431)	1.056 (0.769 to 1.434)	1.117 (0.67 to 1.711)	1.109 (0.833 to 1.434)	0.911 (0.309 to 1.318)	0.923 (0.738 to 1.222)	0.93 (0.592 to 1.266)	0.912 (0.573 to 1.126)	0.907 (0.541 to 1.166)	0.989 (0.316 to 1.425)	1.157 (0.634 to 1.771)	1 (0.919 to 1.107)
26695_HP0681	0.907 (0.323 to 1.878)	0.811 (0.444 to 1.389)	0.903 (0.226 to 3.129)	0.952 (0.54 to 1.65)	0.857 (0.493 to 1.443)	0.968 (0.34 to 1.538)	0.935 (0.344 to 1.652)	0.955 (0.452 to 1.61)	1.041 (0.563 to 1.721)	0.879 (0.366 to 1.369)	1.015 (0.718 to 1.286)	0.871 (0.473 to 1.555)	0.886 (0.563 to 1.301)	1.042 (0.488 to 1.719)	0.891 (0.387 to 1.341)	1.106 (0.147 to 2.529)	0.988 (0.937 to 1.046)
26695_HP0682	0.305 (0.207 to 0.402)	0.368 (0.112 to 0.617)	0.396 (0.153 to 1.08)	0.327 (0.208 to 0.495)	0.318 (0.181 to 0.469)	0.328 (0.0595 to 0.606)	0.588 (0.301 to 0.965)	0.871 (0.193 to 1.302)	0.582 (0.27 to 0.924)	0.701 (0.345 to 1.217)	0.345 (0.25 to 0.459)	0.512 (0.187 to 0.934)	0.273 (0.18 to 0.456)	0.35 (0.205 to 0.688)	0.488 (0.16 to 0.805)	0.912 (0.442 to 1.388)	1.013 (0.88 to 1.127)
26695_HP0683	0.763 (0.469 to 1.274)	0.922 (0.562 to 1.586)	0.655 (0.256 to 1.177)	1.03 (0.421 to 1.614)	0.922 (0.449 to 1.292)	1.076 (0.426 to 1.882)	0.892 (0.55 to 1.541)	1.001 (0.783 to 1.332)	0.864 (0.468 to 1.19)	0.934 (0.468 to 1.429)	0.971 (0.811 to 1.164)	0.847 (0.572 to 1.229)	0.889 (0.502 to 1.163)	0.846 (0.459 to 1.188)	0.964 (0.444 to 1.972)	1.089 (0.779 to 1.408)	1.03 (0.945 to 1.164)
J99_FLIP	1.428 (0.612 to 2.35)	1.117 (0.797 to 1.505)	1.305 (0.965 to 1.565)	1.204 (0.823 to 1.537)	1.185 (0.816 to 1.635)	1.059 (0.649 to 1.456)	1.256 (0.994 to 1.634)	1.034 (0.792 to 1.5)	1.21 (0.75 to 1.689)	1.053 (0.723 to 1.476)	1.07 (0.894 to 1.233)	1.09 (0.75 to 1.383)	1.067 (0.762 to 1.402)	1.063 (0.71 to 1.373)	1.068 (0.661 to 1.552)	0.732 (0.558 to 1.124)	0.969 (0.847 to 1.168)
26695_HP0685	1.021 (0.434 to 1.652)	0.792 (0.514 to 1.117)	0.831 (0.491 to 1.315)	0.951 (0.569 to 1.531)	0.997 (0.831 to 1.405)	0.878 (0.328 to 1.283)	1.038 (0.725 to 1.476)	1.047 (0.493 to 1.994)	1.196 (0.721 to 1.644)	0.969 (0.358 to 1.542)	1.014 (0.694 to 1.46)	0.923 (0.637 to 1.43)	1.013 (0.563 to 1.463)	0.997 (0.627 to 1.505)	0.888 (0.237 to 1.48)	1.076 (0.519 to 1.714)	1.058 (0.892 to 1.324)
26695_HP0686	1.156 (0.539 to 2.335)	1.132 (0.58 to 1.825)	1.21 (0.704 to 1.996)	1.219 (0.677 to 1.975)	1.111 (0.715 to 1.845)	1.102 (0.135 to 2.264)	1.084 (0.671 to 1.79)	1.135 (0.486 to 2.145)	1.069 (0.544 to 1.681)	0.994 (0.322 to 1.916)	1.004 (0.643 to 1.508)	0.96 (0.579 to 1.568)	0.975 (0.526 to 1.519)	0.987 (0.552 to 1.527)	0.989 (0.343 to 1.787)	0.974 (0.228 to 1.94)	0.993 (0.835 to 1.172)
26695_HP0687	1.175 (0.299 to 3.829)	0.942 (0.415 to 1.627)	0.625 (0.237 to 1.046)	0.982 (0.634 to 1.441)	0.967 (0.612 to 1.473)	1.04 (0.405 to 1.736)	0.999 (0.615 to 1.471)	1.1 (0.0359 to 2.556)	1.088 (0.507 to 1.859)	1.103 (0.152 to 2.154)	1.062 (0.835 to 1.576)	0.927 (0.574 to 1.83)	0.97 (0.741 to 1.311)	0.966 (0.633 to 1.462)	0.66 (0.245 to 1.416)	1.136 (0.691 to 1.728)	1.05 (0.658 to 1.255)
26695_HP0688	0.902 (0.482 to 1.636)	1.007 (0.517 to 1.568)	0.56 (0.0934 to 1.5)	0.859 (0.261 to 1.259)	0.881 (0.465 to 1.234)	0.994 (0.553 to 1.766)	1.41 (1.078 to 2.258)	1.192 (0.397 to 2.323)	1.268 (0.807 to 1.564)	0.941 (0.241 to 1.375)	0.936 (0.712 to 1.096)	0.824 (0.345 to 1.14)	0.84 (0.46 to 1.213)	0.877 (0.434 to 1.171)	0.905 (0.259 to 1.258)	0.877 (0.563 to 1.372)	0.967 (0.894 to 1.013)
26695_HP0689	0.941 (0.308 to 2.126)	0.871 (0.544 to 1.42)	0.943 (0.174 to 1.548)	1.205 (0.692 to 2.076)	0.9 (0.566 to 1.358)	0.92 (0.472 to 1.554)	1.273 (0.603 to 1.871)	1.294 (0.826 to 1.794)	1.23 (0.859 to 1.816)	1.022 (0.477 to 1.717)	0.801 (0.627 to 0.981)	1.151 (0.777 to 1.505)	0.868 (0.418 to 1.231)	0.809 (0.548 to 1.358)	0.824 (0.293 to 1.29)	1.326 (1.037 to 1.83)	1.017 (0.871 to 1.133)
26695_HP0690	0.988 (0.339 to 1.986)	0.842 (0.485 to 1.446)	0.776 (0.218 to 1.518)	0.893 (0.282 to 1.63)	0.918 (0.583 to 1.501)	0.893 (0.0704 to 1.911)	1.01 (0.505 to 1.491)	1.026 (0.35 to 1.6)	1.209 (0.859 to 1.792)	0.732 (0.339 to 1.291)	1.041 (0.761 to 1.196)	0.704 (0.355 to 1.131)	0.952 (0.562 to 1.385)	0.916 (0.535 to 1.386)	0.833 (0.475 to 1.278)	1.248 (0.448 to 1.917)	0.997 (0.796 to 1.101)
26695_HP0691	1.24 (0.628 to 1.983)	1.17 (0.471 to 1.901)	1.327 (0.199 to 4.008)	1.201 (0.339 to 2.415)	1.085 (0.647 to 2.263)	1.158 (0.267 to 1.957)	1.195 (0.597 to 3.202)	1.06 (0.617 to 1.739)	1.1 (0.54 to 2.531)	1.002 (0.653 to 1.921)	0.972 (0.728 to 1.745)	1.155 (0.568 to 2.556)	1.013 (0.662 to 1.795)	0.992 (0.445 to 2.276)	1.095 (0.671 to 2.059)	1.031 (0.273 to 1.613)	0.975 (0.769 to 1.089)
26695_HP0692	1.18 (0.794 to 2.52)	1.048 (0.566 to 1.34)	1.186 (0.67 to 1.444)	0.988 (0.404 to 1.583)	1.128 (0.697 to 1.489)	1.095 (0.202 to 2.238)	0.396 (0.223 to 0.614)	0.657 (0.428 to 1.018)	0.515 (0.336 to 0.759)	1.02 (0.466 to 1.415)	1.014 (0.79 to 1.386)	0.987 (0.613 to 1.275)	0.99 (0.541 to 1.467)	1.078 (0.715 to 1.461)	1.044 (0.617 to 1.45)	1.837 (0.797 to 2.419)	1.135 (0.844 to 1.603)
26695_HP0693	1.024 (0.673 to 1.634)	0.913 (0.614 to 1.159)	0.877 (0.275 to 1.521)	1.043 (0.65 to 1.488)	0.973 (0.708 to 1.27)	1.012 (0.535 to 1.518)	1.095 (0.66 to 1.415)	0.987 (0.552 to 1.385)	1.147 (0.686 to 1.558)	0.94 (0.317 to 1.254)	1.143 (0.909 to 1.371)	0.944 (0.548 to 1.261)	0.913 (0.634 to 1.127)	1.163 (0.711 to 1.464)	0.877 (0.294 to 1.426)	1.169 (0.305 to 2.601)	1.002 (0.84 to 1.194)
26695_HP0694	1.059 (0.456 to 1.631)	0.867 (0.582 to 1.286)	1.096 (0.773 to 1.69)	1.091 (0.826 to 1.618)	1.022 (0.824 to 1.47)	1 (0.128 to 1.733)	0.609 (0.274 to 0.845)	0.742 (0.339 to 1.082)	0.611 (0.32 to 0.863)	1.002 (0.48 to 1.565)	0.893 (0.739 to 1.034)	1.041 (0.645 to 1.597)	0.928 (0.711 to 1.182)	0.937 (0.655 to 1.335)	0.94 (0.351 to 1.414)	0.961 (0.257 to 2.113)	1.004 (0.757 to 1.287)
J99_JHP0634	0.804 (0.241 to 1.387)	0.776 (0.229 to 1.249)	0.584 (0.178 to 1.662)	0.952 (0.451 to 1.682)	0.89 (0.414 to 1.455)	0.943 (0.361 to 1.911)	0.251 (0.114 to 0.438)	0.525 (0.133 to 1.207)	0.269 (0.112 to 0.367)	0.868 (0.49 to 1.384)	0.916 (0.661 to 1.156)	0.652 (0.293 to 1.123)	0.775 (0.436 to 1.029)	0.861 (0.511 to 1.371)	0.849 (0.433 to 1.516)	0.892 (0.597 to 1.377)	0.993 (0.896 to 1.138)
26695_HP0695	0.997 (0.473 to 1.512)	0.905 (0.261 to 1.789)	1.065 (0.565 to 2.264)	1.086 (0.59 to 1.756)	0.947 (0.629 to 1.351)	0.954 (0.309 to 1.944)	1.06 (0.761 to 1.704)	1.107 (0.406 to 1.716)	1.049 (0.886 to 1.512)	0.944 (0.4 to 2.015)	0.856 (0.605 to 1.293)	0.942 (0.43 to 1.484)	0.882 (0.707 to 1.207)	0.887 (0.597 to 1.341)	0.956 (0.558 to 2.066)	1.203 (0.186 to 1.775)	0.999 (0.85 to 1.273)
26695_HP0696	1.169 (0.784 to 2.025)	1.054 (0.5 to 1.493)	1.015 (0.476 to 1.542)	1.142 (0.8 to 1.523)	1.127 (0.859 to 1.371)	1.109 (0.144 to 1.909)	1.176 (0.907 to 1.353)	1.071 (0.543 to 1.488)	1.08 (0.765 to 1.35)	1.055 (0.4 to 1.606)	1.023 (0.838 to 1.212)	1.146 (0.752 to 1.374)	1.04 (0.648 to 1.238)	1.009 (0.658 to 1.417)	1.031 (0.301 to 1.791)	1.08 (0.198 to 2.447)	0.981 (0.93 to 1.02)
26695_HP0697	1.106 (0.579 to 1.823)	1.003 (0.802 to 1.415)	1.163 (0.612 to 1.679)	1.167 (0.863 to 1.638)	1.076 (0.797 to 1.464)	1.102 (0.132 to 1.787)	1.168 (0.891 to 1.783)	1.089 (0.534 to 1.408)	1.223 (0.978 to 1.62)	1.023 (0.301 to 1.426)	0.962 (0.768 to 1.195)	1.097 (0.735 to 1.583)	1.037 (0.659 to 1.308)	1.001 (0.706 to 1.335)	0.996 (0.342 to 1.81)	1.225 (0.23 to 2.507)	0.989 (0.942 to 1.08)
26695_HP0698	0.533 (0.137 to 1.104)	0.936 (0.298 to 1.418)	0.312 (0.0565 to 0.864)	0.468 (0.155 to 0.85)	0.558 (0.222 to 1.306)	1.118 (0.265 to 2.07)	0.316 (0.0844 to 0.638)	0.344 (0.179 to 0.539)	0.328 (0.138 to 0.575)	0.838 (0.258 to 1.808)	0.685 (0.403 to 1.031)	0.62 (0.273 to 1.407)	0.635 (0.264 to 1.129)	0.512 (0.214 to 0.957)	1.018 (0.317 to 1.617)	4.679 (0.829 to 7.097)	0.982 (0.795 to 1.166)
26695_HP0699	0.641 (0.267 to 1.178)	0.688 (0.19 to 1.446)	0.415 (0.0852 to 1.051)	0.589 (0.142 to 1.08)	0.584 (0.236 to 1.046)	0.905 (0.121 to 1.973)	0.834 (0.289 to 1.814)	0.828 (0.242 to 1.198)	0.765 (0.334 to 1.411)	0.765 (0.322 to 1.529)	0.683 (0.325 to 0.839)	0.551 (0.18 to 1.056)	0.668 (0.321 to 1.01)	0.611 (0.192 to 1.068)	0.794 (0.332 to 1.472)	0.936 (0.0354 to 2.242)	0.983 (0.866 to 1.109)
26695_HP0700	0.918 (0.61 to 1.406)	0.922 (0.315 to 1.692)	1.006 (0.431 to 1.509)	1.167 (0.815 to 1.461)	0.923 (0.772 to 1.162)	1.005 (0.0726 to 2.236)	1.114 (0.861 to 1.459)	1.017 (0.383 to 1.565)	1.263 (0.807 to 1.555)	1.026 (0.258 to 1.814)	0.994 (0.817 to 1.164)	0.961 (0.646 to 1.207)	0.862 (0.522 to 1.13)	1.015 (0.57 to 1.43)	0.951 (0.275 to 1.673)	1.213 (0.0684 to 2.463)	1.002 (0.943 to 1.077)
26695_HP0701	1.007 (0.565 to 1.817)	0.952 (0.493 to 1.343)	1.12 (0.702 to 1.746)	1.039 (0.878 to 1.27)	0.926 (0.786 to 1.237)	0.94 (0.0742 to 1.678)	0.998 (0.794 to 1.349)	0.942 (0.505 to 1.251)	1.078 (0.825 to 1.314)	1.08 (0.397 to 1.585)	1.013 (0.817 to 1.156)	0.986 (0.84 to 1.157)	0.928 (0.57 to 1.208)	0.996 (0.803 to 1.258)	1.009 (0.318 to 1.657)	0.93 (0.0587 to 2.173)	0.942 (0.795 to 1.093)
26695_HP0702	1.058 (0.558 to 1.942)	1.068 (0.698 to 1.428)	0.922 (0.276 to 2.467)	1.048 (0.572 to 1.934)	0.977 (0.57 to 1.482)	1.104 (0.184 to 2)	0.472 (0.258 to 0.675)	0.719 (0.506 to 0.982)	0.406 (0.215 to 0.585)	1.052 (0.52 to 1.575)	0.924 (0.677 to 1.365)	1.019 (0.4 to 1.789)	0.933 (0.609 to 1.319)	0.863 (0.44 to 1.477)	1.099 (0.552 to 1.66)	1.24 (0.244 to 1.794)	0.989 (0.885 to 1.075)
26695_HP0703	0.852 (0.381 to 1.263)	0.86 (0.437 to 1.474)	0.742 (0.174 to 1.855)	1.054 (0.43 to 1.933)	0.818 (0.396 to 1.273)	0.986 (0.335 to 1.763)	0.959 (0.578 to 1.575)	1.036 (0.699 to 1.469)	0.832 (0.408 to 1.469)	0.997 (0.515 to 1.536)	0.823 (0.453 to 1.065)	0.939 (0.355 to 1.669)	0.837 (0.491 to 1.227)	0.759 (0.335 to 1.36)	1.008 (0.56 to 1.922)	1.022 (0.5 to 1.349)	1.003 (0.835 to 1.203)
26695_HP0704	0.242 (0.105 to 0.519)	0.403 (0.102 to 0.886)	0.179 (0.0647 to 0.688)	0.214 (0.0814 to 0.572)	0.287 (0.0923 to 0.623)	0.643 (0.176 to 1.321)	0.704 (0.13 to 1.2)	0.909 (0.309 to 1.409)	0.834 (0.203 to 1.525)	0.491 (0.109 to 0.939)	0.41 (0.151 to 0.683)	0.205 (0.0872 to 0.481)	0.322 (0.14 to 0.706)	0.266 (0.0931 to 0.725)	0.509 (0.125 to 0.912)	1.256 (0.428 to 2.948)	1.005 (0.897 to 1.276)
26695_HP0705	0.871 (0.409 to 1.264)	1.088 (0.839 to 2.019)	0.777 (0.257 to 1.741)	0.824 (0.575 to 1.523)	0.869 (0.478 to 1.325)	0.977 (0.315 to 1.431)	1.045 (0.659 to 2.039)	0.924 (0.419 to 1.158)	0.955 (0.62 to 2.097)	0.772 (0.487 to 1.063)	1.067 (0.582 to 1.618)	0.844 (0.37 to 1.718)	0.878 (0.521 to 1.305)	1.091 (0.583 to 1.927)	0.882 (0.378 to 1.273)	1.144 (0.532 to 1.581)	1.017 (0.833 to 1.159)
26695_HP0706	1.265 (0.563 to 1.947)	0.999 (0.706 to 1.399)	0.987 (0.644 to 1.679)	1.072 (0.723 to 1.589)	1.161 (0.894 to 1.69)	1.075 (0.207 to 2.007)	1.226 (0.849 to 1.779)	1.218 (0.482 to 1.656)	1.288 (0.937 to 1.924)	0.899 (0.501 to 1.458)	1.309 (1.049 to 1.669)	0.968 (0.552 to 1.615)	1.001 (0.423 to 1.728)	1.239 (0.623 to 1.852)	0.916 (0.418 to 1.384)	1.36 (0.431 to 2.234)	1.042 (0.844 to 1.32)
26695_HP0707	0.886 (0.498 to 1.297)	0.822 (0.534 to 1.361)	0.838 (0.366 to 1.661)	0.939 (0.577 to 1.647)	0.886 (0.579 to 1.295)	0.911 (0.373 to 1.574)	0.983 (0.641 to 1.489)	0.973 (0.456 to 1.519)	0.886 (0.722 to 1.059)	0.934 (0.45 to 1.412)	0.809 (0.517 to 1.158)	0.94 (0.361 to 1.4)	0.828 (0.745 to 0.937)	0.762 (0.415 to 1.098)	0.923 (0.631 to 1.79)	1.01 (0.448 to 1.382)	0.996 (0.874 to 1.189)
26695_HP0708	1.263 (0.463 to 2.921)	1.272 (0.724 to 2.192)	0.895 (0.424 to 1.853)	0.972 (0.581 to 1.649)	0.947 (0.551 to 1.478)	1.083 (0.5 to 1.566)	1.031 (0.628 to 1.608)	1.027 (0.726 to 1.317)	0.934 (0.55 to 1.547)	1.078 (0.525 to 1.785)	1.138 (0.752 to 1.679)	1.02 (0.584 to 1.766)	1.045 (0.605 to 1.579)	0.995 (0.28 to 1.929)	0.978 (0.5 to 1.545)	1.074 (0.659 to 1.724)	1.153 (1.017 to 1.207)
26695_HP0709	1.085 (0.556 to 1.991)	1.09 (0.907 to 1.368)	0.802 (0.165 to 1.665)	1.021 (0.586 to 1.478)	1.068 (0.581 to 1.509)	1.127 (0.176 to 1.833)	0.352 (0.244 to 0.553)	0.3 (0.208 to 0.49)	0.376 (0.263 to 0.529)	0.317 (0.182 to 0.447)	0.371 (0.241 to 0.481)	0.322 (0.188 to 0.428)	1.058 (0.592 to 1.286)	1.063 (0.564 to 1.341)	1.042 (0.38 to 1.526)	1.059 (0.508 to 1.844)	0.962 (0.928 to 0.99)
J99_JHP0649	0.2 (0.01 to 0.424)	0.502 (0.196 to 2.015)	0.25 (0.0767 to 0.563)	0.216 (0.0726 to 0.407)	0.225 (0.103 to 0.361)	0.633 (0.115 to 2.224)	0.161 (0.0553 to 0.268)	0.303 (0.104 to 0.499)	0.139 (0.0346 to 0.255)	0.288 (0.0898 to 0.648)	0.256 (0.173 to 0.404)	0.222 (0.0944 to 0.415)	0.234 (0.156 to 0.336)	0.247 (0.114 to 0.422)	0.351 (0.177 to 0.785)	0.187 (0.0994 to 0.379)	1.072 (0.879 to 1.37)
26695_HP0710	1.224 (0.542 to 2.511)	1.467 (0.3 to 2.219)	0.776 (0.711 to 0.841)	0.682 (0.217 to 0.992)	0.965 (0.462 to 1.724)	1.566 (0.617 to 3.163)	0.211 (0.164 to 0.437)	0.195 (0.0572 to 0.43)	0.289 (0.233 to 0.347)	1.375 (0.565 to 1.753)	1.277 (0.504 to 1.883)	0.867 (0.475 to 3.219)	1.136 (0.527 to 1.673)	1.103 (0.379 to 1.812)	1.608 (0.474 to 2.406)	2.376 (1.863 to 2.831)	1.048 (1 to 1.104)
26695_HP0711	1.179 (0.706 to 2.046)	1.049 (0.41 to 1.669)	0.979 (0.519 to 1.947)	1.032 (0.606 to 2.108)	1.071 (0.725 to 1.57)	1.125 (0.513 to 1.974)	1.067 (0.588 to 1.547)	0.978 (0.333 to 1.503)	0.957 (0.637 to 1.189)	1.069 (0.627 to 1.776)	1.177 (0.796 to 1.518)	1.025 (0.39 to 1.563)	0.995 (0.767 to 1.198)	1.067 (0.674 to 1.552)	1.053 (0.563 to 1.843)	0.932 (0.227 to 1.935)	0.973 (0.865 to 1.079)
26695_HP0712	0.151 (0.0827 to 0.266)	0.157 (0.0936 to 0.291)	0.174 (0.0802 to 0.355)	0.13 (0.0621 to 0.208)	0.124 (0.0979 to 0.193)	0.138 (0.01 to 0.297)	1.037 (0.758 to 1.277)	1.091 (0.545 to 1.463)	0.988 (0.745 to 1.179)	0.155 (0.0463 to 0.279)	0.124 (0.0806 to 0.182)	0.139 (0.0561 to 0.222)	0.118 (0.075 to 0.168)	0.134 (0.0886 to 0.193)	0.148 (0.0501 to 0.314)	1.064 (0.112 to 2.169)	0.967 (0.876 to 1.058)
J99_JHP0651	0.259 (0.0984 to 0.589)	0.254 (0.152 to 0.444)	0.239 (0.0911 to 0.557)	0.235 (0.112 to 0.353)	0.208 (0.151 to 0.281)	0.209 (0.0851 to 0.329)	1.053 (0.583 to 1.854)	1.02 (0.68 to 1.628)	1.159 (0.725 to 1.781)	0.237 (0.0977 to 0.319)	0.219 (0.152 to 0.296)	0.234 (0.137 to 0.385)	0.23 (0.129 to 0.319)	0.262 (0.2 to 0.49)	0.234 (0.0964 to 0.52)	0.819 (0.586 to 1.19)	0.971 (0.913 to 1.046)
26695_HP0714	0.744 (0.31 to 1.35)	0.734 (0.358 to 1.071)	0.805 (0.298 to 1.59)	0.788 (0.495 to 1.101)	0.718 (0.522 to 1.072)	0.704 (0.0519 to 1.208)	1.115 (0.727 to 1.96)	0.984 (0.546 to 1.509)	1.055 (0.834 to 1.444)	0.802 (0.266 to 1.245)	0.772 (0.61 to 1.064)	0.732 (0.449 to 1.006)	0.727 (0.465 to 1.045)	0.734 (0.506 to 0.988)	0.826 (0.271 to 1.43)	0.901 (0.138 to 1.857)	0.968 (0.832 to 1.031)
26695_HP0715	1.349 (0.412 to 2.867)	1.417 (1.07 to 1.719)	0.954 (0.268 to 2.086)	1.184 (0.739 to 1.88)	1.105 (0.656 to 1.914)	1.222 (0.356 to 2.246)	1.151 (0.635 to 2.338)	1.091 (0.654 to 2.077)	1.19 (0.869 to 2.176)	1.17 (0.852 to 1.434)	1.184 (1.021 to 1.934)	1.168 (0.575 to 2.061)	1.148 (0.797 to 1.761)	1.051 (0.341 to 1.883)	1.229 (0.529 to 2.086)	1.14 (0.654 to 1.79)	0.983 (0.88 to 1.173)
26695_HP0716	0.694 (0.18 to 1.027)	0.891 (0.394 to 1.328)	0.657 (0.102 to 1.675)	0.855 (0.2 to 1.299)	0.67 (0.286 to 1.191)	0.957 (0.198 to 1.705)	0.992 (0.357 to 1.894)	1.062 (0.619 to 1.708)	0.994 (0.394 to 2.024)	0.905 (0.407 to 1.42)	0.814 (0.601 to 1.078)	0.856 (0.355 to 1.449)	0.747 (0.34 to 1.265)	0.756 (0.322 to 1.335)	1.023 (0.395 to 1.604)	1.368 (0.494 to 2.04)	1.008 (0.8 to 1.131)
26695_HP0717	0.984 (0.661 to 1.503)	0.951 (0.518 to 1.326)	1.001 (0.238 to 1.952)	1.002 (0.736 to 1.552)	0.941 (0.429 to 1.51)	0.909 (0.447 to 1.153)	0.979 (0.389 to 1.945)	0.932 (0.459 to 1.385)	0.989 (0.348 to 1.859)	0.999 (0.625 to 1.65)	0.979 (0.731 to 1.269)	0.931 (0.441 to 1.291)	0.956 (0.632 to 1.418)	0.978 (0.581 to 1.692)	1.008 (0.659 to 1.398)	1.178 (0.736 to 1.418)	0.969 (0.87 to 1.089)
26695_HP0718	1.003 (0.444 to 2.319)	0.982 (0.395 to 1.471)	0.759 (0.401 to 1.572)	0.78 (0.299 to 1.304)	0.926 (0.383 to 1.313)	1.072 (0.343 to 1.732)	0.858 (0.275 to 1.261)	1.054 (0.35 to 2.458)	1.23 (0.752 to 2.355)	0.881 (0.37 to 2.238)	1.2 (0.954 to 1.496)	0.652 (0.381 to 1.126)	0.975 (0.357 to 1.406)	1.031 (0.571 to 1.334)	0.936 (0.4 to 1.926)	1.116 (0.54 to 1.428)	1.033 (0.841 to 1.343)
26695_HP0719	0.562 (0.12 to 1.072)	0.7 (0.288 to 1.187)	0.409 (0.144 to 0.898)	0.549 (0.178 to 1.164)	0.551 (0.211 to 1.094)	0.776 (0.478 to 1.214)	0.564 (0.187 to 0.902)	0.809 (0.219 to 1.863)	0.593 (0.171 to 0.858)	0.617 (0.202 to 1.223)	0.763 (0.45 to 0.952)	0.474 (0.204 to 1.053)	0.614 (0.307 to 0.953)	0.573 (0.235 to 0.96)	0.822 (0.316 to 1.658)	1.419 (0.794 to 1.98)	0.979 (0.824 to 1.059)
26695_HP0720	0.873 (0.471 to 1.47)	1.084 (0.55 to 1.95)	0.91 (0.17 to 2.147)	0.992 (0.424 to 1.679)	0.81 (0.379 to 1.326)	1.327 (0.7 to 2.622)	0.92 (0.427 to 1.997)	1.15 (0.842 to 1.716)	0.803 (0.247 to 1.795)	1.148 (0.591 to 1.86)	0.835 (0.505 to 1.275)	0.865 (0.26 to 1.649)	0.787 (0.361 to 1.344)	0.788 (0.21 to 1.691)	1.177 (0.7 to 1.816)	1.058 (0.189 to 1.8)	1.029 (0.889 to 1.255)
26695_HP0721	0.248 (0.112 to 0.511)	0.269 (0.133 to 0.691)	0.176 (0.0348 to 0.297)	0.203 (0.0992 to 0.343)	0.212 (0.112 to 0.309)	0.22 (0.117 to 0.421)	0.197 (0.145 to 0.367)	0.202 (0.132 to 0.372)	0.285 (0.151 to 0.408)	0.213 (0.0943 to 0.479)	0.303 (0.246 to 0.372)	0.161 (0.0967 to 0.232)	0.212 (0.136 to 0.265)	0.333 (0.22 to 0.523)	0.224 (0.108 to 0.428)	1.154 (0.633 to 1.604)	1.01 (0.863 to 1.146)
26695_HP0723	0.428 (0.116 to 0.954)	0.458 (0.249 to 0.81)	0.33 (0.218 to 0.402)	0.368 (0.288 to 0.594)	0.361 (0.263 to 0.498)	0.472 (0.217 to 0.897)	1.03 (0.769 to 1.307)	1.026 (0.619 to 1.668)	0.985 (0.608 to 1.346)	0.375 (0.212 to 0.525)	0.394 (0.298 to 0.629)	0.297 (0.204 to 0.455)	0.401 (0.234 to 0.547)	0.444 (0.34 to 0.608)	0.394 (0.24 to 0.691)	0.975 (0.4 to 1.513)	0.98 (0.849 to 1.198)
26695_HP0724	0.888 (0.366 to 1.979)	0.79 (0.337 to 1.517)	0.658 (0.0602 to 1.946)	0.684 (0.167 to 1.492)	0.816 (0.351 to 1.382)	0.889 (0.389 to 1.552)	0.51 (0.105 to 0.807)	0.753 (0.345 to 1.269)	0.645 (0.159 to 1.008)	0.772 (0.366 to 1.057)	1.095 (0.625 to 1.589)	0.566 (0.226 to 1.008)	0.843 (0.391 to 1.406)	0.996 (0.517 to 2.062)	0.826 (0.478 to 1.135)	1.152 (0.468 to 2.114)	1.065 (1.009 to 1.159)
26695_HP0726	0.976 (0.437 to 1.913)	0.731 (0.365 to 1.266)	0.987 (0.547 to 1.803)	0.865 (0.502 to 1.47)	0.905 (0.613 to 1.268)	0.796 (0.243 to 1.264)	0.973 (0.672 to 1.23)	0.892 (0.561 to 1.323)	0.9 (0.568 to 1.163)	0.88 (0.426 to 1.334)	0.885 (0.602 to 1.216)	0.921 (0.424 to 1.426)	0.922 (0.67 to 1.166)	0.877 (0.586 to 1.404)	0.892 (0.571 to 1.446)	0.943 (0.453 to 1.735)	0.984 (0.837 to 1.161)
26695_HP0727	0.453 (0.242 to 0.677)	0.635 (0.24 to 1.387)	0.358 (0.0929 to 0.881)	0.458 (0.229 to 1.03)	0.392 (0.221 to 0.584)	0.701 (0.291 to 1.092)	0.382 (0.237 to 0.581)	0.64 (0.248 to 0.963)	0.392 (0.203 to 0.595)	0.605 (0.22 to 0.976)	0.515 (0.308 to 0.666)	0.376 (0.216 to 0.642)	0.985 (0.717 to 1.495)	0.856 (0.623 to 1.354)	1.136 (0.666 to 1.783)	1.225 (0.528 to 1.577)	1.008 (0.929 to 1.165)
26695_HP0728	1.002 (0.48 to 1.644)	0.888 (0.485 to 1.273)	1.086 (0.681 to 1.425)	1.022 (0.884 to 1.249)	0.836 (0.575 to 1.136)	0.799 (0.217 to 1.29)	1.005 (0.79 to 1.376)	0.87 (0.462 to 1.25)	0.896 (0.716 to 1.297)	0.84 (0.388 to 1.311)	0.865 (0.689 to 1.098)	0.903 (0.743 to 1.106)	0.87 (0.617 to 1.073)	0.785 (0.542 to 1.041)	1.021 (0.393 to 1.44)	1.305 (0.536 to 1.95)	0.996 (0.899 to 1.173)
26695_HP0729	1.041 (0.342 to 1.932)	1.005 (0.163 to 1.937)	0.875 (0.0959 to 2.466)	1.096 (0.458 to 2.032)	0.889 (0.366 to 1.49)	0.937 (0.129 to 1.807)	0.205 (0.134 to 0.393)	0.297 (0.18 to 0.608)	0.213 (0.0948 to 0.352)	0.269 (0.128 to 0.582)	0.202 (0.128 to 0.269)	0.217 (0.118 to 0.387)	1.032 (0.518 to 1.523)	0.809 (0.491 to 1.438)	1.244 (0.64 to 2.295)	1.278 (0.398 to 2.102)	0.985 (0.812 to 1.044)
26695_HP0730	0.38 (0.121 to 0.741)	0.383 (0.204 to 0.607)	0.332 (0.213 to 0.683)	0.352 (0.195 to 0.56)	0.297 (0.201 to 0.389)	0.479 (0.237 to 0.761)	0.343 (0.199 to 0.433)	0.36 (0.193 to 0.612)	0.277 (0.209 to 0.455)	0.416 (0.213 to 0.671)	0.276 (0.185 to 0.372)	0.3 (0.182 to 0.446)	0.358 (0.205 to 0.436)	0.326 (0.209 to 0.395)	0.431 (0.238 to 0.697)	3.495 (0.346 to 5.24)	1.039 (0.956 to 1.11)
26695_HP0731	1.068 (0.547 to 1.98)	1.057 (0.82 to 1.479)	1.107 (0.703 to 1.716)	0.971 (0.771 to 1.332)	0.979 (0.844 to 1.162)	0.985 (0.626 to 1.384)	1.173 (0.983 to 1.557)	1.028 (0.715 to 1.408)	1.151 (0.935 to 1.427)	0.926 (0.621 to 1.388)	1.155 (0.992 to 1.459)	0.916 (0.704 to 1.057)	1.073 (0.959 to 1.223)	1.089 (0.818 to 1.277)	1.144 (0.617 to 1.408)	0.977 (0.628 to 1.203)	1.015 (0.913 to 1.173)
26695_HP0732	0.613 (0.29 to 1.512)	1.037 (0.322 to 1.981)	0.308 (0.0603 to 1.107)	0.522 (0.112 to 1.67)	0.618 (0.186 to 1.509)	1.126 (0.366 to 2.276)	0.683 (0.178 to 1.432)	1.223 (0.242 to 1.892)	0.626 (0.147 to 1.376)	0.894 (0.171 to 1.776)	1.048 (0.68 to 1.492)	0.56 (0.237 to 1.264)	0.968 (0.241 to 1.644)	0.606 (0.197 to 1.175)	1.432 (0.21 to 2.471)	4.424 (1.63 to 7.684)	1.039 (0.864 to 1.29)
26695_HP0733	0.292 (0.0839 to 0.584)	0.486 (0.173 to 0.88)	0.295 (0.0945 to 0.502)	0.248 (0.112 to 0.504)	0.244 (0.117 to 0.384)	0.556 (0.188 to 1.034)	2.104 (1.37 to 3.371)	2.472 (1.332 to 3.177)	2.602 (1.472 to 4.743)	0.379 (0.137 to 0.863)	0.343 (0.202 to 0.494)	0.264 (0.102 to 0.492)	0.249 (0.142 to 0.396)	0.331 (0.163 to 0.562)	0.502 (0.192 to 1.046)	2.228 (0.733 to 5.546)	0.963 (0.871 to 1.013)
J99_JHP0670	1.063 (0.644 to 1.913)	0.889 (0.589 to 1.259)	0.919 (0.295 to 1.932)	0.877 (0.575 to 1.741)	0.722 (0.392 to 0.925)	0.773 (0.368 to 1.288)	0.957 (0.617 to 1.423)	0.883 (0.542 to 1.221)	0.86 (0.664 to 1.119)	0.852 (0.348 to 1.371)	0.885 (0.673 to 1.365)	1.03 (0.61 to 1.843)	1.009 (0.59 to 1.455)	0.839 (0.476 to 1.359)	1.078 (0.373 to 1.844)	1.317 (1.072 to 2.121)	0.993 (0.954 to 1.066)
26695_HP0734	1.129 (0.602 to 1.54)	0.826 (0.479 to 1.424)	1.066 (0.653 to 2.029)	1.006 (0.522 to 1.799)	0.923 (0.495 to 1.377)	0.79 (0.471 to 1.314)	0.818 (0.622 to 1.166)	0.725 (0.411 to 1.064)	0.932 (0.75 to 1.257)	0.83 (0.475 to 1.149)	0.935 (0.576 to 1.538)	0.927 (0.559 to 1.609)	0.998 (0.88 to 1.38)	0.896 (0.407 to 1.39)	0.857 (0.565 to 1.297)	1.256 (0.254 to 2.273)	1.023 (0.892 to 1.198)
26695_HP0735	1.012 (0.507 to 1.451)	0.92 (0.64 to 1.264)	0.987 (0.283 to 1.664)	0.933 (0.71 to 1.215)	0.94 (0.676 to 1.269)	0.97 (0.455 to 1.263)	0.648 (0.193 to 1.01)	0.825 (0.325 to 1.153)	0.587 (0.211 to 0.832)	0.93 (0.639 to 1.243)	0.962 (0.837 to 1.22)	0.886 (0.528 to 1.322)	1.009 (0.727 to 1.281)	0.975 (0.682 to 1.224)	1.078 (0.606 to 1.49)	0.938 (0.641 to 1.521)	1.011 (0.935 to 1.165)
26695_HP0736	1.007 (0.351 to 1.956)	1.103 (0.473 to 1.697)	1.023 (0.697 to 1.419)	1.028 (0.818 to 1.452)	0.931 (0.715 to 1.207)	1.007 (0.212 to 1.999)	1.221 (0.908 to 1.571)	0.985 (0.567 to 1.796)	1.018 (0.762 to 1.357)	0.92 (0.447 to 1.693)	1.018 (0.718 to 1.508)	0.968 (0.588 to 1.415)	0.998 (0.607 to 1.26)	0.991 (0.604 to 1.366)	1.115 (0.449 to 1.764)	1.317 (0.398 to 1.894)	0.995 (0.873 to 1.22)
26695_HP0737	0.618 (0.116 to 1.515)	0.825 (0.186 to 1.678)	0.44 (0.0894 to 1.163)	0.597 (0.117 to 1.503)	0.556 (0.169 to 1.048)	0.824 (0.292 to 1.988)	0.848 (0.271 to 1.261)	1.171 (0.804 to 1.989)	0.933 (0.302 to 1.552)	0.687 (0.194 to 1.629)	0.912 (0.503 to 1.13)	0.46 (0.16 to 1.602)	0.745 (0.295 to 1.277)	0.725 (0.278 to 1.388)	0.935 (0.488 to 1.795)	1.173 (0.447 to 1.986)	0.967 (0.864 to 1.158)
26695_HP0738	1.01 (0.573 to 1.385)	0.805 (0.401 to 1.27)	0.882 (0.163 to 2.052)	0.924 (0.504 to 1.841)	0.955 (0.66 to 1.442)	0.823 (0.402 to 1.171)	1.028 (0.566 to 1.611)	1.025 (0.756 to 1.754)	1.028 (0.621 to 1.577)	0.929 (0.516 to 1.477)	0.995 (0.687 to 1.242)	0.95 (0.489 to 1.574)	0.928 (0.508 to 1.55)	0.955 (0.498 to 1.52)	0.966 (0.593 to 1.484)	0.962 (0.54 to 2.281)	0.978 (0.855 to 1.15)
26695_HP0739	0.959 (0.413 to 1.827)	0.949 (0.588 to 1.46)	0.904 (0.28 to 1.458)	0.975 (0.728 to 1.488)	0.874 (0.603 to 1.105)	0.951 (0.375 to 1.553)	1.203 (0.978 to 1.414)	1.134 (0.717 to 1.489)	1.173 (0.835 to 1.467)	0.933 (0.628 to 1.28)	0.949 (0.803 to 1.206)	0.929 (0.731 to 1.29)	0.942 (0.673 to 1.134)	0.942 (0.615 to 1.312)	0.998 (0.517 to 1.437)	1.12 (0.504 to 1.623)	1.032 (0.981 to 1.124)
26695_HP0740	1.155 (0.421 to 2.142)	1.004 (0.278 to 1.442)	1.014 (0.638 to 1.605)	0.978 (0.777 to 1.244)	1.079 (0.808 to 1.431)	0.997 (0.133 to 1.739)	1.131 (0.743 to 1.686)	0.995 (0.629 to 1.551)	1.211 (0.925 to 1.749)	0.941 (0.404 to 1.57)	1.121 (0.894 to 1.587)	0.945 (0.674 to 1.349)	1.043 (0.668 to 1.384)	1.117 (0.756 to 1.536)	1.022 (0.323 to 1.597)	1.18 (0.326 to 2.147)	0.951 (0.872 to 1.048)
26695_HP0741	1.006 (0.408 to 1.754)	0.842 (0.132 to 1.831)	1.029 (0.649 to 1.921)	0.921 (0.714 to 1.411)	0.95 (0.634 to 1.394)	0.929 (0.127 to 1.75)	0.958 (0.703 to 1.558)	0.963 (0.517 to 1.653)	0.962 (0.619 to 1.654)	0.871 (0.182 to 1.577)	0.863 (0.607 to 1.257)	0.864 (0.476 to 1.485)	0.943 (0.658 to 1.447)	0.875 (0.525 to 1.321)	0.944 (0.524 to 1.712)	0.985 (0.308 to 1.747)	0.967 (0.854 to 1.074)
26695_HP0742	1.026 (0.534 to 1.587)	0.845 (0.33 to 1.683)	0.725 (0.163 to 1.623)	0.946 (0.414 to 1.541)	1.006 (0.644 to 1.63)	0.853 (0.136 to 1.638)	0.979 (0.641 to 1.339)	1.072 (0.15 to 2.154)	0.966 (0.574 to 1.705)	0.838 (0.0993 to 1.746)	0.873 (0.422 to 1.148)	0.982 (0.621 to 1.54)	0.949 (0.477 to 1.396)	0.88 (0.583 to 1.124)	0.896 (0.238 to 1.469)	1.011 (0.0863 to 1.729)	0.994 (0.913 to 1.098)
26695_HP0743	0.806 (0.498 to 1.475)	0.907 (0.334 to 1.391)	0.897 (0.26 to 1.856)	0.916 (0.663 to 1.205)	0.888 (0.538 to 1.212)	1.004 (0.38 to 1.745)	1.092 (0.851 to 1.551)	0.983 (0.546 to 1.524)	0.969 (0.735 to 1.171)	0.967 (0.529 to 1.608)	0.858 (0.717 to 0.943)	0.772 (0.385 to 1.037)	0.782 (0.541 to 1.108)	0.882 (0.648 to 1.219)	0.941 (0.486 to 1.229)	0.956 (0.458 to 1.923)	0.971 (0.915 to 1.021)
J99_JHP0681	1.089 (0.53 to 1.659)	0.889 (0.585 to 1.39)	0.821 (0.249 to 1.868)	0.936 (0.506 to 1.644)	1.051 (0.705 to 1.778)	0.85 (0.156 to 1.833)	1.059 (0.724 to 1.996)	0.947 (0.314 to 1.463)	1.32 (0.957 to 2.117)	0.892 (0.441 to 1.311)	1.008 (0.811 to 1.265)	1.051 (0.512 to 1.85)	1.02 (0.813 to 1.171)	1.071 (0.647 to 1.638)	0.909 (0.435 to 1.487)	0.939 (0.258 to 1.809)	1 (0.888 to 1.162)
26695_HP0745	1.039 (0.45 to 1.708)	0.923 (0.554 to 1.256)	1.028 (0.647 to 1.654)	1.004 (0.619 to 1.426)	1.014 (0.648 to 1.339)	0.901 (0.46 to 1.741)	0.959 (0.564 to 1.363)	1.008 (0.492 to 1.573)	1.034 (0.473 to 1.419)	0.939 (0.563 to 1.372)	0.975 (0.713 to 1.271)	0.955 (0.481 to 1.637)	1.016 (0.652 to 1.426)	0.975 (0.651 to 1.342)	0.957 (0.295 to 1.525)	1.082 (0.799 to 1.68)	0.996 (0.86 to 1.073)
26695_HP0746	1.185 (0.458 to 2.937)	1.127 (0.634 to 1.743)	1.137 (0.527 to 2.409)	1.029 (0.666 to 1.63)	1.151 (0.812 to 1.569)	1.025 (0.538 to 1.671)	1.226 (0.878 to 2.104)	1.122 (0.561 to 2)	1.113 (0.657 to 1.804)	0.998 (0.569 to 1.535)	1.086 (0.834 to 1.526)	1.039 (0.7 to 1.719)	1.106 (0.835 to 1.446)	1.078 (0.816 to 1.695)	1.089 (0.661 to 1.79)	1.024 (0.811 to 1.575)	0.976 (0.887 to 1.135)
26695_HP0747	1.203 (0.396 to 3.221)	0.958 (0.438 to 1.61)	0.444 (0.148 to 1.26)	0.796 (0.398 to 1.171)	0.999 (0.449 to 1.821)	0.923 (0.195 to 1.694)	0.99 (0.439 to 1.541)	1.022 (0.326 to 1.613)	0.998 (0.465 to 1.54)	0.839 (0.413 to 1.811)	1.074 (0.787 to 1.546)	0.798 (0.459 to 1.308)	1 (0.557 to 1.335)	1.016 (0.574 to 1.672)	0.857 (0.373 to 1.172)	1.205 (0.281 to 2.087)	1.112 (0.908 to 1.443)
26695_HP0748	1.096 (0.607 to 1.626)	1.051 (0.869 to 1.514)	1.071 (0.361 to 1.835)	1.096 (0.796 to 1.413)	0.97 (0.628 to 1.665)	0.995 (0.611 to 1.801)	1.06 (0.74 to 1.75)	1.048 (0.523 to 1.686)	1.052 (0.754 to 1.388)	0.948 (0.583 to 1.707)	1.037 (0.716 to 1.259)	1.042 (0.703 to 1.444)	0.975 (0.693 to 1.256)	1.001 (0.705 to 1.179)	1.029 (0.673 to 1.353)	1.211 (0.855 to 1.703)	0.97 (0.867 to 1.114)
26695_HP0749	1.175 (0.404 to 2.574)	0.901 (0.465 to 1.87)	0.62 (0.107 to 1.39)	0.856 (0.299 to 1.473)	0.951 (0.596 to 1.349)	0.969 (0.471 to 1.502)	0.854 (0.25 to 1.442)	0.825 (0.28 to 1.786)	1.104 (0.428 to 1.844)	1.013 (0.529 to 1.808)	1.372 (1.151 to 1.724)	0.837 (0.462 to 1.369)	1.06 (0.598 to 1.528)	1.374 (0.945 to 1.804)	0.885 (0.351 to 1.542)	1.324 (0.621 to 2.929)	1.029 (0.944 to 1.167)
26695_HP0750	0.886 (0.253 to 1.709)	0.93 (0.462 to 1.518)	0.826 (0.404 to 1.501)	0.87 (0.472 to 1.471)	0.892 (0.612 to 1.387)	0.929 (0.436 to 1.622)	0.875 (0.489 to 1.389)	0.948 (0.477 to 1.374)	0.721 (0.325 to 1.464)	0.825 (0.371 to 1.609)	0.914 (0.544 to 1.562)	0.883 (0.386 to 1.74)	0.867 (0.58 to 1.198)	0.886 (0.436 to 1.674)	0.933 (0.522 to 1.731)	1.135 (0.782 to 1.628)	1.002 (0.853 to 1.143)
26695_HP0751	1.426 (0.713 to 1.908)	1.24 (0.643 to 2.268)	1.588 (0.686 to 3.258)	1.193 (0.447 to 3.06)	1.232 (0.908 to 2.739)	1.156 (0.128 to 2.686)	0.511 (0.349 to 0.987)	0.62 (0.406 to 0.903)	0.597 (0.477 to 0.688)	1.028 (0.382 to 2.188)	1.148 (0.708 to 2.038)	1.022 (0.479 to 1.631)	1.266 (0.831 to 2.18)	1.124 (0.773 to 2.323)	1.188 (0.514 to 2.524)	1.078 (0.0298 to 1.902)	1.034 (0.886 to 1.248)
26695_HP0752	0.932 (0.369 to 1.529)	1.054 (0.717 to 1.374)	0.94 (0.314 to 1.449)	1.049 (0.484 to 1.537)	0.961 (0.388 to 1.537)	1.033 (0.487 to 1.756)	1.297 (0.959 to 2.175)	1.108 (0.562 to 1.556)	1.225 (0.854 to 1.517)	0.895 (0.595 to 1.406)	1.085 (0.848 to 1.383)	0.788 (0.353 to 1.216)	0.907 (0.528 to 1.304)	1.073 (0.527 to 1.697)	0.925 (0.477 to 1.392)	1.17 (0.685 to 1.593)	1.051 (0.959 to 1.303)
26695_HP0753	0.9 (0.353 to 1.702)	0.978 (0.593 to 1.332)	0.748 (0.193 to 1.422)	0.933 (0.587 to 1.209)	0.883 (0.427 to 1.186)	1.023 (0.445 to 1.825)	0.755 (0.319 to 0.958)	0.933 (0.307 to 1.649)	0.644 (0.178 to 1.069)	0.902 (0.51 to 1.444)	0.928 (0.758 to 1.167)	0.937 (0.624 to 1.335)	0.85 (0.564 to 1.009)	0.887 (0.615 to 1.276)	0.932 (0.381 to 1.509)	1.031 (0.675 to 1.35)	1.041 (0.964 to 1.16)
26695_HP0754	0.938 (0.284 to 1.908)	0.91 (0.484 to 1.722)	0.353 (0.0363 to 1.066)	0.736 (0.149 to 1.515)	0.776 (0.283 to 1.484)	0.976 (0.511 to 1.348)	0.548 (0.13 to 0.863)	0.819 (0.239 to 1.562)	0.44 (0.135 to 0.623)	0.836 (0.233 to 1.551)	0.888 (0.549 to 1.29)	0.91 (0.428 to 1.574)	0.867 (0.417 to 1.138)	0.763 (0.285 to 1.488)	1.003 (0.354 to 1.581)	0.686 (0.486 to 1.025)	1.011 (0.92 to 1.159)
26695_HP0755	1.174 (0.563 to 1.759)	1.036 (0.484 to 1.481)	1.122 (0.269 to 2.605)	1.2 (0.588 to 1.808)	1.114 (0.752 to 2.114)	1.003 (0.19 to 1.933)	1.196 (0.727 to 2.032)	1.189 (0.213 to 2.537)	1.203 (0.844 to 2.101)	0.952 (0.117 to 1.787)	0.988 (0.842 to 1.13)	1.049 (0.501 to 1.852)	1.014 (0.502 to 1.612)	0.979 (0.705 to 1.272)	1.071 (0.206 to 1.916)	1.313 (0.0989 to 1.875)	1.031 (0.905 to 1.229)
26695_HP0756	1.222 (0.613 to 1.703)	1.296 (0.84 to 2.23)	0.484 (0.0826 to 1.573)	0.825 (0.282 to 1.681)	1.207 (0.607 to 1.87)	1.019 (0.431 to 2.142)	0.916 (0.168 to 1.289)	1.235 (0.402 to 2.306)	1.433 (1.086 to 2.019)	0.868 (0.338 to 1.878)	1.097 (0.862 to 1.54)	1.027 (0.551 to 1.556)	1.177 (0.688 to 1.645)	0.895 (0.426 to 1.395)	1.189 (0.436 to 1.863)	0.842 (0.474 to 1.902)	1.135 (0.945 to 1.38)
26695_HP0757	0.888 (0.338 to 1.576)	0.882 (0.479 to 1.509)	0.802 (0.501 to 1.32)	0.881 (0.512 to 1.208)	0.879 (0.536 to 1.208)	0.872 (0.336 to 1.531)	0.952 (0.563 to 1.481)	0.97 (0.531 to 1.544)	0.93 (0.47 to 1.431)	0.927 (0.485 to 1.334)	0.833 (0.572 to 1.165)	0.906 (0.409 to 1.32)	0.879 (0.616 to 1.14)	0.837 (0.52 to 1.158)	0.946 (0.247 to 1.551)	1.124 (0.617 to 1.557)	1 (0.885 to 1.074)
26695_HP0758	0.597 (0.263 to 1.278)	0.71 (0.361 to 1.097)	0.487 (0.181 to 1.182)	0.683 (0.305 to 0.952)	0.585 (0.288 to 0.897)	0.775 (0.501 to 1.21)	1.077 (0.829 to 1.614)	1.023 (0.696 to 1.481)	1.021 (0.734 to 1.63)	0.751 (0.317 to 1.096)	0.562 (0.417 to 0.721)	0.543 (0.212 to 0.916)	0.629 (0.391 to 0.857)	0.576 (0.346 to 0.816)	0.747 (0.382 to 1.011)	0.969 (0.522 to 1.409)	0.998 (0.86 to 1.081)
26695_HP0759	0.804 (0.393 to 1.326)	0.883 (0.508 to 1.44)	0.76 (0.196 to 1.623)	0.944 (0.539 to 1.317)	0.925 (0.575 to 1.168)	0.955 (0.214 to 1.832)	0.882 (0.341 to 1.235)	0.939 (0.298 to 1.835)	0.939 (0.567 to 1.274)	0.961 (0.232 to 1.721)	1.12 (0.91 to 1.389)	0.825 (0.476 to 1.14)	0.86 (0.489 to 1.309)	0.979 (0.691 to 1.352)	0.97 (0.241 to 1.678)	1.058 (0.0719 to 1.775)	1.02 (0.792 to 1.199)
26695_HP0760	1.102 (0.622 to 1.58)	0.984 (0.559 to 2)	0.821 (0.507 to 1.075)	0.895 (0.733 to 1.245)	1.044 (0.809 to 1.323)	0.975 (0.617 to 1.698)	0.928 (0.663 to 1.183)	0.906 (0.557 to 1.391)	1.125 (0.769 to 1.468)	0.869 (0.556 to 1.425)	0.972 (0.737 to 1.183)	0.928 (0.753 to 1.443)	1.071 (0.759 to 1.326)	0.922 (0.733 to 1.145)	0.885 (0.606 to 1.291)	1.22 (0.823 to 1.604)	0.999 (0.837 to 1.081)
26695_HP0761	0.828 (0.402 to 1.412)	0.871 (0.636 to 1.089)	1.205 (0.667 to 2.242)	1.141 (0.769 to 1.781)	0.867 (0.442 to 1.155)	0.929 (0.463 to 1.519)	0.837 (0.38 to 1.215)	0.725 (0.351 to 1.406)	0.884 (0.403 to 1.222)	0.957 (0.506 to 1.782)	1.017 (0.799 to 1.135)	0.944 (0.547 to 1.299)	0.866 (0.65 to 1.056)	1.046 (0.481 to 1.436)	0.925 (0.282 to 1.632)	1.132 (0.34 to 2.254)	1.005 (0.914 to 1.084)
26695_HP0762	1.311 (0.612 to 2.747)	1.158 (0.731 to 2.239)	1.619 (0.927 to 3.45)	1.357 (0.903 to 2.241)	1.139 (0.763 to 1.791)	1.01 (0.543 to 1.857)	0.914 (0.531 to 1.354)	1.073 (0.546 to 1.684)	0.777 (0.29 to 1.23)	1.134 (0.508 to 1.824)	1.069 (0.738 to 1.373)	1.213 (0.809 to 2.035)	1.2 (0.908 to 1.833)	1.221 (0.895 to 1.976)	1.086 (0.695 to 1.818)	0.942 (0.539 to 1.379)	0.993 (0.876 to 1.193)
26695_HP0763	0.562 (0.226 to 1.013)	0.739 (0.486 to 1.141)	0.407 (0.111 to 0.933)	0.656 (0.254 to 0.94)	0.706 (0.22 to 1.318)	0.883 (0.241 to 1.538)	0.72 (0.216 to 1.092)	0.819 (0.316 to 1.506)	0.671 (0.188 to 1.395)	0.739 (0.391 to 1.54)	0.765 (0.547 to 0.932)	0.679 (0.357 to 1.115)	0.669 (0.264 to 1.232)	0.696 (0.25 to 1.127)	0.825 (0.34 to 1.29)	1.052 (0.261 to 1.543)	1.045 (0.916 to 1.186)
26695_HP0764	0.25 (0.13 to 0.398)	0.272 (0.138 to 0.693)	0.228 (0.0752 to 0.373)	0.232 (0.106 to 0.473)	0.229 (0.132 to 0.39)	0.278 (0.136 to 0.522)	0.213 (0.112 to 0.374)	0.272 (0.202 to 0.493)	0.268 (0.101 to 0.425)	0.298 (0.134 to 0.517)	0.218 (0.169 to 0.31)	0.219 (0.162 to 0.383)	0.242 (0.162 to 0.363)	0.24 (0.178 to 0.349)	0.318 (0.0794 to 0.974)	3.709 (2.208 to 5.847)	1.063 (0.983 to 1.219)
26695_HP0765	0.0869 (0.01 to 0.176)	0.0667 (0.0308 to 0.16)	0.0875 (0.01 to 0.268)	0.0585 (0.018 to 0.124)	0.0727 (0.027 to 0.134)	0.065 (0.0229 to 0.143)	0.0808 (0.047 to 0.134)	0.119 (0.0774 to 0.216)	0.173 (0.0605 to 0.444)	0.0597 (0.0271 to 0.131)	0.0652 (0.0299 to 0.111)	0.0662 (0.0317 to 0.211)	0.0635 (0.0408 to 0.0887)	0.0631 (0.0346 to 0.106)	0.0659 (0.023 to 0.119)	6.417 (3.043 to 8.26)	1.107 (1.004 to 1.291)
26695_HP0766	0.0728 (0.01 to 0.171)	0.0922 (0.0369 to 0.245)	0.103 (0.0583 to 0.168)	0.072 (0.0279 to 0.159)	0.0847 (0.0348 to 0.168)	0.137 (0.0738 to 0.203)	0.257 (0.104 to 0.523)	0.741 (0.113 to 1.419)	0.232 (0.125 to 0.392)	0.0811 (0.0318 to 0.158)	0.0788 (0.0346 to 0.164)	0.0634 (0.028 to 0.114)	0.067 (0.0356 to 0.131)	0.087 (0.0485 to 0.149)	0.0679 (0.0329 to 0.15)	6.265 (1.77 to 9.655)	1.114 (0.983 to 1.196)
26695_HP0767	1.081 (0.311 to 3.428)	1.241 (0.745 to 2.469)	0.466 (0.0729 to 2.402)	0.518 (0.0819 to 2.063)	0.894 (0.142 to 2.916)	1.208 (0.62 to 1.914)	0.78 (0.0754 to 2.278)	1.279 (0.385 to 2.113)	1.086 (0.164 to 2.146)	1.247 (0.336 to 2.924)	1.201 (0.921 to 1.719)	0.829 (0.198 to 2.405)	1.263 (0.752 to 1.919)	0.961 (0.228 to 1.87)	1.05 (0.307 to 1.808)	5.044 (1.539 to 8.533)	1.108 (0.879 to 1.312)
26695_HP0768	1.014 (0.498 to 1.655)	1.019 (0.331 to 1.565)	1.093 (0.31 to 1.675)	1.04 (0.62 to 1.398)	1.01 (0.755 to 1.252)	0.93 (0.454 to 1.581)	0.854 (0.266 to 1.397)	0.98 (0.444 to 1.478)	0.823 (0.371 to 1.355)	1.057 (0.306 to 1.721)	0.983 (0.878 to 1.147)	1.085 (0.667 to 1.307)	0.973 (0.551 to 1.211)	0.98 (0.526 to 1.502)	1.05 (0.256 to 1.763)	1.061 (0.373 to 1.462)	0.979 (0.865 to 1.087)
26695_HP0769	1.073 (0.58 to 1.961)	0.947 (0.526 to 1.221)	0.806 (0.369 to 1.451)	0.951 (0.62 to 1.55)	0.98 (0.625 to 1.444)	0.911 (0.348 to 1.341)	1.187 (0.701 to 2.066)	1.232 (0.481 to 2.195)	1.183 (0.861 to 1.661)	1.024 (0.366 to 1.864)	1.02 (0.693 to 1.352)	1.01 (0.658 to 1.519)	0.979 (0.528 to 1.603)	0.982 (0.572 to 1.712)	1.035 (0.204 to 1.788)	0.951 (0.582 to 1.404)	1.026 (0.892 to 1.235)
26695_HP0770	0.994 (0.334 to 1.921)	0.928 (0.675 to 1.212)	1.024 (0.392 to 2.281)	1.056 (0.698 to 2.026)	0.905 (0.663 to 1.311)	0.943 (0.142 to 1.942)	1.048 (0.516 to 1.721)	1.064 (0.496 to 1.728)	0.925 (0.512 to 1.504)	0.976 (0.469 to 1.438)	1.002 (0.739 to 1.265)	1.052 (0.657 to 1.979)	0.918 (0.663 to 1.28)	0.999 (0.656 to 1.765)	1.019 (0.411 to 1.429)	1.226 (0.167 to 2.267)	0.966 (0.853 to 1.033)
26695_HP0771	1.011 (0.325 to 2.339)	0.921 (0.352 to 1.41)	0.529 (0.11 to 1.352)	0.802 (0.238 to 1.178)	0.904 (0.378 to 1.461)	0.981 (0.421 to 1.955)	0.759 (0.219 to 1.157)	0.983 (0.216 to 1.915)	0.982 (0.404 to 1.463)	0.948 (0.659 to 1.256)	1.193 (0.718 to 1.631)	0.799 (0.412 to 1.284)	0.923 (0.292 to 1.538)	1.004 (0.332 to 1.592)	0.842 (0.332 to 1.553)	1.091 (0.486 to 1.764)	1.048 (0.864 to 1.345)
26695_HP0773	1.438 (0.571 to 3.333)	1.209 (0.806 to 1.874)	1.597 (0.87 to 2.967)	1.4 (1.025 to 2.15)	1.34 (0.991 to 1.878)	1.394 (0.719 to 2.611)	1.119 (0.703 to 1.602)	1.219 (0.672 to 1.584)	1.132 (0.803 to 1.545)	1.056 (0.395 to 1.731)	1.283 (1.079 to 1.683)	1.091 (0.802 to 1.53)	1.257 (0.781 to 1.842)	1.188 (0.713 to 1.675)	1.095 (0.335 to 1.735)	1.355 (0.813 to 1.823)	1.04 (0.933 to 1.325)
26695_HP0774	1.111 (0.464 to 2.487)	1.029 (0.634 to 1.635)	0.798 (0.146 to 2.196)	1.138 (0.573 to 2.204)	1.001 (0.64 to 1.738)	1.012 (0.122 to 1.924)	1.097 (0.732 to 1.908)	1.102 (0.616 to 1.962)	1.11 (0.677 to 1.67)	0.996 (0.522 to 1.583)	1.087 (0.918 to 1.209)	1.032 (0.687 to 1.545)	1.016 (0.616 to 1.642)	1.061 (0.658 to 2.154)	1.016 (0.43 to 2.031)	1.133 (0.383 to 2.117)	0.998 (0.879 to 1.165)
26695_HP0775	1.095 (0.583 to 1.864)	0.932 (0.32 to 1.482)	1.074 (0.418 to 2.484)	1.051 (0.627 to 1.552)	1.085 (0.709 to 1.479)	0.953 (0.362 to 1.497)	1.056 (0.739 to 1.288)	1.04 (0.14 to 2.049)	1.089 (0.727 to 1.568)	0.872 (0.3 to 1.571)	0.973 (0.701 to 1.316)	1.07 (0.46 to 2.06)	1.007 (0.631 to 1.404)	0.986 (0.532 to 1.71)	0.935 (0.26 to 1.684)	0.93 (0.449 to 1.548)	0.993 (0.891 to 1.076)
26695_HP0776	1.016 (0.542 to 1.761)	1.028 (0.47 to 1.689)	1.118 (0.313 to 1.716)	1.105 (0.467 to 1.453)	0.978 (0.606 to 1.459)	0.853 (0.389 to 1.412)	1.202 (0.89 to 1.888)	1.131 (0.664 to 2.052)	1.34 (0.942 to 2.013)	1.012 (0.334 to 1.587)	0.98 (0.805 to 1.185)	0.962 (0.677 to 1.222)	0.919 (0.47 to 1.345)	0.935 (0.707 to 1.094)	1.012 (0.379 to 1.528)	1.122 (0.546 to 1.577)	1.009 (0.85 to 1.133)
26695_HP0777	1.3 (0.332 to 3.134)	1.171 (0.814 to 1.988)	1.114 (0.436 to 2.02)	1.176 (0.649 to 2.184)	1.175 (0.872 to 1.787)	1.131 (0.515 to 2.169)	0.965 (0.437 to 1.188)	1.048 (0.472 to 2.013)	1.05 (0.687 to 1.377)	0.921 (0.313 to 1.53)	0.941 (0.731 to 1.181)	1.072 (0.745 to 1.693)	1.128 (0.309 to 2.672)	0.894 (0.393 to 1.697)	1.013 (0.479 to 2.538)	1.206 (0.286 to 1.844)	1.021 (0.817 to 1.226)
26695_HP0778	0.583 (0.162 to 1.264)	0.84 (0.363 to 1.385)	0.455 (0.0386 to 0.991)	0.586 (0.119 to 1.303)	0.579 (0.185 to 0.974)	0.931 (0.085 to 1.517)	0.508 (0.163 to 0.846)	0.721 (0.394 to 1.021)	0.432 (0.132 to 0.681)	0.766 (0.406 to 1.192)	0.668 (0.288 to 0.858)	0.527 (0.257 to 0.868)	0.622 (0.267 to 1.041)	0.53 (0.321 to 0.856)	0.925 (0.463 to 1.344)	0.885 (0.0766 to 1.668)	0.995 (0.962 to 1.117)
26695_HP0779	1.221 (0.545 to 1.932)	0.995 (0.223 to 1.624)	1.252 (0.376 to 2.544)	1.22 (0.633 to 1.977)	1.099 (0.746 to 1.767)	0.986 (0.405 to 1.63)	1.049 (0.673 to 1.734)	1.078 (0.394 to 1.863)	1.191 (0.819 to 1.988)	1.002 (0.463 to 1.496)	1.007 (0.75 to 1.23)	1.106 (0.673 to 1.449)	1.035 (0.581 to 1.634)	1.041 (0.462 to 1.769)	1.014 (0.391 to 1.955)	1.159 (0.603 to 1.625)	0.992 (0.894 to 1.068)
26695_HP0780	1.167 (0.594 to 2.015)	1.076 (0.466 to 1.741)	0.971 (0.218 to 1.63)	1.113 (0.475 to 1.42)	1.192 (0.608 to 1.496)	1.151 (0.603 to 2.037)	0.861 (0.381 to 1.423)	1.126 (0.658 to 1.658)	1.052 (0.589 to 1.468)	1.105 (0.274 to 1.592)	1.074 (0.838 to 1.252)	0.826 (0.416 to 1.495)	1.154 (0.619 to 1.517)	1.015 (0.787 to 1.451)	1.051 (0.252 to 1.568)	1.04 (0.637 to 1.591)	1.022 (0.92 to 1.147)
26695_HP0781	0.997 (0.434 to 1.845)	0.897 (0.457 to 1.303)	0.918 (0.385 to 1.752)	0.964 (0.561 to 1.539)	0.934 (0.616 to 1.34)	0.893 (0.434 to 1.468)	1.016 (0.758 to 1.609)	0.961 (0.521 to 1.559)	0.985 (0.678 to 1.256)	0.876 (0.354 to 1.222)	0.889 (0.71 to 1.247)	1.001 (0.681 to 1.598)	0.894 (0.573 to 1.323)	0.86 (0.639 to 1.179)	0.983 (0.307 to 1.689)	0.97 (0.43 to 1.173)	1.019 (0.759 to 1.373)
26695_HP0783	0.979 (0.443 to 1.813)	0.818 (0.205 to 1.515)	0.861 (0.189 to 2.398)	0.962 (0.346 to 1.368)	0.97 (0.562 to 1.462)	0.846 (0.276 to 1.408)	0.851 (0.389 to 1.178)	0.975 (0.303 to 1.646)	0.964 (0.549 to 1.477)	0.922 (0.345 to 1.368)	0.983 (0.695 to 1.1)	0.878 (0.289 to 1.277)	0.968 (0.574 to 1.466)	0.923 (0.46 to 1.632)	0.905 (0.407 to 1.684)	1.028 (0.497 to 1.571)	1.006 (0.817 to 1.295)
26695_HP0784	0.927 (0.438 to 1.548)	0.818 (0.318 to 1.281)	1.028 (0.68 to 1.508)	1.088 (0.524 to 1.593)	1.042 (0.792 to 1.352)	1.031 (0.373 to 2.084)	0.94 (0.747 to 1.22)	1.027 (0.475 to 1.591)	0.922 (0.527 to 1.109)	0.943 (0.293 to 1.696)	0.951 (0.732 to 1.101)	1.067 (0.645 to 1.527)	0.869 (0.428 to 1.152)	0.944 (0.668 to 1.278)	0.937 (0.255 to 1.877)	0.992 (0.622 to 1.355)	0.969 (0.886 to 1.034)
26695_HP0785	0.523 (0.252 to 0.982)	0.631 (0.382 to 1.078)	0.231 (0.0379 to 0.677)	0.489 (0.173 to 0.819)	0.539 (0.281 to 0.842)	0.722 (0.317 to 1.041)	0.797 (0.247 to 1.231)	0.851 (0.451 to 1.173)	0.771 (0.34 to 1.089)	0.692 (0.331 to 1.266)	0.639 (0.485 to 0.934)	0.548 (0.328 to 0.854)	0.586 (0.215 to 0.906)	0.519 (0.237 to 0.84)	0.741 (0.286 to 1.25)	0.657 (0.431 to 1.342)	1.012 (0.881 to 1.181)
26695_HP0786	1.037 (0.385 to 1.913)	1.121 (0.658 to 1.564)	1.098 (0.441 to 2.411)	1.125 (0.648 to 1.823)	0.978 (0.699 to 1.471)	0.955 (0.137 to 1.614)	1.102 (0.684 to 2.441)	1.172 (0.643 to 2.104)	1.075 (0.671 to 1.678)	1.089 (0.606 to 1.79)	0.947 (0.767 to 1.412)	1.083 (0.631 to 1.714)	0.92 (0.648 to 1.452)	0.936 (0.542 to 1.542)	1.125 (0.562 to 1.492)	0.833 (0.252 to 1.274)	0.986 (0.83 to 1.118)
26695_HP0787	0.798 (0.275 to 1.554)	0.931 (0.432 to 1.886)	0.914 (0.234 to 1.915)	1.046 (0.539 to 1.633)	0.869 (0.512 to 1.32)	0.855 (0.328 to 1.5)	1.055 (0.475 to 1.434)	1.031 (0.157 to 2.111)	1.115 (0.696 to 1.404)	1.001 (0.261 to 1.525)	1.017 (0.663 to 1.431)	1.084 (0.362 to 1.766)	1.029 (0.558 to 1.382)	1.037 (0.529 to 1.534)	1.028 (0.357 to 2.643)	0.972 (0.426 to 1.585)	1.064 (0.905 to 1.395)
26695_HP0788	1.044 (0.534 to 1.694)	0.934 (0.601 to 1.555)	0.999 (0.578 to 1.317)	1.04 (0.681 to 1.623)	1.03 (0.722 to 1.317)	0.923 (0.491 to 1.59)	0.877 (0.583 to 1.092)	0.874 (0.549 to 1.283)	0.835 (0.616 to 1.009)	0.756 (0.308 to 1.149)	0.829 (0.666 to 0.988)	0.93 (0.479 to 1.56)	0.875 (0.464 to 1.077)	0.778 (0.498 to 0.99)	0.862 (0.414 to 1.942)	1.026 (0.78 to 1.419)	1.025 (0.885 to 1.137)
26695_HP0790	0.255 (0.0621 to 0.639)	0.28 (0.155 to 0.434)	0.214 (0.0629 to 0.403)	0.29 (0.124 to 0.431)	0.262 (0.163 to 0.439)	0.303 (0.125 to 0.625)	0.277 (0.165 to 0.489)	0.288 (0.0871 to 0.514)	0.317 (0.196 to 0.517)	0.329 (0.0779 to 0.567)	0.283 (0.207 to 0.392)	0.266 (0.137 to 0.41)	0.299 (0.211 to 0.585)	0.277 (0.129 to 0.463)	0.303 (0.182 to 0.587)	4.851 (0.94 to 10.65)	1.012 (0.732 to 1.192)
26695_HP0791	0.524 (0.184 to 1.415)	0.852 (0.314 to 1.537)	0.594 (0.106 to 1.577)	0.673 (0.177 to 1.51)	0.658 (0.273 to 1.113)	0.944 (0.45 to 1.648)	1.071 (0.679 to 2.277)	1.036 (0.617 to 1.489)	1.022 (0.795 to 1.537)	0.92 (0.406 to 1.447)	0.775 (0.447 to 1.114)	0.65 (0.208 to 1.241)	0.647 (0.311 to 1.017)	0.708 (0.3 to 1.33)	0.906 (0.471 to 1.391)	0.95 (0.234 to 1.815)	0.987 (0.905 to 1.1)
26695_HP0792	1.06 (0.553 to 1.716)	0.899 (0.677 to 1.201)	0.787 (0.315 to 1.183)	0.898 (0.6 to 1.174)	0.923 (0.664 to 1.118)	0.854 (0.294 to 1.307)	1.2 (0.828 to 1.401)	1.077 (0.722 to 1.463)	1.096 (0.865 to 1.286)	0.922 (0.618 to 1.168)	0.951 (0.838 to 1.063)	1.018 (0.693 to 1.243)	0.909 (0.632 to 1.096)	0.937 (0.684 to 1.099)	0.95 (0.358 to 1.426)	0.967 (0.517 to 1.716)	0.97 (0.896 to 1.065)
26695_HP0793	1.182 (0.755 to 2.225)	1.147 (0.9 to 1.508)	1.274 (0.564 to 2.374)	1.163 (0.941 to 1.608)	1.077 (0.866 to 1.451)	1.064 (0.157 to 1.694)	0.543 (0.268 to 0.9)	0.888 (0.403 to 1.119)	0.467 (0.184 to 0.816)	1.034 (0.595 to 1.38)	1.042 (0.781 to 1.242)	1.22 (0.923 to 1.6)	1.084 (0.802 to 1.4)	1.02 (0.741 to 1.375)	1.102 (0.559 to 1.543)	0.948 (0.315 to 1.455)	0.98 (0.676 to 1.118)
26695_HP0794	1.11 (0.407 to 2.023)	0.963 (0.704 to 1.496)	0.887 (0.383 to 1.99)	0.99 (0.693 to 1.548)	0.949 (0.573 to 1.413)	0.957 (0.192 to 1.814)	1.08 (0.767 to 1.546)	1.028 (0.453 to 1.729)	1.056 (0.787 to 1.831)	0.959 (0.56 to 1.743)	1.008 (0.752 to 1.243)	0.984 (0.599 to 1.842)	0.983 (0.68 to 1.334)	0.965 (0.647 to 1.372)	0.994 (0.459 to 1.735)	1.067 (0.342 to 1.874)	0.99 (0.713 to 1.119)
26695_HP0795	0.716 (0.34 to 1.297)	0.993 (0.433 to 1.56)	0.667 (0.0536 to 1.695)	0.873 (0.228 to 1.486)	0.696 (0.156 to 1.366)	1.038 (0.412 to 1.832)	1.001 (0.297 to 2.709)	1.054 (0.798 to 1.763)	0.735 (0.351 to 1.074)	0.971 (0.501 to 1.56)	0.76 (0.385 to 1.221)	0.884 (0.27 to 1.646)	0.734 (0.203 to 1.372)	0.72 (0.143 to 1.166)	1.061 (0.523 to 1.77)	1.019 (0.198 to 2.119)	0.974 (0.834 to 1.095)
26695_HP0797	0.986 (0.39 to 1.917)	0.91 (0.611 to 1.19)	0.822 (0.214 to 2.035)	0.926 (0.477 to 1.288)	0.933 (0.535 to 1.282)	0.809 (0.117 to 1.438)	0.961 (0.58 to 1.295)	0.976 (0.48 to 1.361)	1.01 (0.431 to 1.257)	0.751 (0.383 to 1.024)	0.943 (0.729 to 1.221)	0.805 (0.538 to 1.153)	0.965 (0.479 to 1.494)	0.917 (0.441 to 1.186)	0.871 (0.273 to 1.56)	1.434 (0.392 to 2.592)	1.013 (0.87 to 1.089)
26695_HP0798	1.214 (0.317 to 3.021)	1.058 (0.87 to 1.296)	0.918 (0.269 to 2.357)	1.05 (0.569 to 1.88)	1.133 (0.669 to 1.797)	0.931 (0.246 to 1.599)	0.99 (0.346 to 1.625)	0.962 (0.384 to 1.78)	1.021 (0.327 to 1.817)	0.979 (0.616 to 1.418)	1.048 (0.688 to 1.606)	1.01 (0.621 to 1.821)	1.07 (0.647 to 1.81)	1.023 (0.437 to 1.858)	0.976 (0.417 to 1.659)	1.17 (0.499 to 2.006)	1.005 (0.737 to 1.285)
26695_HP0799	1.182 (0.605 to 1.771)	1.094 (0.263 to 1.91)	1.259 (0.824 to 2.375)	1.097 (0.672 to 1.559)	1.09 (0.809 to 1.405)	0.995 (0.303 to 1.98)	1.043 (0.707 to 1.454)	1.032 (0.516 to 1.628)	1.1 (0.823 to 1.343)	1.055 (0.547 to 2.221)	1.052 (0.752 to 1.344)	1.106 (0.484 to 1.455)	1.052 (0.642 to 1.319)	1.044 (0.789 to 1.59)	1.072 (0.529 to 2.098)	1.24 (0.192 to 2.338)	0.974 (0.803 to 1.176)
26695_HP0800	0.439 (0.172 to 0.72)	0.745 (0.411 to 1.387)	0.293 (0.0409 to 0.887)	0.446 (0.218 to 0.988)	0.47 (0.253 to 0.873)	0.867 (0.126 to 1.917)	0.701 (0.173 to 1.025)	1.068 (0.569 to 1.406)	0.671 (0.205 to 1.002)	0.674 (0.312 to 1.233)	0.563 (0.308 to 0.722)	0.513 (0.3 to 1.03)	0.521 (0.225 to 0.891)	0.448 (0.181 to 0.751)	0.862 (0.256 to 1.404)	2.508 (0.354 to 3.984)	0.994 (0.878 to 1.119)
26695_HP0801	0.732 (0.357 to 1.367)	0.957 (0.549 to 1.325)	0.654 (0.21 to 1.272)	0.854 (0.379 to 1.218)	0.757 (0.31 to 1.111)	1.05 (0.157 to 1.779)	0.849 (0.331 to 1.186)	0.962 (0.676 to 1.226)	0.802 (0.391 to 1.025)	0.943 (0.629 to 1.508)	0.962 (0.705 to 1.208)	0.575 (0.211 to 1.586)	0.795 (0.376 to 1.12)	0.79 (0.283 to 1.262)	0.997 (0.45 to 1.368)	0.984 (0.195 to 1.966)	0.997 (0.868 to 1.048)
26695_HP0802	1.539 (0.385 to 3.978)	1.245 (0.766 to 1.682)	1.334 (0.494 to 3.368)	1.403 (0.773 to 2.636)	1.322 (0.779 to 2.66)	0.97 (0.121 to 1.977)	1.35 (0.812 to 2.812)	1.094 (0.418 to 2.129)	1.324 (0.87 to 2.438)	1.177 (0.593 to 1.834)	1.143 (0.901 to 1.841)	1.465 (0.641 to 3.052)	1.305 (0.858 to 2.405)	1.14 (0.653 to 2.372)	1.207 (0.501 to 2.63)	1.389 (0.513 to 2.094)	0.976 (0.814 to 1.077)
26695_HP0803	1.06 (0.587 to 1.707)	0.845 (0.427 to 1.476)	1.065 (0.273 to 2.465)	1.088 (0.596 to 2.276)	1.02 (0.642 to 1.896)	0.968 (0.547 to 1.632)	1.086 (0.52 to 1.751)	1.081 (0.668 to 2.026)	1.161 (0.728 to 2.082)	0.973 (0.587 to 1.251)	1.24 (0.713 to 1.567)	0.972 (0.5 to 1.801)	1.048 (0.242 to 1.924)	1.197 (0.645 to 2.078)	0.935 (0.464 to 1.333)	1.064 (0.602 to 2.58)	0.973 (0.868 to 1.089)
26695_HP0804	0.738 (0.405 to 1.079)	0.865 (0.655 to 1.052)	0.848 (0.425 to 1.151)	0.967 (0.79 to 1.298)	0.835 (0.601 to 1.065)	0.8 (0.259 to 1.153)	1.01 (0.739 to 1.246)	0.908 (0.664 to 1.135)	0.849 (0.64 to 0.987)	0.885 (0.524 to 1.142)	0.853 (0.685 to 1.087)	0.95 (0.675 to 1.201)	0.722 (0.0769 to 1.547)	0.832 (0.579 to 1.152)	0.919 (0.397 to 1.409)	1.134 (0.617 to 2.122)	0.981 (0.874 to 1.03)
26695_HP0805	1 (0.303 to 2.082)	0.912 (0.63 to 1.188)	0.81 (0.232 to 1.829)	0.849 (0.649 to 1.282)	0.959 (0.539 to 1.476)	0.82 (0.238 to 1.377)	0.756 (0.27 to 1.013)	0.958 (0.579 to 1.438)	0.748 (0.233 to 0.99)	0.778 (0.484 to 1.05)	0.901 (0.713 to 1.135)	0.944 (0.668 to 1.263)	0.964 (0.435 to 1.988)	0.85 (0.414 to 1.096)	0.881 (0.422 to 1.353)	1.148 (0.353 to 1.622)	0.981 (0.787 to 1.128)
26695_HP0806	1.024 (0.523 to 1.885)	0.988 (0.635 to 1.593)	0.863 (0.487 to 1.622)	0.919 (0.611 to 1.518)	0.953 (0.571 to 1.46)	1.022 (0.204 to 1.967)	1.052 (0.72 to 1.434)	1.05 (0.559 to 1.727)	1.094 (0.742 to 1.713)	0.964 (0.444 to 1.691)	1.105 (0.801 to 1.492)	0.975 (0.672 to 1.871)	0.954 (0.531 to 1.577)	0.993 (0.61 to 1.418)	1.021 (0.387 to 1.82)	0.938 (0.321 to 1.72)	0.959 (0.856 to 1.132)
J99_FECA_2	1.087 (0.588 to 1.637)	1.015 (0.535 to 1.415)	0.941 (0.258 to 1.551)	0.997 (0.734 to 1.547)	0.994 (0.7 to 1.291)	0.978 (0.32 to 1.813)	1.075 (0.605 to 1.494)	1.09 (0.694 to 1.841)	1.232 (0.652 to 1.588)	0.917 (0.536 to 1.519)	1.212 (1.04 to 1.543)	1.009 (0.669 to 1.523)	1.025 (0.729 to 1.359)	1.093 (0.768 to 1.491)	0.996 (0.418 to 1.663)	1.132 (0.636 to 1.534)	0.979 (0.844 to 1.17)
26695_HP0807	0.254 (0.191 to 0.374)	0.325 (0.239 to 0.688)	0.254 (0.116 to 0.434)	0.266 (0.172 to 0.424)	0.238 (0.174 to 0.321)	0.428 (0.136 to 0.833)	0.243 (0.187 to 0.297)	0.298 (0.174 to 0.475)	0.27 (0.213 to 0.375)	0.372 (0.222 to 0.523)	0.272 (0.188 to 0.338)	0.267 (0.161 to 0.394)	0.25 (0.193 to 0.349)	0.29 (0.192 to 0.361)	0.34 (0.211 to 0.651)	4.605 (1.127 to 7.242)	1.033 (0.934 to 1.228)
26695_HP0808	1.028 (0.509 to 1.631)	0.887 (0.668 to 1.135)	1.076 (0.792 to 1.514)	0.916 (0.635 to 1.247)	0.958 (0.666 to 1.371)	0.89 (0.438 to 1.616)	0.974 (0.584 to 1.28)	0.902 (0.721 to 1.138)	0.931 (0.784 to 1.439)	0.921 (0.678 to 1.441)	0.854 (0.538 to 1.068)	0.937 (0.486 to 1.562)	0.943 (0.632 to 1.269)	0.891 (0.594 to 1.181)	0.999 (0.486 to 2.135)	0.889 (0.421 to 1.635)	1.011 (0.93 to 1.159)
26695_HP0809	1.018 (0.454 to 1.898)	1.055 (0.62 to 1.308)	0.809 (0.142 to 1.927)	1.061 (0.396 to 1.517)	0.935 (0.403 to 1.305)	1.01 (0.155 to 1.73)	1.131 (0.677 to 1.617)	1.153 (0.763 to 1.524)	1.268 (0.734 to 1.947)	1.132 (0.626 to 1.491)	1.119 (0.796 to 1.446)	1.246 (0.804 to 1.897)	1.035 (0.503 to 1.333)	0.801 (0.336 to 1.13)	1.031 (0.518 to 1.429)	1.085 (0.213 to 1.9)	1.035 (0.805 to 1.168)
26695_HP0810	0.786 (0.268 to 1.32)	0.724 (0.579 to 1.01)	0.776 (0.468 to 1.437)	0.767 (0.511 to 1.478)	0.768 (0.498 to 1.25)	0.758 (0.165 to 1.506)	0.743 (0.418 to 1.188)	0.88 (0.383 to 1.347)	0.761 (0.38 to 1.131)	0.882 (0.592 to 1.485)	0.832 (0.595 to 1.089)	0.74 (0.434 to 1.432)	0.733 (0.43 to 1.135)	0.803 (0.6 to 1.224)	0.821 (0.344 to 1.199)	0.896 (0.297 to 1.656)	0.992 (0.832 to 1.275)
26695_HP0811	0.374 (0.119 to 0.726)	0.659 (0.229 to 1.228)	0.346 (0.0877 to 0.921)	0.353 (0.0935 to 0.817)	0.38 (0.152 to 0.863)	0.641 (0.085 to 1.294)	0.674 (0.166 to 1.874)	0.768 (0.539 to 1.209)	0.548 (0.171 to 1.205)	0.752 (0.31 to 1.19)	0.634 (0.398 to 0.913)	0.565 (0.271 to 1.005)	0.409 (0.173 to 0.657)	0.436 (0.167 to 0.734)	0.673 (0.248 to 1.017)	1.005 (0.442 to 1.401)	1.001 (0.832 to 1.139)
26695_HP0812	0.782 (0.407 to 1.636)	0.874 (0.585 to 1.265)	0.643 (0.377 to 1.314)	0.726 (0.209 to 1.212)	0.746 (0.4 to 0.979)	0.932 (0.135 to 1.777)	0.762 (0.43 to 0.938)	0.882 (0.587 to 1.117)	0.777 (0.62 to 1.193)	0.946 (0.476 to 1.307)	0.845 (0.605 to 1.138)	0.89 (0.507 to 1.062)	0.821 (0.43 to 1.268)	0.755 (0.397 to 1.034)	0.912 (0.302 to 1.446)	1.318 (0.229 to 2.666)	1 (0.924 to 1.103)
26695_HP0813	1.115 (0.429 to 2.339)	1.083 (0.494 to 2.564)	0.758 (0.247 to 1.666)	0.797 (0.496 to 1.039)	0.943 (0.543 to 1.66)	0.912 (0.128 to 1.496)	0.948 (0.524 to 1.736)	0.972 (0.451 to 1.24)	1.236 (0.929 to 1.62)	0.888 (0.36 to 1.453)	1.294 (0.915 to 1.722)	0.845 (0.447 to 1.396)	0.997 (0.44 to 2.383)	1.057 (0.647 to 1.987)	0.868 (0.43 to 1.209)	1.024 (0.164 to 2.224)	1.055 (0.854 to 1.24)
26695_HP0814	0.652 (0.342 to 1.21)	0.702 (0.469 to 0.866)	0.687 (0.129 to 2.486)	0.668 (0.262 to 1.475)	0.653 (0.316 to 0.942)	0.811 (0.214 to 1.253)	0.891 (0.397 to 1.808)	0.937 (0.444 to 1.363)	0.967 (0.491 to 1.917)	1.013 (0.41 to 1.821)	0.871 (0.584 to 1.203)	0.908 (0.63 to 1.214)	0.696 (0.425 to 1.152)	0.619 (0.437 to 1.013)	0.779 (0.478 to 1.056)	1.249 (0.433 to 2.607)	1.005 (0.705 to 1.205)
26695_HP0815	1.235 (0.497 to 2.599)	1.069 (0.764 to 1.332)	0.717 (0.117 to 1.848)	0.841 (0.263 to 1.351)	0.998 (0.378 to 1.932)	1.148 (0.469 to 1.74)	1.056 (0.447 to 1.643)	0.994 (0.408 to 1.751)	1.244 (0.883 to 2.044)	1.086 (0.411 to 1.733)	1.248 (1.031 to 1.576)	1.006 (0.61 to 2.088)	1.074 (0.473 to 1.503)	0.987 (0.274 to 1.532)	0.93 (0.448 to 1.507)	1.214 (0.423 to 2.052)	1.066 (0.917 to 1.273)
26695_HP0816	0.659 (0.345 to 1.115)	0.847 (0.368 to 1.205)	0.435 (0.0856 to 1.136)	0.721 (0.237 to 1.095)	0.75 (0.204 to 1.188)	0.899 (0.427 to 1.394)	1.103 (0.551 to 2.26)	1.023 (0.555 to 1.348)	1.096 (0.553 to 1.717)	1.047 (0.688 to 1.624)	1.085 (0.859 to 1.363)	1.019 (0.553 to 1.512)	0.733 (0.289 to 1.057)	0.753 (0.371 to 1.152)	0.923 (0.333 to 1.264)	1.001 (0.478 to 1.372)	0.997 (0.883 to 1.09)
26695_HP0817	1.144 (0.616 to 2.481)	1.074 (0.587 to 1.463)	1.367 (0.597 to 2.584)	1.135 (0.857 to 1.498)	1.047 (0.743 to 1.355)	1.15 (0.441 to 1.97)	1.145 (0.823 to 1.559)	1.084 (0.717 to 1.58)	1.214 (0.814 to 1.969)	1.111 (0.749 to 1.641)	1.086 (0.787 to 1.319)	1.059 (0.753 to 1.472)	1.011 (0.642 to 1.395)	1.055 (0.767 to 1.418)	1.104 (0.628 to 1.68)	1.09 (0.644 to 1.364)	1.039 (0.906 to 1.108)
[truncated: 757 more rows]

## Sheet: Lists of divergent oligont
15:7_15:8	15:7_15:10	15:7_16:1	15:7_16:3	15:7_16:13	15:7_13:5	15:7_13:10	15:7_13:11	15:7_125:3	15:7_125:7	15:7_125:11	15:7_24a:5	15:7_24a:10	15:7_24a:12	15:8_15:10	15:8_16:1	15:8_16:3	15:8_16:13	15:8_13:5	15:8_13:10	15:8_13:11	15:8_125:3	15:8_125:7	15:8_125:11	15:8_24a:5	15:8_24a:10	15:8_24a:12	15:10_16:1	15:10_16:3	15:10_16:13	15:10_13:5	15:10_13:10	15:10_13:11	15:10_125:3	15:10_125:7	15:10_125:11	15:10_24a:5	15:10_24a:10	15:10_24a:12	16:1_16:3	16:1_16:13	16:1_13:5	16:1_13:10	16:1_13:11	16:1_125:3	16:1_125:7	16:1_125:11	16:1_24a:5	16:1_24a:10	16:1_24a:12
[truncated: 194 more rows]
[truncated: 70 more columns]
